# Supplementary material for: Whole-genome assembly of Culex tarsalis
Source: G3 (Bethesda). 2021 Jan 11;11(2):jkaa063. doi: 10.1093/g3journal/jkaa063 (PMC8022977; doi:10.1093/g3journal/jkaa063)
Supplement: jkaa063_Supplementary_Data [file jkaa063_supplementary_data.zip]

Archive with 6 entries (5 files):
- ctark1_sex_locus_scaffolds/
- __MACOSX/._ctark1_sex_locus_scaffolds
- ctark1_sex_locus_scaffolds/CUTB210_scaffold.fa
- __MACOSX/ctark1_sex_locus_scaffolds/._CUTB210_scaffold.fa
- ctark1_sex_locus_scaffolds/CUTB218_scaffold.fa
- __MACOSX/ctark1_sex_locus_scaffolds/._CUTB218_scaffold.fa
