# Supplementary material for: Whole-genome assembly of Culex tarsalis
Source: G3 (Bethesda). 2021 Jan 11;11(2):jkaa063. doi: 10.1093/g3journal/jkaa063 (PMC8022977; doi:10.1093/g3journal/jkaa063)
Supplement: jkaa063_Supplementary_Data [file jkaa063_supplementary_data.zip › ctark1_sex_locus_scaffolds/CUTB210_scaffold.fa]

>CUTB210_scaffold
CCCTAGTTGGGGCGGCTCAAAACAGCGTCTGTACCCCAGGTTAGGGGCGGCTGATTAAAAGTCCCAGTGCCAGCGTGGGACTCTAAGCAGTCCTGGCACGACGGTCCTCCGGCGAGACAGGGGGTTGGTGATGGCTACACGCACCCGCCGTAAAACACCAGTGCAGAGAGCTCCTGATGCGAGCCATTCCAATCGCCGACCCGATTTTCGGGGATCCAGGGATTGGAGACTAGGGACGTGGAACTGCAAGTCTCTGAATTTCGAGGGGAGCACCCGCATTCTTTCCAACGAATTGCGGGCCCGCTGTCTCGACGTCGTTGCGCTGCAGGAGGTGTGTTGGGAAGGGAAGGGTCACCGTAACTACGGTGGTTACACTATGTTTTGGAGCGGCGGCAATACAAACGAGCTGGGGACAGCTTTTATCGTGTTGGGCAAGATGAAAGAGCGCGTGATTGGGTGGTGGCCAGTCAACGACAGAATGTGCCGGTTGAGAATCAAGGGCCGATTCTTCAACTTGAGCATTATCAACGTGCACAGCCCGCACATGGGAAGCGAGCCCGATGACAAGGACGCATTCTACGAGCTTCTTGAGCGTGAGTACAGGAAGTGTCCAAAACACGACGCCAAGATAGTCATCGGCGACTTAAACGCTCAGGTTGGCCAGGAGGTGGAGTTTAGACCGGTTATTGGAAGGTTCAGCGCACACCAGCAGACGAACGAAAACGGCCTTAGACTCATCGATTTCGCCACCTCAAAGAACATGGCCATACGTAGTACCTTCTTCCAGCACAGCCTCCTGTACAAGTACACCTGGAGATCACCACAAGACAGGGAGACACAAATCGACCATGTCCTCATCGATGGTCGGCACTTCTCGGACATAATCGACGTCAGAACCTACCGTGGCGCGGACATCAACTCGGATCACTACCTGGTGGTGGCGAAGCTGCGCCAACGCCTGTCCGATGTCAACAAGATTCGGTACCGTCACCCGCAGCGGTACAACTTGGAGCGACTCAGGGACCGCGAAGTCGTCTCCCAATACGCGCGGGAACTCGACGCTGCGTTGCCGGACGAGGGTGAGCTCGACGAAGCCCCTCTGGAGGACTGCTGGGGACGTATGAAAGCAGCCATCAACGAAGCTGCGTCGAGCGCTGTCGGGTACGTGGAACGAGTTAGACGGAACGGCTGGTTCGACGAGGAATGTCAGGCGATTTGGGACGAGAAGAAAGCAGCGCGGGAAAAGTGGCTGCTGCATAACATCCCTGAGGACAAGGAGGCGTATAGACGGTTGCGAAGACAACAAACCCATCTTTTCCGGGATAAAAAGCGCCGCCTGGAAGAGCTGGAGTGCCAGGACATGGAGCAGTTGTATCGCAACAACGAAACGCGAAAGTTCTACAAGAAGCTCAGCAATTCTCGGAACGGTTTCGTACCGCGGGCCGAAATGTGCCGGGATAAGGAGGGGGGCATCTTGACGGACGAGCGCGAGGTGATCGAAAGGTGGAAGCAGCATTTCGACGAACACCTGAACGGCCCAGAGGCGGAGAACCAGAACGACGGAGGAAACGACATCATCGGTGCAGCAGGTGAGGGAGACGAGCCAGCACCCACGGTGAGGGAAGTTAAGGATGCCATCAAGAAGCTCAAGAACAACAAAGCGGCTGGGAAGGATGGTATCGGTGCGGAACTCATCAAGATGGGCCCGGACAAGTTGGCGGCCTGTCTGCACGGGCTGATAGTCAAGATCTGGGACACAGAACAGCTACCGGAGGAGTGGAAAGAGGGAGTGATATGCCCGATCTACAAGAAGGGGGACAAGTTGGATTGTGAGAACTACCGTGCCATCACAATACTCAACGCGGCCTACAAAGTGTTGTCTCAGATCATCTTCTGTCGTCTATCATCGCGAGCAAAGGATTTTGTTGGGACGTACCAAGCCGGTTTCGTGGAGGGGAGATCGACTACGGACCAAATCTTTATGCTACGCCAAATCCTCCAAAAATTTCGCGAGTACCAGTTACCTACGCACCACCTGTTCATCGATTTCAAAGCCGCGTACGACTCGATCGATCGCGAGGAGCTATGGAAAATTATGCACGAGAACGGCTTTCCGGGGAAGCTGATTAGAATGGTGAAAGCAACGATGGACGGCGCACGGTGCAGCGTGAAGATTTCGGGTGCCATGTCCGACTCGATCGAATCGCGCAAGGGACTGCGACAAGGCGACGGTATCTCTGGCCTCTGTTTCACAATTAGCCTGGAGGGTGTTATGAGAAGGGCGGGCTTCAACATGCGGGGCACGATTATCAACAAATCCAGCCAGTTCATCTGCTATGCCGACGACATGGACATTGTCGGCAGAACGTTCGAGGAGGTGAAAACGAAGTACACCAGCCTGAAACGGGAAGCGGAGAAGGTTGGATTAAGGGTGAATGTTGCGAAGACGAAGTATCTGCTGGCAGGAGGAACCGAGTCCTTAAGGGCTCGCATAGGACCAAGCGTGACGATCGACGGAGACGAGTTCGAGGTTGTGGAAGAGTTTGTGTACCTTGGATCGTTGGTGACGTCGGACAACAACTGCAGCAGAGAAATTCGAAGACGCATCATCGCCGGTAGTCGTGCCTACTACGGACTCCACAAGACCTTAAGGTCTGGTAATCTTTCCCGGCGTACAAAGTGCACCATGTACGAAACGCTGATTCGACCGGTGGTCCTTTATGGGCACGAAACGTGGACGATGCTCGAGGAGGACCTGCAGGCGCTTGAAGTTTTCGAACGACGAGTGCTGAGGACGATCTTTGGCGGAGTGCGTGAGAACAATGTATGGAGGAGAAGGATGAACCACGAGCTGGCGCAACTCTACGGCAAACCAAGTATTCGGAAAGTCGCTAAGGCTGGCCGGATCCGGTGGGCCGGACACGTCGCAAGAATGCCGGACAGACTGGATGCACGCCAACCAACCAATCCGGTGAAGTTGGTGTTCAATTCGGAACCGTTCGGAACGCGGCGGCGGGGGGCGCAACGTGCAAGGTGGTTGGACCAGGTGGAGGATGACCTGGAAAGTTTGGGGGTCCCGAATCGGAATTGGAGACAAGCAGCCCAGGACCGAGTTAATTGGCAGCGCATCTGGAGACAGCTCATGACCCGGAGGTTGTAGAGCAATAAAAGTAAAGTAAGTAAGTATATTTCAACTATATTTCATAATTGGGGATGGGAGAGAGCATCTGGGCTTCTAAATTGATTTTGATCTGAATTAGTGGAGTGGATGTTCAGCCCTGATTCCGAGTAACATTTCATTAATCATACAGTTCTTCGGGACTGTCTGATTATATGTTCTGTAAGCTTGAAGAACAGTATGAAATTCGACGCGCTCTTTTCTCAAACAATCCATCGCGTAGGGCCCCCAGATGCATGCGCGAATTTTGTTAATCATTTGACATTATTCTACTGTTGGAAGGAGATTCTCTTTCCCCTTGCGGACCACGTGAGCGATTTTGCTTGTACGCCTCCGTCAACCCCCTTTTGGCCCTTCATACAGCAGTAACGGTAATGTCAAGTGTTACCAAGATTTGACCTGCGACTGGCAAGTGACTGCATACATTACGAAACGATGGAGGGTACAATCATATCATATTTTATCATGAAATTAGATATTTTTTTATTTTTTTTATTTTTATTTTTGCAGTACTGCTCAAGTTATACAGAATGCAAAAACTTACAAGATGTTTGTAACCACACTTTGTTTCATAATGTTTTAGGTCATTATAAATTTAATTTTAAGTTTTTGTCCCCCCCCCCTTTCCCTTCTAATAACAGTTTCGAAAAATCAGGGGGCAAAAAATTATATGATTGTTTCAATTCGTTGTCAATTTTGAATGGTTCTGGAATGCTTTAAAATTCATAAATTTTTGCTGGTACAGCACCGAAAACAGTATTTGTTGGGAAAAAATGTTTTCCTCAAAACTTCGATTTTTTTAATCAAACGATTGCAAGGCATTTGTAACCCTGTTTTAACTATTTTCCAACAATGTTTTTGCTTAAAATTTTAATGTAGAGCTTGAAATTTTGTTTTGTATTTTTTTTTTCAAGCGTCAAAATTTAAAAATAATATTACCCAAGATAGCTTTTAAAATAATTTTGATCTTTTGATCATTGTAATGGAAAAAGAAACCAAATCTGCAGCTCTTGTTTTAAAAAACATTTTTTAATCCAAAGGAAGCTGATTTGAGTCCCGTGGCAGACATAACTAAATTATAAGTTAAAAGATTGATAATTCAGTGCTTCTATCCCGTGCCATGCCTCAAATTCTTAAGATCTCCGGTTAGCGTAGTTATTGTAGCAAAAGGTCTCCCAAACATATAATTTTAAATCAATGTTTAACGTCATAATATAAGTGCTTAGCATTCAAGCATTTAAATGCATTATTATTGAAAAATATAGTAGGGAAATATATTTTCTACTCTTTTAAACTTTTTGATTTTTTTTTTGATTTTATTGGAGGTTTTAAAACTTTTTTGTCACATTATTTTTCGAGGCATTTTGAAATTCATTTTGACCAAACCAAACCGTACAAACCATCGTTGCGCTCATAAAAAAAAATCAAAAATTTCAAGGACTTATTTAATTGCTAAGAAGTAGTTATTTTGTTTTTTTTACCAAATCAGACACTTACAGGCTGTTTTTAATAAAAATATTGGGCCATACATTGTTTTTATTTTGCCTTAGAATAACCGCAATGAAGTCATGAAATTTTAAAATTATTATAACTATTTTTTAACTACCTACACTTTCTCCTTTATTGACTTCTATCAGGTTCTGAGGATTTAGAACCTGAACATATTGTAACAGACTTATTGCAAACAAGTGTTCTAACCTGTTAAATTTATTGTACTTATGTATAATAGAGAGCGAATGACCTCGATGTTAAAGCTCTTTTCAATAAATGAATTAACAACAACAACTTATGTTTAAAGACATGATTTTACACTGCACATTAATAAAATACTCTCATTTTAGAAATATTATGATTTAAACTAAAAGAAAGAGTGGATTATTATTCCAAAGAAGTTCATTTCATACAGATTGAAAATTCAATATTAAGTACATTCAGTTAAAACAACTATTCACTTTTAATATTTCACTTAACAATAACTTTGACAAGTTTTGTAAACTGCATTTATTACGAAAAATTACTGAAACTACTGATAAATTATCGAAATTACCTATTGATACCTTCTAATTACTTTAATAACGATTAATTACTTTAGTAAAAAATAAATTACCAAATTACTTGTTTAAAATCAGAGTAATTCCTGATTACTTGCCACTCTGAGCCCTTGTGGGGAGCCCTTGGGAGAGCCTAAATCATCCAAGTTCACAGAGCGAGTTCCAAAAGGCTGAAGAGAATGGCACGAAAAGTGACGTTCTGTTGCTGGAACAAAAATCAATCGCTCCTGCGTGCGCTTTGGGTTCGGTTCACACTGCTAAATGAGAACGAACTTAGAACGGGTTTGTTCAGCGTGAATGCCTGGTCCTATGTTGCTCCTTAACAGATACAGAGTTTTTAAAAGAGGCATTTCTAAATTAGTGCGAAATTTTTTATTTCTTGCCAATACTGCCGGTTCGTCACTTGGAAATAACAGGTCATTTCAAAATCTTATTTTTAACGCTATAAATAAGCTATCTCGCTAAACGGTGTCAAAAGAAAAGTTGTTGTATATTAATAAGACATTTATTTAAAATTATTGAAATACTAAGTGCCACACCAACAGGGTGTCAACCAAGTCCTAACTTCTGTTTAAAAACTTGAAGAGCATTGGTTTGTTCGACAAAATTGTACTGTTAATTATTTTGAGTACTTTTGCATGGTAGGCTGACAGGGTGCAACACTAACAGTGGGACAACCAAACTTTTAGCTGTATTTATGGCCATTTAACGCATTGTTTTGGTCGGCAAATATTAAAAACATTTATTTCAACCGTTTATGTCAACTATTTTTCCCTTGATTTCATGGAGAGCGACGGGCCGCATTCATCAGTGGCAGTACAACTTAAATTTTTATAAGTCACTTTCCTTAGGTAGTCTTATGTTAAGGTCCAGCTTGTGATGGAACACTTCTTTCCCTTTACTAAGCAATCGAATCCAGGAAGGAAGCAATCGCCAGTTGTGTTGGTCCGAGCCAGAGATTGAACATCCGATCTACCACTTGAGAGGTAGAAGCGTTACCACAGGGCTACGTGGCTGGAACCTAACATACTTTCATAAAGATCTGATGCTGTATCTACAATCACTTACACTTAGGTTCTGTCACTAAAGGAAGAGGTCTTCAATCAAACATCGGTCTTAGTTTGCTTCGATTGATTGGAAACATCGTTCTCACTACGTTGGCATGGTCAAAATTAGTTTGTGTCTTGGCTGATTGTAGATACAGCATGATTCCAAACAAACAGATAATTTCAATTTAAAATAAGAAAATTGGAGTGTGAAATATGTTACATTTGTGTTGAACTTTTCACAGAAATTACTGAATACTTAATTTGACTTAAAACATAACCCAAGTAGCAAAAACTATCAAGAGCTCTACAAGAGCTCTTCAAGATAGCTACAGCAGGGCATTTTGGACCTTGAGGAGGTTTTGAAGAACGTGTTACGTGTTAGCTTTACCTATCTTTAAGAGTTCTTGATATTTTTGATCATTGGGAAGAGATGTTGTACAAAAACTAGGCCATAAAAGGAGCAATTATAACTTCAATTAATTCATAATCATGTTTAAGAAAAAGTGTTGAAAAAACATACACACTTGTGAACTTTAACATTTTCTGAAATGGTATAACCATCTTGGATAATGGTGGTTAGCAATGTTTACCATTTCAAAGTTGTTACATTTTTCGCTTGAAAACAGTTTGCTTAGTGGTTTTTAAATGATCAAAATATTATTTGAAAAATGGTCACCATAATAAAAATGATCCTCAAATAGTTTTGGGAAATGAAATAAAAAGTACATTGCCTTCCCATTTTTGGCAAAACCAAAGAGTATTCAAAATAGAGCGAGTACTCGGAACAAATTTCCAGCAAATTCATGGTACCAACCAAAGTACAACCGTAACGCCTTCAATTTGGCGTTATGGTTTTCTGGTGTTATGAAATGGTGTCGTTACACTGCTTTTTTAATCACAGCAATCACGGAATTAAACTCAAGTGACAGAAAAAAGAAAAACACAAAACACAGTTGCCAAGAGACATAAGTTTTTAAATTTTCAGCAGCAAATCGTGGAAAACCATCAGATCCGATTCGTTTGGATATAACCGTTCAAAGTCAGTATTTATTGAATCTGAATTTGCAATTTATTTAAAAAAGACGTTATCTTTTGCAGCTTTTAAGTTAAAATGAAAAAATCCAAAGATGTTTACTTTACCGCCTATATCTTGGCCAACAAAAGTGCTCTGTTTTCTGGTCTGCTGCCGGTCATATTCCTAAGGGAAGTGAACATGTTCCTATGCGTGGTCAAAGCTTGCCGAAACGAAAAAATCTGTCCCTTCTCAATAAACAGGTCGATGGTGCATGGTACACTAATGCGGTCCAACAGAATCGAACTTCAAATCGAACCATCCGCTTCCGAGCTCCGTGCGCCAATTCGAAACCCTTCAAGGCAGTTCTCTTACGTGAAGTACAGCTTGCTAGCGTGTTGGTGGACAAAACTCAGGTCAGCTAACTGACTGGTTAAGGAGTAGCGCATGGCTGAGAACAGTGCACAATAATTGAGTACCCGACCACTACCAATTTTGACAGTTGGTTCCATAAGGATCTTATGGAACGAACTGTCAAAATTGTTAGTGGGTCGGGTACTCCATTGAGCGTAAACCGTAAAGTAATTCGAACACGCCAATTGCGACCGGAAGGACAAGCAGAACAAGAAATTCAAGCTGAAAAGATTGAAACTCTCGAAGCAGACCAACGTGCACATCATGTTTTATAATCAATTATGTTGTTATATTTGAACGTTATTCTATGAACATGCCAATAAAACCAATGTGAATATTAAATTGCATTACTAAAACTAAAGCTTTTATTTAATTAAAGAACTAGGGAATATATGAGATTATCTCAATTTGCTCATGAACAGGTTGTTCCTGCTGTCAAGTTCATAACAAGTTAGTCTCAAATCTCGTTAAGTTTCTTGTTCCGTAAAAGTTGATTGAAATCAAGATTTAAACACCAAATTCTCCCCACTGTTATGCGTACTTTGCCTAACCAGTCCAATTAGCTAGATCTTTCCGAGACAAAGATGTTAATAATCTTTCCCTCTTTATCTTTTATCAAACTCTCATGAGACCAGAAATGTGTTATCTGTAGTGTAGAGAAGTTGATGAAATGGTTTGTCCTTTTTTGATAATCAACGGGTCTGGAAACCGCTCTGATTAGTCACATCATCCGGCATAGAACCCGCAATGAACCATGGCGGAACATATAAATTTTGACCTACAACAACCATTTTCAGTAATCCTAATGGTTCCGCTAAAATAAATCGAATGAAGAGAAAACGTTCTGACGACTGGCTCAAAAAACCTCAGCTGACATTTTTTAATAAACAGAAAACTTTTGACAGCCAGCAATGGCATTGAAAACGTAACGCCTCACAGAAATTCACCCGACTACTGAGATTTAGCAGGCGTTATGGTTGTACCAGGTTTTGGTACCATAAATAAATTGCCAGTGTACGCTCTTTTATAAATTCTCTTTGGCAAAACCACTTTTTCTTACATTTTTCTTCATACAATGTATGTGTTAATTTTTGTGTAAGACTAAGTGTTAGATTTCAAAAAACATTAGAGTTCGTTCAAAAATTACGTCCAGACTTGAGGGGGGGAGGGGGGGTTGAAAAATTGTGACAATTTGTGACAGGGGCAGGCGGCCCCCCAACAGTCAATTGTGACATCCATCGGACATTTTTAAATTTTGATTTATTTTTTTTAATAACTATAAATTTTGATAACAAGACTCATATTCAAGAATGAAATTCATTCTGCAAGCTTCGTATACTTAACAAATGCATTTTAAATTTATTTTTTTCCAATTTTTATTTATTTTTTGCTTTGGACGTCCCCCCCCCCCCCCCCCCCGGGAGGGGGGGGTTGCAAATTGTCGCGAGTGAAAATGAGTTGAAAAACCGCCGTGTTGCCAAAAACGGGATAACACTGTAGTAGTAATATTTCATAGTGACAAAACTTTGGAAAATATAAGAATCGGTTTAATGAAGAATAATTTTTATTGCGAGTTACTTTCATTTTTCACTTTTAAAAGCGCCATCAATAGAACGGAGAGTTTGGTTGTCACCCTGTTAGTGTGTCACCCCGTCAACCATGCATGCCAAAGAACTTGAAACAATTAACAGTACAACTTTGTCGAACAAGTCACTGCTCTGGAAGTTGAAAAACAGAATTTAGGGCTTAATTGACATCCTGTAAGTGTGTCACCCTACATGTCAATAATTTAAAATCAATATACAACAACTTTTCCTTTGACACCGTTTTGCTAGATAGCTTATTTATAGCGTTAAAAATAAGATTTCGAAATGACTTGTTATTTCTAAGCGACGAACCAGCTGTGTTGGCAAGAAATATAACTTTTCGCACTTTTTGAAAATGCCTCTTTTAAAAGCTCTGTATCTTTTTTCAGAAACAAGATAAGATCATACTTTTTTAGGGAAAGATGTAGAGGACATTTCAGGCAATACTTGAACGGTGTAAGATTTAAATTTAGTGACACCTGAAAATTATAAAAATCAAAATACATAAAAGTAGGTCTTCCTATACTAATTTTCAAACAAAATTGACACCGTTTGCGAAAAGCTGGGTCTGGACCAATCGCTCCAAACTTCGGGGGGTTGTTTGAGGGCCCAAATGGAACCAGAAAAGTGTTTTTCAGGTTTGATCGGACCGGAACCGGAACCAGTCATTTTTCCGTTACATCCCTTACGTGCTATCAGAAAGGGCATGACATTCCCTAATTTTTGGTAAATAAATATTTAGATTTCTATAAGATCCATAAAGAAAACACCTTAGCAAAGTTTTTTTGGGTTGCTTTCGTCGTATAGCCGAAAATGTCCAACAAAGTATGGAAAATTGCGATTTTAGAGGGAAAAATTATTTGCGGTGACAATTTAGTTCCGGTGGATTTCCCGACGACGTTTTTGATGTGAAATTTCAATGAAAAATAATTTTCATTTTTTTTTGAATGAATTTTGTGAAGTGAACTTTTCTATCTTTGACTATCTAAAAATATTTAGCTGGATTAAAAGTATAATAAATTATGTTTACAAAACTTTTATAAAAAAATTATTTAAAAATAATTTATAAACATAAAATAAAATTATATAATTTTTTGTAAACATTGATATAAAGTAGCCTACAAACTTTTAATTTGAATTGAAACAAGTTTAGGATGGCTTTTTAATTGAGTAAACTGAAATTTGAATTATTTACCAACAAATCAATTTATTATTTTGTTAATATTTCAAAAGGGTGTTCAAACTTTTTTGCATTTTTTTTATGAATTTTTCATGGTATATGTTATGAAACATTCTATAGAAATCCAAATTTTATGAGTTTTTTGTGTCAAAATGTTTGGTATGAGTTGCTGAGCCAAACGTTGCACTAGTTTTTGCTTAATTCAGAACTTTTGGCATGTTTTAAAACATTCAGTGTAAAGTGTCTAAGTGGTGCAATTTTTTTTTCATGCTGTATATTTAATGTTAAATTAAATAATGCTTCTGAATGTTCAATTTTAAATATAATTAAATTCAATATGTTATTCTTATCAATATAAATACGTAAAGATGTTGTTTCACCAAACCAGGACAAGGCAAAAACTGATTGGTTTTTGCTGGTTTTAGTGAACTGTACGCTGATTTTAGCGAAAGCTGCTGCTACGATGATGGAGTTGTTGAGTTGAGGGTAAGAGTTTTTTACATTCAGTGCACGGATAGAAATCCGGTCCGTACATCTGAAAACAAATTGCGATAAAATTGATAACATTGAATGTTTTCGCTTTTAACAACAATGTTATCAATAATGAACTACATTCTCCTCAAATCCGAAAACATTTTGTTCTCAAAAGCGCCGTCTGTTTTCCACTCAACTTTTTGAAGCGTTAGAATTGTCAAACGCTCGCAAAGAGAAAACGTCGTGCGAACGAGTTTGTTTACGTTGTTTTGAAATTTTATCGTTGCTGTGCCAAATTTTCCACGGCCAGTGCAAGTGAATAGTTTTTCCGACTGATTTATCTGCGGTTCTTTGCACCTGCCATTCTCGGTTCAAATCTGTTTGCCTCTCGAAGGAACTAGTGAACTAGCTGACGACCCGCACGGAACCGGGTCAGCTCGACGTCGGCCTATCAATCCTTCAAGAAACGGAACAATTTCCAGCATGACAAACGGATCTACACCGAAAAGCCCGCTGACGAATCAAAATCCTTCTGCAAGAGTGGGTGAGTGTTTAGTTTTTCTATTTTCATATTGGATGCTTATGTTTATTTACGTTTTAACCAATTAGGTGATGTGATCTGGTTCGACTTTGCCCTTTCTTCAGCTTCTTCAGCTGGCCAAAGCGTGACGGATTTTGTTCCAGTACGAGAAGACTTTGGGCAAGGAAACGACTATGTACAAGTTGTGACAGAAGTCGATTTACAACCTGTAACTGAAGTCCCAGCCAGCTCAAACTTTGGTGAAGATGATGTCTCCGTGGATGGTGCAGCAGCAGCAAACCCCACTGAGCACCGGTCAAGGTGATTCGCCTCGAACCAGGAATGAAAATGTGATCAGCGGCCGCTTGGTGGACATCCCCTAGTCAACACTAGTGCTGCAAACATACCGCAGGTGCTCTTGGTTGTTTCGCTCCACCAGCAGACCGGCATGCATCATCATCAGCAGAACCAGGACAAATACGGAGTTCACAATCCTTTAATTCGCCAAATGATACGTGTTGCTGCCGAGCCCCGCCACCGGAACCTCGAGTAACGCCGAACTGTGCTAGCTTTTCCAAGCGTAAGCCGAAGGGACGTGCTGTCGTCAATGGGTTAGTGTTGATCAATTATATTTCCTATTCCTAGATTAATTTGACGACGTTTTTGCAGGGATTCTGTGAAACCGCTCTACATCTGGCCGTCATGCCGGAGATGGGCTCCACGATGCACATCGGAATGTTTTTGCAGTCAGCATTTTGGTTCGCTGGTGAAGCGAACCACTTCGATACCAACACCAGGGCGTTTTGAATTTTAGATTTTTTAATGTTCAAATTTTGAAATGCTTTAAATTTTTTTTAAATTTTTGAAATTTTGAATTTTTGAATTTTGAATTGTTAAATTTTTGAATTTTTGAATTTTTGGATTTTTGAATTTTTGAATTTTTAAATTTTTGAATTTTTGAATTTTTGAATTTTTGAATTTTAGAATTTTAGAATTTTAGAATTTTAGAATTTTAGAATTTTAGAATTTTAGAATTTTAGAATTTTAGAATTTTAGAATTTTAGAATTTAAGAATTTTGGAATTTTGGAATTTTGTAATTTTGGAATTTTTGAATTTTTGAATTTTTGAATTTTAAAATTTTTGAATTTTTGAATTTTTGAATTTTAAAATTTTTGAATTTTTNNNNNNNNNNAATTTTCGAACTTTTGAATTTTTGAATTTTTGAATTTTTAAATTTTTTTTTTTTTTAATATTTAAATTGTTGATTATAAGGATTTTTTTTGAATTTTAGATTTTTTTAATGTTCAAATTTTGAAATGCTTTAATTATGTTTTTTTTTGAATTTTTAATTTAATAATTTTTAAATATTTGAATTCTTATATTTATTTTATTTTTAGGTTTTTGAATTTGATTTTTTTAAATTTTTTGATTTTAAAACTTTTGCATTTATATTTTTTTATTGTCTTGAACTTTTGAATTTTTCAAGTAATAAATTTTAAAATTAATATCTTTTAGAAGTTTGAATTAACATTTTAGATTTGTTTTTTGTACCTTTGAATCATCATTTTTTTGTTTTTTATTTTAACTATTTTTAACTTTTTATGTATTAATCACTCACTCGTTGATTTGCTCTCACTTTCTCTCTTTCGATTTCTTTCTTTTTCTCTCTCTTGCACGCACACATACACACACACTCGCATTTTGTTACCCGTAATCTTTTTTTTTTTGCTATGTGCAAACATACCTGTTATTCAAGCAAAAATAAAGTAAACTGAACAAAAATTCAATGTCTTTATTTCACTGAAAAGAAAAACACCAACAGTCAATTTGAAAACCTAAACGAACGGTTTCAAATCGCATTGCGCTATCCGCAGCATGGTGTCGCTGCGTAGAGTTTTTTTTTTTCGCCAAACGTCACCTAACGTCTTGTCGCAAAATCGAGGATGAATGTTGTCGATTTTGATCACATTTACACTGGACGAATGGTCGATAACATTCCGTTTCGAATTCTAGAAGGGATTGACAACAATGTTGTCGATAGCATGGACAGGATTTCTATCCGTGTGTACACTCGTTGAGATTACACTGAATGTAAGAACCCGCTTGGTTACGTGAAGATATTTATATCTCGACGGGTTATTTTTTCATATATCCAACTCTGCTCGGGTGGCGTCCTTAACTCAATTTATCCCAAAATGCCTTTACGACAAAAAAAGCAGTGTCACGATGCTGTCTCGTTTGAAAGCAAGTAATCCTGCACAATAAATTGCACTCAATAAAGTCTATGTGAAGGGATATTGCTAATCAAATAAATATATACTTACACTTCTTAATTATCCTACGAAGACAAGCGCGCTTCTGCTGCTGCTGGAACAAACGGAACTGTCAAAACCTAAATAATAAAATCTAGTCGACACACCGTGCTGCCTTTGCGGCCGGAACTGACGTACGTCGCGTGTCTTTTCCTTAATTCCATCCCATTAGTCTTCACCTCCTGCTCAACTCCTTGTTCTAATTCTCTCCTTCTAACTCTTAAACTCCATCGTTGCTGGTTTCACTTTTTGGACGCACGCCTTATCTTCTTCTGCTTCTCTACAGTTGTATTCTTTGTAAGTGTGTATTTTAGTTGTATGTGTGCAAAAGTGTGTGTGGTTGTGGTTGTGTTGGTGTAGTGCTTCTTCTTCTTGACCTTCCCAACAGGTTTACTTTATCAAGGGTGCGTGCTGGGATTCGCCAAAGTCCACCGTGTAGTACATGTCGTTCTCGAGATTCATCGGCAGCGGTTTGTTGATTATCCGCTCCGGCTGCAGGCTGTACGAGTTCGGATGCTGGCCGTAGCTGTAGTTGAGGTTGCTGTGGCCGCCGGTCTGCTGCTGCTGGCAACCCTGCTGTTGCTGCTGCTGCTGCTGACCCTTTCCACTGAGCCAGTGCCGGTTCGGGGACGCTTTCGTTTTGTGGCCAAAGATCGGTATCAGCCGGCGGCGCATGATGGCAATATAGCGGTACCTCAGGTGCACCTGGCAGTGGCATGCGGTCACCTGTGAGGGAAACGAGAGAGAAAATCAAATAAATTTGTGGACACCGAGTTGACTTCGGGGCACGCACGAGCAGGCCAGCCGAACCGCAGTGATGCCAGCTGGGCCGGTCGTTTGGTGAACGATTTTGGGATCGAATGGATGTTATTGGTTTCGATTGCATTTGTTTTGGCTGGAGAAGGTTGAGCGGTGCGGTTTGGTTCGAGCTGCATCTGCATATATTTCACAGTTTGAGTTGTGTGGGCTTTTGGATGGCCTAGCGAGAAAAACCGCACAGGTTTGGCACTGGCCACCACCGCCAGAATCAAGAGTTGGAATTGTTGGTGAGGTCCGCTGGTGTGCGGTCATTGGTCAATGTTAAATTTTTCAATGCTTAAAATATGCATCCATTCATGCCTTTGTAAAATTGAGCCAAATGGCAATGAATTTTTATTGACGATGACCTTCAGCTTTTGATTCGTCTGAAAAATATTCGCCAAAGACAGTTTCAACGTTCTCGTGATCCTGTAATAAAGCGTATTCAAAAAGATTTGCAAAAGGTTATTGATAACAGATTCACTCTCTTACGAAATGAAAAGTTTGCAAGAGATGTCGAACAAATCAAACCTTATTCCAAACCTTTTTGGAAACTTTCAAAGGTTCTTAAGAAACCTCAGAAACCAATCCCATCTTTAAAAGATGGTGATAATATTCTTTTGACTAATGAAGAGAAAGCTCAAAAACTTGCTCAGCAGTTTGAGAGCGCTCATAATTTCAATTTAAATGTTTTGAGTCCTATTGAAGATGAGATTTCAATAGAATTTCAGAATATTGTTGAACAAGAATTTTCATCAGATGACGTTTTTAATACGGATCTGAACGAAGTTAAATCTATTATCAAAAAATTCAAGAATATGAAAGTTCCTAGAGAGCATGGCATTTTTTATATTTTAATTAAACAATTACCTGAAGCTACTTTAAGTTGCTTGGTAAAAATTTTCAACAAATGTTTTGAATTGGCATATTTTTCTAGTAGTTGGAAAAATGCTAAAGAAATTCCGATCTTGAAACCGGATAAAAATCCTGCTGAAGCTTCGAGCTATCGGCCCATAAGTTTGCCTTCATCTATTAGTAAATTATTCGAAAGAATAATTCTCAATAGAATGATGACGCATATTAATGAAAATTCAATTTTCGCTGATGAGCAGTTTGGATTTCGCCTTGGGCATTCAACTACTCATCAGTTGTTGAGAGTTTCAAATTTGATTCGATACAACAAATCTGAAGGCTGTTCTACTGGCGCTGCTCTTCTAGACATAGAAAAAGCATTTGACAGTGTTTGGCACAAAGGTTTGATTGCAAAATTGAAACGGTTTAATTTTCCGATTTATATCGTGAAAATTATTCAAAATTACTTGACGGATCGCACCCTCCAGGTTTGTTATCAGAACGGCAAATCTGATCAACTACCTGTGAGAGCTGGCGTTCCTCAAGGCAGCATTTTGGGTCCAATTCTTTACAATATTTTTACTTCTGACTTGCCTGATTTGCCTCCAGGATGTCAAAAATCACTTTTTGCTGATGATACAACCATCTCCGTAAAAGGTAGAAGCCTTCGTGTCATCACAAGAAGATTGCAAAAAGCTTGGATATTTTCAATTCTTACTTGAAAGAATGGAAAATTACTCCAAATGCTTCTAAAACACAACTTATTATTTTCCCTCATAAACCCAGGGCTGATTTTCTTAAACCAAAAGCTCATCACATTATAACGATGAATGGGGTGAATTTGAAGTTGGAGAATCAAGTGAAATATCTTGGACTCTCCTTTGACAAAAACCTTACTTTCAAGGACCACATTGAGAGTATACAGGTTAAGTGTAACAAATATATAAAATGTTTGTATCCTTTAATAAACAGGAATTCTAAGCTTTGTCTTAAGAATAAACTTTTAATTTATAAACAAATTTTCAGACCAGCCATGCTGTACGCTGTGCCGATCTGGACAAGCTGTTTCTTAACCAGGAAGAGAAAACTTCAGAGGGTTCAGAACAAAATTCTGAAAATGATTCTGAAACTTCCTCCCTGGTTCAGCACCAGTGAACTACATCAAATAGCCGAAGTTGACACTTTGGATGTTATGTCCAATAAAATAATTGATTCATTTCGACAAAAATCATTGCAGTCCTCAAATGTAATGATTCGCTCTCTCTATAGATTATAAGTTAGTTTTAAGTTAAGCTCTTTTGTAAATGTAGTTTATTCTACATTAGAAATCACTGAATTGCGAAAGCTATATTATTTTGTTAATAAACTAAAATGCTAGTATTTAAAATCGAGCTGAAAAATCACCATTGGCGATTGAACACTCAATAGAATTTAAGTATGAATGAATGTATATGGAAAACAAGATTTCAATAAATAAATAAAGTAAAAAAAAACGGCAATGAATTTTATGCAAATTTGCCGAGTACTTCAAAGAAATTTGACGAACTGTAATAGACCGATTCTCCGGAAATGTAAACCAAGTTTTCACTTTTTTCAATTTTCAAATGGAGTTTTAAAAAAGATAATTTCACTTAAACCAAGATTCAACAATGTCAGCATGGTTTAAATGCCTTTTCTTACCTTTTTTGCCAAAAATATTGACCAAATGCGGCCTGTAAGGTATAAAACGGAGGAGGGTTTTTTTCTCGAAAAATTATTTTCGTTGTCCTTGATTGCGTGTTTTATCCGGTTTGGAAGATTTCGTTGCTGCTGTGGGGGTCACCCATTTCACGTGATCCTTGGAGGAGATGCTGTGAATTCAGCGGTCTCATGCGGTGTCAGCAGCCATGCGGTGACAGGCTGTATATCTGATGAGTCTGTAACTTCAGGTGTCGGACTGGCATTCCTTCCTTTTGTTGGGCTGCATTCTCCTTGCCTAAACAGTTGAGTTCTTCGAGAAAATACCACCGGACCTGGTAAATGCAATGCCTTTGTATCGGAGGCACGGTGTCATAGTGGATGAATTTTCTATCTCTTACCAGTTTAATGTAATATTCTTTTTCTTCAACAGTAAGCGAGTTGCGGCGCTATAACCACGGCAAATAGTGTCCTGGGCATTTGTGGAAATACAATGTCCCATCCCAGAGGGTCCCGGAGCACCAAAACTTCTTAGCATGGTGCTCCCAACGATTAATTGTCTAAACTCGGAGCGTATGGTGCTGGTGGCCTACGCTTCTTCCTCCCCTGTAGATTCAGAACTGTGTTGTTTTTTGAATACTCCGTGCTCATTCACAACTCAATTCACCGAATCATCTCTGCGGTTAACTTTACGAAGTAGGCCTGGCCGCTTTAACGTTTATGATGGATCATTGCATCGTAATGCATTGGCACATTTTAAATGTTAATAATGACAAGAAGAATGCTAGGCGTCATCTAACCTAAGGCATTCTCCAGGATCCCTTCGAAAGATTTGCTGCGCTAGGGTTAGATTAGATTAGATTAGATTAGAAAAATTATTTTCGTTGTCCCGTCACGCAAGAAAAAAGGCTAGCAAAAATACATTTTTCAACCAATCCGTTCACTTTAAGAAACAGAACGTAGGTTTTCCAATTGTTGATGATGTGTTGAAAAGTAATAGTGAATACAATCAAAACTGTCGAAACTGTAGCATTTTTTCAAGATAGGTTTGAACGAAGCCAAATTCTGCACCGTTGTCCCGTCACGCGGCTATTTTACTTCTCAGGGAGCACTGATTTAATATTTTTCATGCTACTTGATGTTTCTAAGTAGGAAAATCAATTATCTTTCAGAATATGTATAAACATTAAAAATTCAAGCAGGAAAATGCGGAATGCGGAAACAAAATTGCGATTTTTTCCAAAAGTCGCTGGAGAATTGGTCAATACAGGCTTTTCCAATTTGTCGACTCCTCTGACTCCGTCTCAACAGTCTTTACTACTTATGACTCGCTTCCAGAGGTTTGTTCAAGTTTCTAGACGAGTCTACAATTTAGCATAAATTGATTTGATCAATCCTCTAATAACTGTGACTGCAACATAGCAAGACCTCAAAAACATTGCTAAAATTTCAGAAAAACCCTTAAAATGACAAAGCGAAACTTCAGATACTAAAATCGCACGGAAAAACATGCACATCACCTTGATGAGAAAAGACATCTAAAAAGTTCATGCAAAAAAATTGCAAATTTTGATCAGATCTAACCAAGAACACAGAAGACTGGTGCCTTAGACGGCACGGCTATCTCACCGTTGAAAGACGGTTAGGATTTTCCCCTACACCTAAAATTTGACAATTTTTTTTTCTCCGAAACGACGCTGTGCATGTTTGTGCAGGATTTCGCTGCTGCTGTGGGGGTCAATCACCCCGGAAGATTGAAAAATTTAGTGCAGAAAAAGTGGTGGAAGTGCGCGGTTGTTAATTAGAGAAGTGTTTTTTTCCATTCAGAGTTGGGAACAGTTCAATAGAAGCTGCAAGTAATTTGGTAAGATCAACTCATGGTATACTGTTTATCCATACTATTTTTATTTTACATATTTTCATGTTTCTCAATCCCCTCAATCCCCTCGGGACTGTATGGGCGTGGCCACGTGCGCAGTGTGGAAATTTACTTTTTTAGATATTTTTGATTTTACCGGGCAACATTCAAATTGTCTTAAAATAATAAATTGACCATTGTAGCACACCCTACAGCGTGGTACAGACCCGTCATGCTATGCTATGCTATGCTATGTAAGAATAATTCTAGCATAACAATTCCAAAGGGCCAATGTCAAAGTGTAAACACAGGGCATCCTGCTCGATCCTAATCCAAACGTCAACTGACGTGAGCAGGATGCCCTGTGTTTACACTTTGATATTGGCCCTTAGGCATTGTTATGCTAGAATTCCTTAAATTTTATCTGATAGGAAAAATATTACACGGGCTTGAATTCATCCGTACCCCAAAAGCTTCACCGAACACCCGAGGTTAAGATTTTTTTTTACTTTTAAACGAAAGTAAGCGTGATTTCTTAATTAATTACATGCGAATCCTTTTAAGCAAGTGAGAATCGAAAATTGAAAGTGCTACGAAAAAAAGCTACCGCACATCTGGCGTACCCGGGAATCGAACCCAGCTCCTTTCCTTGCCGGGGAAGCGCATTACCACTATGCTACCACGCCGAACAGCTTCCCAATTGGGGCATGGCGTTGACTGCAATACCGACTCGTTTTTCACTCCCTGTCAGATATGTAGGGTCTGATGTTCCTTTAACTTGCCTTGAACATCGGACCCAATCGGCTTTACATTGATCACTGGAATTGAAAAATTCATCGCAGTTCACTCAACGCCATGCCCCAATACAGCTACGCAAATGAAACTGCATTGAGGCATGGCGTTGAGTGAACTGCGATGAATTTTTCAATCCCAGTGACCAATGTAAAGCCGATTGGGTCTGATGTTTAAGGCAAGTCAAAAGAACATCAGATCCTACATATCTCACAGGGTTTAAAAAACGTGTCGGTATTGCAGTCAACGCCATGCCCCAATTGAAAAAGTCAACCACTCGCTCTGAGTGGCTTTTGTGCACATAAGACCAGCATTAGAACAACAACCTTTGGTGGCCGAGCCTGATGAGGCACTGAAGTGGCGAGTTAGAGGTTCCGGGTTCGATCCCCGTCATCGACACATTTTGTTTTTTGTTTAGATGGATGAATTTTTGGAAGTTCATTATCGATAGGAAAGTTCTATCAGCAATCTCGCGCACTATTCTCTCCGTCTGTGGACGATACCTTTATTCTACCAGTTTGATCTCTTTATTCTATCAACTGGATGGTGCGCTTTTATGGGTGTAGAAGAAGTTTGGGGGGTCGGTAAATGAGGTTTTTCATATTTGTTTGTTTGAGCATGTATTATTGCATCAAATCTCGTTGGTGGGCGAAAATTGGTTCCAAGGGTGGGCCAAAATAGGATTTTGAAGAGCGAAATAAGGTCCTTGAGAGCATATTTTTTACATTTAGTTTTTTTTTTAAATAAAAATCAATGCATTGATATGAAAAACCTTGTGAATACTGAAGATATAAAGGACAACTATCGGTCTATGAAAATTTCTGCCTGAAATGATATAAATTTCATAAATTTTTCTACAATCCTTCATTCACACCATGAAGTGGGCAATTTATGGGTCCTCTACCCTATCTTGAGAACTATCAGGATTATTTTAAATTTATTCCTATACAAAATCGGGGGAGCGAATGACCCTGGTAGTTAAAGCTCCCTTAAATAAACGAACTAACAACAACTTTATAAAATCATCAGGAGAACTCGATAGAGATGTTAAATTTTTATTTGAGATGTATTCATTGAAAAATGGCGGGTACGATGGTGTAGTGGTAAGCGTGGTTGCCTCACATCCCAGTCGGCCTGGGTTCAATTCCAGTCGACCCCGTTGGCTTTTCTTTGAGACAGGAAATGTCTATCACACACTTCTATCGGATGGGGAAGTAAAACGTCGGTCCCGACCTGAACATACGCTGTGTTAGGTCGTTAGGTCACTCCAGGTCGTCTCCCTGGAAGCCCTCCGTGCTAGGGCAGCTCTAGGTGTAAAAAGAGGTAGGGATAACTCGCCATCCCTGCCTTCGGATGCCTAGAGCTTAGAGTAGAAATCACTGTGACCACGAACGCCATGACCTGGGGGTCGTCAAAGGCGATGTAGTTTTGTAGTTTTTTATTTAAAAAAAAAAATGCACGTTTCAATGCTTCAAATGTGCAAAATGCACCAAAATTTTGATTCAATCAAACATATGATGCTGCCATTTGATTTGAAATCCGATTCTTTTCAAAATACAGTGTTCGAAAAATATGCTACCTTGTTTTTTTTTTTACTTGATATGACCATTTTAGAATAATGGTTTGTCGAAAAAAAAAAAACGAAAAGTGACACATATTAGGACGGTATCAAAACAGAAAAAGGTTAAATGTCGAAATACTAACTTGTTTTAATAGTATTAAAAATCCCACGAATTTTTGCTGCAGCTTTTATTTTAACTTTGTTTATTTATTTAGATATTCTTTTCCATATACATTCATTCATACTTAAATTCTATTGAGTTTCAGATCGCCAACGGTGATATTTAAGCTTGGTTTTAAATACAATCCAATCCAGAGGTCACTGGTTCGAATCCCGCAGCAGACACTTCAAAATTCTAAGTGTAAACCTTGAGTATTCGGCGCCGTTGCTCCGTGCCATACTTCAAATGCTTAGAAACCCAGGGCGGCGAAGTTCCTTAAGCAGAAGGAAAGGCAACTAGACATTGGTACACTAGCAATAGTTACCAAAGCGCTATAGAAGCCAACGTCGTCGTTTAAATACAAGGATTTTAATTTATTTACAATATAATGTAGTTTTTGCAATTCAGTGATTTCTAATGCAAAATAAACTACATTTACAAAAGGACTTCACTTTAAACTAACTTATAATCTATAAAGAGAGCGAATCATTGCAGCTAAAGACTGCAATTAATTTTTGTGAATAAAATATTTTATTGTACATAACATCCCAAAGAGTCAACTTTGGCTAGTTGATGTTGTTCATTGGCGCATAACCAGGGAGGAAGTTTCAAAATCATGTTCAGAATTTTGTTTTGAATCCTCTGAAGTTTTCTTTTCCTGGTTAAGGGCGTGTACGCACTTGGTAAGAAACGCAAAATCTCCATATGAAAAAACGGTCAAGAAAAGGGTCAAGAAATGATTTTATATGGATTTCTTAGCAACAGCCTACTCCACCTAAGCAACAGCTTGTCCAGATCGTAGAGCATGGCAGGTCTGAATATTTGTTAATAAATTAACAGTTTATTCTTAAGACAAAGCTTAGAATTCCTGTTGATTAGTGGATACAAACATTTGATATATTTGTTAAACTTAACCTGTATACTTTCAATGTGGTCCTTGAAAGTAAGGTTTTTGTCAAAGAAAAGCCCAAGATATTTCACTTGATCTTCCCATTTCAAATTAACCCCATTCATCTTTATAAGGTGATGATTTTTTGGTTTGAGAAAATCAGCCCTTGGTTTGTGAAGAATATACTGCCTTGAGGTACGCCAGCTCTCACAGGTAGTTGATCAGATTTAACATTCTGAAAACATACCTGGAGGGTGCGATTCGTCAAGTCATTTTGGATAATTTTTACGATATAAATCGGAAAATTAAACCGTTTCAATTTTGCAATCAAACCTTTGTGCCAAACACTGTCAAATGCTTTTTCTATGTATAGAAGAGAAGAACCAGTAGAATAGCCTTTAGATTTGTTGTTTCGAATCATATTGAAGCCCTCAATAACTGATGAGTAGTTGAATGCCCAAGGCGAAATCCAAACTGCTCAAAAGCGAAAATTGAATTTTCGTTAGTATGTGTCATCATTCTATTGAGAATTATTCTTTTGAATAATTTACTTATAGATGAAAGCAAACAAATGGGCCAATAGCTCGAAGCTTCAGCAGGATTTTTATCCGGTTTCAAGATCAGAATAATTTTGGCATTTTTCCAACTAATGGGAAAATATGCCAATTCAAAAGATTTGTTAATTTTTTTTACCCAAACCACTTAATGTAGCTTCTGGTAATTTTTTGAATAAAATCAAAAATGCCATCCTCACCAGGAGCTTTCATATTCTTAAATATTTTGATAATTGATTAAACTTAGTTCAGATCCGTTTTTATAAACGTCTTCTGAAGAAAATTATTGTGCAACAATAGTCTGAAATTCGATTGAAATCTCATCTTCAATAGGACTCAAAACATTTAAATTAAAATACTCAGCGCTCTCAAACTGCTGGCCAATTTTTTAGCTCTCCCTTCATTATTCAAAAGAATATTATCACCATCTATTAAAAATGGGATTTGTTTATGAGGTTTCCTAAGAAACTTTGAAAGTTTCCATAAAAGTTGGAAATAAGGTTTGATTTGTTCGACATCTCTTGCGAACTTTTCATTTCGTAAGAGAGTGAATCTGTTATCAATAACCTTTTGCATTTTTTTGAATATGTGTTATAACAGGATAACGAGAACTTTGACACTGTCTTCGACGAATATTTTTCAAACGAATCAAAAGCTAAAGATCATTGTCAATATTGGGGGAATAAAATTTTACTCTAATTTTAGGATTAGCAAAATTACTAGAATCAAGAATTTCATTCGTCAAAGACTCCAAGGTGGTGGTGGTGGTTGTTGATTTATTTGAGGCAACTTTAACTTCTTTAGTCATTCGCTGCCTAAAGACTCCAAGGATGAATCAATATTAGCTTCGGTTTCCAAAACTAAATCATGATTTAAATTATTATCAATATAATGGCGATACCTTTTCCCAATTTGCTTTGTGATAATTAAACACAGAACATTTTGGTCTGGTAACAACTTCATGGAGCTGTAGCTTTTTTAATATCTCTTGTATTACTCCTGATTAAAATGATTTCTTAGGCCTATTACGTCTAATCCATCTCACATTTGGGATTCGCTGAAAACTCATTTTTGTTTCACAACTATGCGCATATGTATAATGTTGTTCACGCTACATAATGTAACCTCAAAATGTGTGTAAAAACATTTTTGAAATAAAGTTGTGCCCCTGTGTTGCTCACGATACATGCGCACGTAGAAAGCTATATCGTCGTCGTCGTGCTATCTTGACACAAACGCCATTTTGACATTTTTGAGTTAAGGACGCCATTTTATGTAACTTTCAAAGGCTCACCTTTTGCCCTTTACAGATTTCCAAAATTCGATTTCAATCCTGAGATATTCAACGAAAACCGTTAAATCTCAGTGCAATTTTGACACTTTCCATATATAAGCAAGTTCAAATCGGTCGTGCTATCTTGCCACTTCTAGCAATTGCGACAAAAAAGGCACCGAAAATGTATGGGATTTTTTTCAGGATCAGTTTGTCGCAATTGCATGGGCTCTTGCTGTTTACATTTTGTATTGTAACTCCGGAATCCAGCAACCAAATTCATCCAAATTTTGGGACGATGCTCGGAATGGGCAACTTAACAAAACCTGTTTGTTATTGTTTACATTGCGTGTTCTAGTTTTTGTTTATTCAAGGTCAAACATTAAAACGCGTTTTTCTCGAAACGCCAAAATGGCGTTTTCGACAAGATAGCACGACGGTGACGATATTATGAGATCATAACCTCAAAAACATCTCTAAAAAATGTGTTCAGCAATTACGACACACTAACACTCGATCCATGTCACACACGGTTCTCACTATCCTGTTAATAAACTGCCCATTAACACGTGCCCATAACCGTTTGAGTGTGTGGTACGTGTAAGTATATGTGTGTGTGTGTGTAGTTCCGCTAGGAAGCTAGTCGCTGTCCACTTGCCCACAGAGTTCTCCGTTATGTAACGTTCCGACGCCCACCGCCCAACGCCCAACATTCCACACAAAAACACGAAACAAAAAGCCATTGAAATGCAAACCATGTTAAATGCTAATTGTACGCTGTTTCTAACACCTCGTCGTGACCTCCCCCCCAGCCGGGTATTTGTAGTGGTGTAGCTCAATTGAACACAAACACACACACACACACACCGTTACAGTGACCTCCGATGTCGGGCCTGGCCCGGAACTGCCATATTGTCGCCATTTAAAGTTTCCTGCCACAATAAACAATACCATTGAAACTACCCGCCACCGACACAAACACACACACACAGGAAATATCCACGTGTCTGCGTGTGTGTGTGCTCCATGGCGTTTGCTGGCAGAGTTTTCCCCGGTATAAAAAACCACCACGTGGCGTCGACGGTTGGTCCTTCTGCCTTCCGCCAAACTGCTCCGTTAAAGTTTGCCAAACTCTTTCCCTCTATTTATGGGCGCTGGTTATTGTTTTGTAAAATTTAATTAAAATTTTTGCACAGCCCACAACACAGGGCGGGTGCGAAAAGTGGCTGGCCTATTATGCATCAACAAACGCTAATGGGGAAGCGATCTATTATTAAAATATAATTATAATAAACAAATAAAAATGTTTAATAAGGTCCATCAACTTCTCATTGATTACTGATGATTGCGGAAATTAATCTCAATGAAAATCTGTACAAATATTTTACTTTTTTTTAAATCGGATTGACTGCTGTTTTTCAACAGAAAGCTCTACAAAACAACAATTATTGTTGATTGCTGCATGAAACTTAGGCTGCTCAGGAGAGTCACAAGAACATTAAAAATTAAGTTCTATTCAAAACTTACTCATTGTAATTAAGTTTTTGATTCAATGAACCTAATTTTGTTGAACTTATACCAAGCATTTGAGCAAAATAAAACATAACTACTTTTGCAGAATTTAAACCTTAAACTTGAATACTTGGGCATATGAATGTTTTTGTATGATTTTTAATTCAATAAAATTTAAAAATTGTTGTTCATTTTGCCAGCAAGACGTATTGCAAACTAACCATTGCATTTATATTTATGGATAGTAGGAAATATAAAGCATCGACATTTTCAAATAAACACCTCCTTCATCAATTGTCAAACATAAAAATCACATCAAAACATGTCACGTCTTTGAACTCGTTTTTCAATGCTTGAAATTTGTATTCATGGTTGAATTGAATAAAATTCCCCAGCAATTGCAAAAAAAATTGTTATTTAAACTCTTACAAATAAAAGCATTGAATATTCTTATTAAAATTTTGGTTTAACGGAACCTTAATAAGGGGTTGAGAGTTTACCAATGAAAATGCAAACGCAAACGCGATTTCTCATCGCCGACCGAGAACAAAAGCAAAAAAAAAAAAAAGAACTCGCGAGTTTAAAATTTTATCAACCTCTTCTCCGTGCGAGTTTTTTTGTCCTTACTGCGACACGATTTTTTCGAGCTTCTTTAAACGTAAAAAAGCCGAGTTCACTCTACAGATCATTGTAATTTAATGATGCTTAAATACGTCTTAATAATCACGATGCCTTTCATCGACGCTGTCAAAAGTCATCGCAACATAAGTGTGCTGGATCAGGAGAGTTTTGTGTGTATTTCTTCTCCTCTTTGTTTCCTCGTTTGGATTGGATTTCGGTGGCGAGTTTTTTTTTGTTTTTCCTCGTGATGGAATGCATTAAAAAAAAAATCGTCATCTTCCTCGGGAGGAAAGTTTTTCCAGCTCTGGCTATCACTGTTCCAACACAGTATCTTTCATCGTACTGTAAAATTGCCATTTATTTGAAGCTAGGTAGTTTTGAGTATTTTTTTACTCTCTTCATATGTGTGTTTCCTCTTTCAATGTTAACCCGTTTTAAGAATCTCATCGCGAGGAAAAAATCAAAAAACATCAAAATCTCCAACGCATGGCGAGTTTATTACAACTCTGTCTTTCGGTGAGTGCGTGTAAGGGGGGGGGGGGGTCCTCGCTATCTAGAGTGTGCAAGGATCCTTACGTTACCTAGTGGTATAAATGTCAGAGAGGTTCTGGACTCAATGTCAGAAGGAGAGGTAGAACGTAGAACCCTAGGATACACCACCAAAGGTGTTGCTCAACTTGTCTAACTTACTAAGAGAACATTAGATAAGAGAACATAACATAACATAACATAAGAGAACATAATATAATATTATTTACCATTACCGACAGCTCTTTATCACTTAACTGCCCATTTTTACATAAAAGTCCCATATCGTCGCCATCGTGCTATCTTGTCGCAAACGCCATTTTGGCGTTTCAAGTAAAACGTGGTTTCATTTTTGACCTCAAATAAACAAAAACTAAAACATAAAATGTAAACAATAGCAAACAGGTATTGTTAAGTTTACCATTTCGAGCATCATCTCAAAATTTGGATGAATTTGGCTGCCGGATTTTGGAGCTACAATACAAAATGTAAACAGCAAAAGCCCATGCAATTGCAAAAATCTGATCCTGAAAAAAATCCCATTCATTTTTAGTGACTTTTTGTTCGATTGTTCGATTGTTCGATTTGAACTTTCTTATACATGGTAAGCGACAACATTGTACTGAGATTTTACGGTTTTTGTTGAATATCTCAGGATTGAAATCGGATTTTGGAAATTTGTAAAGATCAAAAGTTGAGGCTTTGAAAGTTAAACAAAATAGCGTTCTTAAATAAAAAATATCAAAATAGCGTTTGCGACACTCACAAAAAAAGTACGTGTTCCTCCGGTTATTTAGAACAAAGTACTATATTATTTTAGTTTTTTCTGAAGTTTACACGACTTAACGCCAATTTGTTTTGTTACCTCAAAAGTAATCATAACTTTGGATATGGTTGCCTGATCTTCAAACTTCATAACTCATGTGAAAGGTTTTTGCCTTCCTCACTGAGGAAAGGCTATAAAATCACTCGAAAAATGAACTTCTTTAAAAAGCCTCCTAGACATACCTTCACGTATACATATCGACTCAGAATCAAATTCTGAGCAAATGTCTGTGCGTGTGTGTGTGTGTGTGTGTGTGTGTGTATGGATGTCATACAAAAATTGTCACTCGATTTTCTCAGCACTGCTACAACCGATTTTCATCGTTTAGGTCTCATTCGATCCGTCTTGGGGTCCCATAATGCAGTATTCAATATTATTTTGTTTAGTGAAGAACTTCAAAAGTTATGTTAAAAAAACGATTTTGGCTGATTTCTGAAGGTTACAGAATAGGGTGGTTTTTGCAAGAAACCATATCATATTATATATTTTTAGAAAGGTAATCAAAATGCCTATCTAACGAGGAAAAGACATTGAGAATCTGACATACCTATCAAAAGATATGGCCACTTAAGTGTTATTTAAGTACTTTTCCGAAGCCGGGTCTCAAAAAAGTCGATGAAAATGCTGTCCGGATCTTGCATGTGACGTATCGTTAGATAGGTAATCGAAAGACCTATCCAATGAGCCATAAATTGTAATGATCTGGCAACCCTGTCAAAAGTTATGGCCACTTAAGTGTTATTTTAGTACTTTTGCGAAGCCGGGTCTCAGAAAACTTGATGAAAATGCTGTCCGGATCTAGCATGTGACCCATCGTTGGGTAGGTTATCAAAATATCTACCCAATGAGTCATAAATATTGAAGATGTGGCAACCCTATCAAAAGTTATGGCCACTTAAGTGTAATTTTAGTATTTTTGCGAAGCCGGGTCTCATAAAAGTTGATGAAAATGCTGTCCGGATCTAGCATGTGACCCATCGTTTGATAGGTTATCAAAAGACCTTCCCAATGAGTCATTCATTTTGAAGATCTGACAACCCTATCAAAAGTTATGGCCACTTAAGTGTTATTTTAGTACTTTTCCGAAGCCGGGTCTCAAAAAAGTCGATGAAAATGCTGTCCGGATCTTGCATGTGACGTATCGTTAGATAGGTAATCAAAAGACCTATCCAATGAGCCATAAATTGTAATGATCTGGCAACCCTGTCAAAAGTTATGGCCAATTAAGTGTTATTTTAGTACTTTTGCGAAGCCGGGTCTCAAAAAAGTCGATGAAAATACTGTCCGGATCTTGCATGTAACGTACTGTTAGATAAGTAATCGAAAGACCTATCCAATGAGCCATAAATTGTAATGATCTGGCAACCCTGTCAAAAGTTATGGCCACTTAAGTGTTATTTTAGTACTTTTCCGAAGCCGGGTCTCAAAAAAGTCGATGAAAATGCTGTCCGGATCTAGCATGTGACCCATCGTTCAATAGGTTATCAAAATATCTACCCAATGAGTAAACAAATTTGAAGATCTGGCAACCCTGTCAAAAGTTATGAGCACTGAAGTGCTATCATTGTACTTTCAAGTCCCCGGATCTCAGAAAAGATGCTCTCATTCTTTTCATAACATAAAAATACAATAAATGGTAACTCTATTATACCTTATTACTTAATAAATTGTGAGGAAGGCCCCAACCACCTCTCGGTGGATTTAATAACGTTTTTTAATTACCTATCTAACGACAAGTCAACGTCAAGAATGATCCGGACATAATTTTTATCAAAATTTCTGAGATCCAGCTGCATCAAAGTTCGATAATATCACTTAAATGCTTATAACTTTCGACAGAGTGGCTAGCTCTTTAATGTTTGGGACTAATTGAAATGGGTTTTTAGTGCATTCCTTTATCATATAATATAACAGGTTTTTTTTTCTTCGAAAAACCACCCCTTTTTGTATATTTCGAAAGGAAGCCAACATATTTTTTTTGTAATAATTTTTGTACTGCTTTACTAAATTTTATAATATTAAAAAGGTACTTATGGGACCCTTAAACGGATTACATGACACCAAAACGATCCAAATAGGTTGTGCTTGTACTGAGATAATTGAGTTCAAGACATACAGACGCACAGTCATTTGTTCAGAGTTAGGTTTTTCGAGTGATTTTACAGCCTTTCCTCAGTGAGATAGGCAAAAAATTTAGGGAAATTTCACGTACAAACATTTCATCCCTACTTTGTTGTGATGTAAAGAAGAAACAATTTCCCTGCCATGACTTCAAAGTGACGACCTGCAACAAGTCAGCTAATCCTGGCCCGTATAACATAATTAGTAGTAAAAAACCTGTGCAGCACACGAAAACACTGCCAACAAAAGATACAAAGCTCAAAAAAGGAGCAACCGCCAACACAGACGCTGTGGAAAATAATTGCCTTGTCGCCATGAAAAGTCGCCGTCACGTGACTGGGTTGCTTGGTCAGCACGTCAAAAGTGCCAACGTCCACGTGGTAACTTGTTTTCGCTACATTTCCACCCACTTTTTTACGAGAGTTTCAAAAAAAGACGAAAATGTTGCAGGTAAACCAAGTTCCAATTTTTTCTCTTCTCTACCTTTTTCTATGAAGAAAACTTTTCATCTTCTGATTTTTTAATAACTTGTTCGTCACCGAAAATTATTTTCGCTGCTAGAAATTCTCCAAACCCCTCGAAAAGAGAGTGTCACGTCTTCCCAGGAGCAAGCTGAATGATTCATAGCTTTGACTCTGCTGGCACCACCGAGGAAAGGGAGCAAACTGCAGGTCCAAGCTGCCCGGAAATGGGTTGAAAATCGAATTTCTTCTGTTTGCAGCAGCGCACTTCCCATGCGAAGAGAGGTGGGGGTTTCCGGTTTCCGGGTGGGGGAATCTTGGCAGGGTGGTCAAACAAGTCAAAAGTGAAATATTAAACCATAAGTTGGAGCTTTTTTTTTTTTCTCTCGTGCTACTTCTTTTCCTGAAGCTTAATATGACCAGAAGGGAAGCACGACACTGGAATTGAAATTTGTACAATGAAGACGAAAAGATGGTTAAGGAAGTGGGCAAGAAGGCGTTAAAAGTTCAAGTATACTTTTGAACTACTCTTAAGACACTTGCCGGACACCTTCTTTGTTCCGTGATTACAGCAGAAGAATTTGAGGAAGAGTGTTGAGTTTAAATAAAGACAGCTGGTAAGACTACTTAATTAGGGTTGTTAAGAGGTAAGTTTTTATTTTTATCTTGGATAAAGTTCACTTAAGAGACGGGAAAGCTGCTCATAAAAACAATAATTATGTATATGAGTAAAAGAGTGATCATTCACTGGCTAAATTGCATGAGTGTGAACTAAGTTGATTTTGCTTACAGTTATCTAGTGGATAAAGTATTTTTTTCAAAAACTGAGCGTGGAAGATGGCATGAGGAAATCCTTCATTTGACCACTTGTTTTTGGTAAAAGACTTTGCTTCTCTCGTAGTCTATGTAATTGAATTTGGAATCCCTTAATGTACCTTGCTGATTTTTAGTTATATTATTGGATTTTTATTACATTTTGAACATTGAAGGAATTGTACCACTGATACAAAAAAAACAAGACTTTATTTAATGTGCACCCTTAAGTTCTCATAACTTTTGATAGAAATGACAGCTCTTCGAAATTATTTGAAATTTTAGTACCGAATTACTTATTCATCGATGGTTCTGATGATGAATCCGGACAGCATTTTCATTACTTTTCTTAGTTGCAACTCGAAAGTACTATTATAGCAATTAAATGCTCATAACTTTAGACAGGGTTGCAAGACCTCCAAATCTATGACTTATTGGTTAGGTCTTATGATTACCTATACAACAGTAAGACACATGACAGCTCAAGACAGTATTTTTACCAAGATTTCTGAGATCCGGTAACTCGAATGTACTAAGGTAGCACTTGAATTCTCAAAATTTTTGACAGGGTTGCCAGATCATAAAAATCTATGATTCATTGGATAGAACTTATGATAACCTATACACGCAGGATAGATCCGACAGCATTTTCACCAACTTTTTGAGATACGGCATCTCAAAAATATAAAGATAGCACTAAATTGCTCCTAAATATTGACAGGGTTGCCAGGTTAAAAAAATTAATCATTAAATCAATCTTTGCAGCAATGAGTCAGCGAATAGATCCGGATAACATTTCACCATCTTTTCTGAGTGGCAACTTGAAAGTACAGTTATAGCACTTAAATGATCATAAATTTTAGCAGACATGCCAGATCATCAAAATTTGAAACTCAGTTGGTACAACAATGGGTCACATGAAAGTTCTGGACAACATTTTCACCAACTTTTTTGGTTCCGGCAACTCAAAAGTACCAAGATAACACTAAAATGCTCCCTACTTTTGACAGGGTTGCCAGATCTTCAAAATTATAGATTCATTAGATAGGTATTATGATATCGATATCCTTTAAATCTATAGGTTCCTTGATAGATACGGATATAATTATCACCAGCTTTTCTGAAATACGTCAAAGTAAAAGTACTGCGATAAACACTTAAGTGCTTATAACTTTTGACAGGGTTGCTAGATCTGTACAATTTTCCTTACATTCGATAAGTTTTATGATTCCCTATGCAACAATCGATCACAAGATAGATCAAGACAGCATTTTCACCAACTTTTCTTTGACCCGGCAATTCAGAAATACTTTGTCCCAGCTGTTTCACTTTGTCCAATCTCACCATATATGCCCAATATCACCCCTAATGAGATATATTTTTGTTTGAAATCTTGCAACTCTGTCAAAAGTTATAGGAACTTGAGTGATATTTTTAAATATCACTCAAGTTCCTATAACTTTTGACAGAGTTGCCAGATTTCAAACAAAAATATGTCTCATTAGGGGTGATATTGGGCATATATGGTGAGATTAGACAAAGTGAAACAGCTGGGACAAAGTGAAACATTTGGGATAGAGTTCGTCAAACTTAACAATATTTTTGTAAAATGTTCTTACATAATTTATTACATGCAAATCCTATAAGCAAGTGAGAATCGTAAATTGAAAGTTGTTGTTGTTGTTGTTAGTTCGTTTATTTAAGGGAGCTTTAACTACCAGGGCCATTCGCTCCCCGTAAATTAAAGGTGTTATCTTCGTGGTTATGGCTTACACAGAGTACTAGCAACCTCTATCCACACACAATCTTTCAATTCTCAAAAGCTCCTTTAGAATACCAGCACATGGATTAAGTATATTTTTATGTTTTCCTAACACTTTCAATTTACGATTCTCACTTGCTCAAATTATTTGTGTGTAATTAATTGAGAAAATCACGTTTGCTTTTGTTTAAAAGTAAACAAAAAATCTTAACCTTGGGTTCTTAAATAGTTGAGGAACATTTCTCAAAAGAATGGTGAGGTTTGAAGCACTGATGGTACTTAATGTGTTATAAAACGCTGTTTTGCAGCTTAGAGTATATATTTGATTATCTTAGGCAATATTATACCTGGACGGCGGTTTTGAATTAAATTCTGTTAAAATTATAATTTTTAAATACCAAATTCAGCAAGTTTCATAAAAGAGCATTGCTAATGATGCTTACGTCTGATAGTCATAGTGATAAAAATCCTATTCAGATTTTTTTGGTAAGATAATTTCACTCATAAAAAGAAAATTAATGATTTATTAGGTTAAACTTGTTCGCTGTAGTTTATCCTAATCATAAATTTGGTTTATACTATTTTTCTTAAACGACTGTTTCTCAGTATTAAAGTAACAAAAAATCATTTTCAAAAAAGCAAAACTATTCGGCGGAAAATTTTCAATCAAGATGTTTTTAATTAATCACACCATATGTTTTTTCAAATCGGGTTTTTGGAGTTAATTCCAAATAATAAAAAAAAAATTTTTGGACGCTACGGCCATCTTAAAAAGCGCACTCATAAACTAATATTAATACAGAACGTTACAAAGGGGTCCTCTAGCTATCATCTGACGTGATATTTGGAAAATTATTCAAGTCCAATGTTATTGTTTTGAATACAAAACAGGATATTTTCGTTGAAAATATGCCTTTTTCAGTAAATCACAACGTGTCTTCAAGATAAACCTGACTTCATCGACTCTTACTTCAACTTTAAAATTACTCTTACTCTTACTCCAAGTTTAAATTTACAGACCATGTTTTTTCATGACATTTTGAACTTTTTTAACTACTCAGACTCCAGCCTCCAAAGACTTAGCGACTCCGACTTCGAATCCGGGTTTTGAAAATTTGGTGACTTTGACTCCAACTCCGACCCCGGCTTTCCAAAATGTACCCGGATCCGCTGACTTTGACTTCGACTCCACCTCCATACAAAGTTGGTGGAAATCAGCCGACACCGACTCTGACGCCGACTCTGACATCGGCTTTTCAAAATTTTCCGACTCCAACTCCGAATCCTTAAAAAGACCCGACTTCGCTGACTCTGACTATGCAGCCCTGCTTTAAAAGATGGTTTTGTTCTCAAAGGAGCCTTTCAATAATTACGTTCATCGTTTTTGACCATTTTAACCTTCCCCCCCCCCCTTTCACAATGTTTATATGACCCCTTCTCTCCCTTCCCAAGGACGTCCATAGTTCAAAAACTTTATGCAAAATAAGGCTTTACAAGAAAGCAAATTATAAAGATCTTGTCTAAGGTTTTTATTTTCAATATTTTTTGCAAGATTCGACACAATTTCCAATAAATGGCAACTTGCCGTAACAACTGGTAGACCCCCCTCCCCCCTGTCACAAAGTGTCACAGCTTTCAGTTCAAAGTATCACAACGGCCTCAAATGGTACTTGAATCTTTTTGAAAACTAAAAATAGTTAAATTAGTTTCACGTCTGTTTGTGATGTGTACACCCATAAAATCGCACCATCTAGTTACTAGAATAAATAGATCAAACTGGTAGAATAAAGGTATCGTCCAAAGACGGATAGAATAATGCACGAGTTTGTTGATAGAACTTTCCTATCGATAATGAACTTCCAAAAATTCATCCAAAAAAACAAAAAAAAAAACAAAAACAACGGGGATTGAACCCAGAACCTCTTCCTCGACACTTCAGTGCCTCTTCCGGCTCGCCCATCATAGCTTGTTTTTCTACAATTGGTCATATGTACACAAGAACCACTCAGAGTGAGTGGTTGACTATTTCAATGCAGTTTCATTTGCGTAACTGTATTGAGAAGCTGTTCGGTGAAGCTTTTGGAGCACGGATGAATTCAAGCCTGTGTAATATCTTATCCCAAAAAAAATGAAAAGTGGTCAAAACTTTGGTGCTCACCCCTATAATGATAGATAAACATGTCAGGAACAAAGTTTCAATAAAAAAAAAATTCCCAAAAATGGTTTACAACTCGCGCGCCGAGCTTGAATGAAAAAAGTTCCTTTTTTGAGTTTTTTTCAAAATTGCTCGTATTTTTCATACAAAATTAAACTAAATTGGATCATCCTGTACTTTTTATTCAAGCTTTTTGTCCCCTGAACAAGTTTCTTTACAAATATGGATCATATCAAAAAGTTTTTAGGCTTTTAGAGGCATCTTATTGCCAAAAAGATATTTTTTATTCACTGTTTTGTAGAAATCTTTCTTAAAAACGCATTACAAAAATTTTCATGCAGAAATTTTTTCAAGGAGGTTATAGGAAATTCTCCAGAGAACAATTTCCTTTTTTTGAAAGTGATTTTTTTGACCCGCCTTTGTCAAGTTATATCTTATTAAGTAAAATAAAAATTTGTAAATTTTCATGAATATGGGTTTTAACCGATTTTAACCAATTTTTTGATTGTTTAATCGCATGGGTTACTGTGAAACATTTAAAGAGCATACGGTTAGAATTTTGTTTATATGATCCAATTTCAAATTCCTAGTCAAAAAGCAATTTTTTTTTCATGAAATGACGTATATGCACAAAATGACGTAAGGGACCGAAACATACCATTTCATATTACAATTTTGTTTTTAAGCCACGTTATTCTTTGTTTTTATGATGTTGAGCTTGTCTCACTCACTCTAGTGAATGATTGTTTTGCAAGTGAGAGGGATAAGCTGTCAATTTACATCCAAGGTTACGTCCAATTGAAAAAAAGATGGCTGAAATAGTTTATAATTTGTATTTGTTAATGGACATAGTGAACACCGAAATTGAGTGTTTGCAGTACATCCATGTTCAAAGGTGGCTAATCCTTCAAACAGGATCATTTAAGTGATTCAACAAAAACATACAAGTTCAGGCCTTTTTTTGATTTTTGTTTGAACGAATAAATCAAACTAAGCAAGGCCTAGAATGCTGTACAGTTGACTCCCGTTCTTTCGATATTGAATGGACTATCGAGAGAACGGGGTATCAATCTATCGAATGAAATAATCAAAGCATGATATTTCAAGGGACCGGAGAAATTATTGACAAAACGAAAGATATTGAGCAACCGGAGATCGAAAAAGCGGGAGTCAACTATAATATGCATACAAACTCTTTGCGAAAAACGTCAAATACGGAACAATTTCAGCCATCTTTTTTTTAATTGGACGTTACCTTGGATTTAAATTCACAGCTTATTTCTCTCACTTGCAATACAATCATTCACTAGAGTGACAAGCTCAACATCATAAAAACGAAGAATTATGTGGCTTAAAACAAAATTGTAATACGAAATGGTATGTTTCGGTTCCTTACGTCTTTTTGTGCATATACGTCATATCACGAAAAAAACAATGTATTTAAAATTTGATCATATAAACAAAATTCTAACCGTTTGCTCTTTAAATGTTTCACAGTATCCCATGCGATTAAACAATCAAAAAATTGGTTAAAATCGGTTAAAACCCATATTCAAGAAAATTTACAAATTTTTATTTCACTAATTAAGATATAACTTGACAAAGACAGGTCAAAAAATCACTTTCAAAAAAAGGAAATTGTTCTCTGAAGAATTTACTATAAACTCCGTAAAAAAATTCTACATGAAAATTTGTGTTATGCGTTTTTTAGAAAGATTTCTACAAAAAAAAGTGAATAAAAAATATTTTTTTTGGCAATAAGATGCCCCTAAAAGCCCAAAAACTTTTTTATATGATCCATATTTGTAAAGGAACTTGTACAGGGGGCAAAAAGCTTCAATAAAAAGTACAGAATAATCCAATTTAGTTTAATTTTGTATGAAAAATACGAGCAATTTTGAAAAAAAACTCAAAAAAGGTACTTTTTTCATTCAACCTCGGCGCGCGAGTTGTAAACCATTTTTGGGATTTTTTTTGTTATATGGAATCTTTGTTCCTAACATGTTTATCTATCATTATAGGGGTGAGCACCAAAGTTTTGACCACTTTTCATTTTTTTGGGACAGGATACTGTGTAATCTTTTTCCTATCAGATAAAATTGAAGGAATTAATCGATCGTTGCCAAATTTTGAGTGTTTCTACATAACATTTACATGATAGTTCTATTCAATTTCCTTTGTTTTTTTTCACATTTAATGCCCTTTATATTTCCATTATATGCCTATTAGGATGTAACAAAAATGAACATTTTGGCGATCATTCAGGGGCTTGTTCCGGTGAGTATACTGAGCCCAAAATCCCAAAAAAGAGCTCAATTGGACGCAACAGTGGCTGGCCCTCCGGCTATGAATATTCCATACGATTTCCCATACAAAAATCAACTTTTTTACATTTTGATTTTTGAAATTTTTATTTTCTTCTAACAATTTTAAACTCATACAATGATGTGAAAATTGAGCATATTCTTTACAACTTTGCCGAAGAAACTATGGTGCTAACTTGCTCCTGACCAAAGATACAGCGTGCTCAAAACAGGTATAAAACGTCAAAAATCACGTTTTATACCTGTTTTCAGCACGCTGTATCTTTGGTCAGGAGCAAGTTAGCACCATGGTTTCTTCGGGAAAGTTTTAGAGAATTTGCTCAATTTTCACGTCGTTTTATAAGTTTAAAAATTTTAGAAGAAAATAAAGATTTAAAATATATAAATGTAAAAAAGTCGATTTTTGTATGGGAAACCGTATGGGTCATTTCATGTGAAGTGTGCACAAAAAAGTACAAACTTGAAATCAACATTCTCAGATCTTGCTCAAAATTGGTTGAGTTGTTGGTACCATCAAAACAGGTTAGAAAATCAAATTTGGTCCAAATCGGACCACCCCTTCTTTTATGGCACCGCCCTAAAGTTTAGCGTTTTTGGCATTTTTTTCAAGAAACCTCGATATTTAAACGGCTATATCTCGGAAACGAAAAATGGTACAAACTCAGTCGACCACTGTTTTTTGAAGAAAATCGAACAAAGAATCGAATGGTTTCATTAGATTTGAGATAAAAAAATGTTTTCAATAAGTTTTACGTAAATAAAAACTTATTGCGCAATTTTCACGCAATTGGGTCATTTTGATTTGCAATTTGACCTCACCAAAATGTTCCTCGGAAAATTTTACATAAGAATCACTTATAATCTCAAGTTAATATCGTTAGTTCTCGAGATATCGATTTTTAAAGTAAAAATCCCAATAATTCTGAACTTTTTGGCGTTTTGGGATTTTTTTTCAAGAAAACCTCTATTTTCAAACGGTTATATCTCGAAAACGAAAAGTGGTAGAAACTCAGTTGACCACTGTTTTTTGAAGAAAATTGAACAGGGAATCGAATGGTTTCATTAGATTTAAGATGAAAAAATGTTTTCAATAAGTTTTGCGCAATTTAAAACTTATTGCGCAATTTTCATGCAGTATGGTCATTTTGATTCGCAATTTGACCCCGCCAAAATGTTCCCCGGAAAATTTTACATAAGGATTGCTTATTATCTCACGTTGATTTAATTAGTTTTCGAGATATCGATTTTAAATGAAAAAATACCAAGAATAAATTCAGAATTATTGAGATTTTTGCATTAAAAATCAATATCTCGAGAACTAACGATATTAACTTGAGATTATAAGTGATTCTTATGTAAAATTTTCCGGGGAACATTTTAGTGAGGTCAAATCGCAAATCAAAATGACCCAATTGCGTGAAAATTGCGCAATAAGTTTTTATTTACACAAAACATATTGAAAACATTTTTTTATCTTAAATCTTATGAAACCATTCGATTCTTTGTTCAATTTTCTATAAAAAGCAGTGGTCGACTGAGTTTGTATCATTTTTCGTTTCCGAGATATAGCCGTTTAAAAATAGAGGTTTCTTGAAAAAAATGCCAAAAACGCTAAACTTTAGGGCGGTGCCATAAAAGAAGGGGTGGTCCGATTTGGACCAAATTTGATTTTCTTACCTGTTTTGATGGTACCAACAACTCAACCAATTTTGAACAAGATTTGAGAATGTTGATTACGAGTGGTGTTCCGTTTGATATGAAATGACCCGTATGGAATATTCAAAGCCGGAGGGCCAGCCACTGTTGCGTCCGATTGAGCTTATTTTTGGGATTTTGGGCTCAGTATACTCACCGGAACAAGCCCCTGAATGATCGCCAAAATGTTCAATTTGTTACATCCTAATGCCTATTGTATTTGCCAACATCTTCTACTTCATTCGTCAATGAAGTATCCCACAAATCCCTATTCCTTCTCGAGAGGTCGTTATAGTTCTATAGCACCTCTATACGGTATTCAATCATCAAATCCCTCCCCCCTTCCCCTGTTGATCGTATGGAGTCGACCATAATAATAAATTAATGGTGGTGTGTCATTCGGCACATCCCAACGCTTTCATTTTACTTGTCGGCGCCAACCTAGCTTTTGCGAGCTTTATGCTCGGCTAGGCTTGTACGGTCAACCAAGCTATGCTAAGCTTAGCTAAACGAGTAATTAAAAAAAAAAATCAATTTAAAAATACACGGATTTTAACAACTGCAAACAAGGTGATATCACTCATTTTTTTCGTACAATTTGCATATCGTCGTCGTCGTGCTATCTTGTCGTAAACGCCTTTTTGACATTTTTGAGTTAAGGACGCCATTTTGTGTAACTTTCAAAGCCTCACCTTTTGACCTTTACAGATTTCCAAAATTTGATTTGAATCCTGAGATATTCAACGAAAACCTAAAAATCTCAGTGCAATGTTGTCACTTTCCATAGATAAGAAAGTTCAAATTGGTTATGCTATCTTGCCATTTCTTGCAATTACGCACGGAGCGAAATCCGGTATACGGAACCGAAAACTTCTGTTCCAGTTTGTTCTAAAAACCGAAAACCTTCGGTTTCACCTCGTCAAACGAGAGCATTGCTTCCAATACTGAAAACGGTAGTTTCCAATATTGCAACCGTAACGCTGTTTTGGTTTAGTAACGCTGGCCTGTCAAAGCAGGCAGCACGCAGCCACCTCGATATTTTCATTTTGAATTGACCGTTTAACGTTGTCATTTCGAATAAAGAAGAAGAAGACATGATATTTTTGAAATGTTTTTTATTTATTTCTTTATTGAAAAAAAATTGAGCAATTAAAGGTTGCTTCCAATATGGCGGCTGTGGAATGTGAGCAGTATTGATTTGAGAGCGTAACAAGTAATAAATAAATAAGATTTGAATAGTTTAGGGTCGTTGGACTCTAACATTTGCACAAGAATGCTTCATAGTGATCTGAAATCATGTGATCCAAGATGGCTTCCAATATGGCGGCTGTAGAACGTATAAAATAATGATTTGAGAACGTAACAAGCAATAAACAAACCAAAATTGTCTGATTTAGGGTCACTGAACTCAAATATTAGAACTGGAATTCTTCAAAATGATCTGAAATTATGTAATCCAAGATGGCTTCCAATATGGCGGCTGTAGAATGTAGAAAATATTGATTGGAGAAGGTAACAAGCAATAAACAAACTCGATTTGACTTATTTAGGGTCACTTAACCCAAATATTAGAACTATAATTCTTCAAAGTGATCTGAAATTATGTGATCCAAGATGGCTTCCAATATGGCGGTTCATGAATGTAGGAAATATTGATTTGAGAACGTAACAAGCAATAAACAAACCCGATTTGACTTATTTAGGGTCACTGAACTCAAATATTGGAACTATAATTCTTCAAAGCGATCTGAAATTATGTAATTCAAGATGGCTTCCAATATGGCGGCTGTAGAATATATAAAATAATGATTTGAGAACGTAGCAAGCAATAAAATAATAAATTTAGGGTCACTGAACCCGAATATTAGAACTAGAATTATTCAAAGTGCTCTGAAATTAAGTAATCCAAGATAGCTTCCAATATGGCGGTTCATTAATGTAGAACATATTGATTTGAGGGATCACTGAACTCAAATATATAAGCATTTTTAAATTTATTTATTTTTTAATTTTATAATTTTATAATTTTTAAATTGATTTTTTTTGAATTTTTGACTTTCAGAATTTAAGAATTTAAGAATTTTAAAATTTAAGAATTTAAGAATTTTTGAATTTAAGATTTTAAGATTTTAGAATTTTAGAATTTAAGTTTTTTAGGATTTTAGAATTTTAGGATTTTATATTTTTAGAATTTGGAATTTTAGAATTACAGAATTATAGAATTAAAAATTGTAGAATTTCAGAATTTTAGAATTTTATAATTTTATAATTTTATAATTTTATAATTTTATAATTTTTAAATTTTTTTTTGAATTTTTGAATTTAAGAATCTCAGAATTCTAGAATCTTAGAGTTTAAGAATTTTTAAGTTTTATTATTTTAAAATTTATGAATGTTAGAATTTTAGAATTTTAGCATTTTTTGTTTTTGGAATAACAAAATTTTAGAATGTAAGAATTTTAGAAATTTAGAATTTTAGAATTCCATAATTTAAGAATGTGAGAGTTTGAGAGTTTTAAAATTGCAGAATTTTAGAATTTTATTTTTTTTAAATCTAAGAGTTTTTGATTTTTTTTAATTTTACAATTTTAGAATTGAAGAAAATAAGAATTTAAGAATTTCAGAAATTTAGAATTGTAGAATTTTAGAATTTTCGGATTTTAAAATTTTAGAATTTTAGAATTTTGGAATTTTAGAATTTTACAATTTTAAAATTTTAGAATTTTAGTATTTTAGAATTTCAGAAGTTTAGAATTTTAGAATTTTAGAAATTTAGAATTTTAGAATTTAAGAATTTTAGAATTTTAGAATTTTAGAATTTTAAAATTGAAGAATTTAAGAATTTTAAAATTTAAGAATTTTAGAATTTTAGAATTTTGAAATTTATGAATATTAGAATTTTAGTATTTAAGAATTTTATTATTTTTTAAATTAGGAGTTTTTGATTTTTTGGTTTAATTTTAGAATTTTAGAATTGAAGAAATTAAGAAATTAAGAATTGTAGAATTTTGGAATTTTAAAATTTGAGAATTTTAGAATTTAAAGAATTTTAGAATTTTACAATTTCAGAATTTTAGAATGTTAGAATTTTAGAATTTCAGAATTTTAGAATTTTAGAAATTTAGAATTTCAGAATTTAAAAAATTTAGAATTTTAGAATTTTAAAGTTTAATAGTTTTAGAATTTAAGAATTTAGAATTTGTGAATTGAAGAATTTTAGAATTTTTAAATTTGAGAATTTTAGAATTTTATAATTTTGAAATTTTCGAATATTAGAATTTTAGAATATTATTATTTTTAAATTTAGGAGTTTTTGTTTTTTTTTAATTTTTGAATTTGAGAATTGAAGAAATTAAGAAATTAAGAATTTATGAAATTTAGAATTGTAAAATTTAAGAATGTCAGAATTTTTAGAATTTTAGAATTTGAGAATTTTTGACTTTTAGAATTTAAGAATTTAAGAATTTAAGAATTTTAAAATTTTAAAAATTTAAAAGTTTAGAGTTTTAGAATTTTAGAATTTTAGAATTTAAGAATTTAAGAATTTAAGAATTTAAGAATTTTAGAATTTTTGAATTTTAGAATTTTTGAATTTTAGAATTTTTGAATTTTTGAATTTAAGAATTTAAGAATTTAAGAATTTTAGAATTTTAGAATTTTAGAATTTTAGAATTTTAGAATTTTAGAATTTTAGAATTTTATAATTTTAGAATTTTAGAATTTAGAATTTTTGAATTGAAGAATTTTAGAATGTTAAAATTTGAGAATTTTAGAATTTAAGAATTTTTGAATTTTTGAATTTAAGAATTGTAGAATTTCAAAATTTTTGAATTTTGGAAATTCAGAATTTTAGAAATCCAGAATTTCAGAATTCTAGAATTTTATAATTTTATTTTTACATGTTATTTCATTTTATATTTATTTCGTGTATAAATCCAAATACAGTTTGATTAACTGACTACAACATGTAGTGTTATGGAGTACTTTTCGTCTACGGTTTGATACAATTATCGATGGATGTTCTTAATTCTAGGTGACTGGTGTTTAACAGATGCATAAAAAAATTACAAAAAATTGCAACAATTACTTAAAGGAAAGGGGACAGGGAGAGGGAAATCTTAAAACACAGAGTTTTAAGTCAACTGTGCTGACGACGTGATCCATGCACTATCTGAAGCTCAGACAGTGCAGACGTACTTTATCATGAGCTCCGAGAGAATTTTAGAAATTTAGAATTTAGAAATTTAAAAACTTTAGAATTTTAGAAAAATTAAATTTTAGAATTTAAAAATTAAAGAATTTAAGAATTCACGAATTTACGAATAAGGGAAATGAAAATTTTAGAATTTTAAAATTATAGAATTTAAGAATTTTAGAATTTGTGATTCTTAGAATATTTTAGCATATGAAATTATGTTTTTTGAATTCTAGAATTTACTAAAAAACGTTATTTGTGCTACATCATGAACTTGGCGGTCGCATTTAAGATTTCAGCTACATCTCTAGGCGTCCGAAGGCAAAAAAAGTCGAGTTAACCAATACCTCTTTTACACCTAGAGCATCCTCATTCAAAGCCAGTTAGACGAACTGGAGAGACGACCGAGCACAATTATTGTGCAGGTCGAGACCGACGTTTTACTTCCCCATCCGATAGAAGTGCGTGATTCGACATCTCTTGTATCAAGAAACACCAACGGGGCCGACTGGGTTTGAACCCAGACCAACTGGGGTGAGTGGCAATCACGCTTACCACTATACCACCGACCCCGTCAATTTACTATTGTTGCAGTATTTATGTGAACTTTCCTGTCCCCTGGATATTCTGATAATTTTACAAAACCGTGGATGTAAGGTGTTTTAAAATACTTAATTTTGAATTTTAGTTATCCAATTATGAATAATTTAATCCACGAAATAAACATGTTTTTTTTTAATTGTTATTATTTTAGAATTTTTGCATTTCAGCATTTTGAATTTAAAAATTTTGTTGTTTTAAAATTTTAGAATTTAGAATTTGGAATTATTTGAGTTTATTTATTGTTTTTTTTTTCATGCACCTGGTTTTACAGATAATCCTGCTGTCAGTATTCAATACGGCGTAACCTTAGATGTAAATAAACAGTTTATCCCTGTCACTCTAGGGAATGTTTACATTGAGTGTGAAAGGGATAAACTGTTTATTTACATCTAAGGTTACGCCCATTTGAAAAATTACTCCTGAATTGTACCAAACCGTAGATGAAAGGTGTTCTGTAACATCACAATTTTAAAAGTTAATAATATTTTAAATGGATTATTACACGAAATAAATTATTATTGTAGTTTATCAGTAAAACAACGGGCTTATCTTATGCCTTCAAAATCCAAGTCTGATGGTAGTTAAACAACGATGTGTCAACTTTCCGGTCAATCTACAAGTTGGTTCAACATAAAATTAAAAATTATGATATAAAAATAAAAAGAAGTACATCAAAACAATACCATCCTTGTCTCACAACTACAGACTACTCCCCCTACCAGGCACGCCCCTCTCTGTTAGCCGTCTCTGCTATGACCCGCGTTGATTCAAGGCTTCTGAGCCGTTTTCCACCAATCACCAGCTATATGTCATCAAGACAACCAAGCCATCGGGCAGGTACGAGAATAGCACACTTGCGAGAGACCATACTAATAGTCCCTCGCCTGGGTATCAAACTAATAGCACTAGTCCATGCTCTAAGGTTTCGATCCTTAGCTGTCTATATGGATTAATACACGAAATAAACATGATAAATCTTAGATTTAAAAAAAATCAATAAGAGCTGCGGAGTCCGGTAACTATTTGGACAACTCCAACTCCGACTCCAGCCTGCGAAGATTCAACGTCTCCAAAAAGACCCGACTTCGACTCCACCTCGATACAAATTTGTTGGAAATTAGCCGACTCCGACTCCGGCTGTTTTCTGTCACAATTCGTAGAAGGCAAATGGCTTTATTCCATCCGGGAGAATAGATGCGCCCGGATGATAGGTTAAGAGTGGACTGCAGCTTGAGTTCTATGGACTAGCAGTTTCGACCTGGTTATGGCATCAAATGACGGTTGGGTGCTGCTACAGTCGGAGAAAATCTAATAGCTCTAAGGTGCCGTCATGCTCCGTGAGAAGGATCTGGATTGAATTGCCGAGGGCACAAACGAATCGACCAGGCGAGTCATTTCAAATGTTGACCGATTACTAGGTACTGATCGTGGAGGACATGGTGGAGGGCATAACTGAGCCGGCGATATCGCACGATGCCGAGTGCGGCTGCACTGCCGGAACTGGCCAACCCTCCAATAACAACACCGGACCAGTAAAAACAACAAAAAAAAGAAGCAGAATGAAGAAACTTGTTAACATGTACACCATGACGTTTTGTAAAACCGACCGCACCGGTTCCGGAACCATTGGCTACGCCGAAGCTTAGGAGTAAAAGTTCTCCTTGGCAGCCCGGAAGAGTTCCAGCCGTCGAGAGCGAGATCAAAAAGGAACTCGCTCATACTGAACGAAACCGGAACCGGCGCAGAAGGTTTTGATCTTCCGTCTTAATTATTGGTTGCGTTAAGTGCCGTGCACTTGGCCAGCTACTGCTAAACTCCGATCCCTTCACCATGTCGAAATCTTTAACTTCAGCAACGCGTCTTCCTCCTCCTTAAAGCGGTCCATCTTTCAAGCACCAGTCCGACTTCACTTCCAGCACAGGCAGCAAGCGACGCGTCTCGGTTTGTTCCACACCGCAACCGGAAGCGGCAGACGCTTAAGCAATTGTCCGGCTTCGTATTGGATGATCAGAACCATCCCGTCAAGGCAGATCTTCACCCCCTTTGGCAGCTTGCACGATCCGTCAATGTTGTGCAGTCCCGTTCTGTTGGCAACCATCTCGAGCAGCACATCCAGGAAACCACCGGAGTTGTCACGTACCGGATCATTTTGACCCTAAAAGCTGTCGGGTGGTCTGGACCACCTTCGTGCCGGAACCGTCAGCTAACTCGGAGCGGTAAATCAAAATTGGTTCTCACAGCTTAAACGCAGTTTATCTTGCGAATTCCTGAAAAAAATCACCTCAATTAACATTACTTTAACACAGCACAAAAAATTAACCAACCTTTAAACTGGAGAAATGGGGGGAATCAATAAAAATTCCTATCAGGCCGGTAAAAACTAAGCGCGGGGCTGCTGGGCTGACGGCGCACAAAAAAATTTGCGCAATTTATTTGTAAACAATGTAGCTGTGCGCCATGGCGCGAATGCGTGGAAGAGGGAAGAAGGAGCATTGACATTGACAGTTCGTAACGCAGTGGCTGCGGCGGCTGCGGCAAACAACAATCGCAAATAGGGTGGTTCCAAAACTGGAAGCATATTTTTGCGATATCGGAAGCCTTTTTTTCCGATATCGAAAACTTTACCGATGAATTCGGAAACTATCAAGGTTTTCGGATTCGTCGCAATAATTTTTCGATTTCACTTCCCGGATTTTGCTCCGTGCGACAAAAAAATTACTGAAAATGTATGGATTTTGGATGGATTTTTTTCAGGATCAGATTTTAACAATTGTATGGGCTCATGCTGCATACATTTTGTATTGTAGCTCCGGAATTCGGCAACCAAATTCATCCAAATTTTGGGAAGATGCTCGGAATGGTCAACTCAACAGAACCTGTTTGATATTGTTTACATTTTATGTTCTTGTTTTTGTTCATTCAAGGTCAAACATAAAAAACGCATTTTTCTCTAAACGCCAAACTGGCGTTTGCGTCAAGATAGCACGACGGCGAAGAGTTTCTGTAAGTTAACCGAATCAGACTTCAGCTTTTCAGGATTTTTTTCGACTCAGACTCCTACTCTGATTCAGGCTTCTTAAGTTTTCGTACGCAAACAACGTGTCTTAAAGATAAACCTGACTTCATCGACAGATAATATTTTTTAAGAAATTTTGAATTTTTTTAACGACTCAACGACTAACGACTAACGAGCCTCCAAAGATTTAGCAACTCAGACTCTGAATCAGACTTTTGAAAATTTAGCGACTTTGACTCCAACTCCGACTCCGGCTCTCCAAAATGTACCCGAATCCGCTTACTCCGACTTCGACGGTGGTCGTTACAGTTCAATAACACCGTTCGGAGTCAACTATAAGAATAAGTAAATGGTGGTGTGTCATTCGGCACATCCTGACGCTTTCATTTCACTTGTCGGCGCTAACCTAGCTTTTGCGAGCTTTATGCTCGACTAGCCTTGTACGTTTAATCAAGATAAGCTAAACGAGTATTTGTTTTATATTTTTCAATTTAAAAATACATGGATTTTTACAACTGCAAGCATGGTGATATCACTTATTTTTTGTACAATTTGCAAATGGCATGAATTACCTCATAATCTTTTATTTCAAACGTGTTCAGATGTTTTTATTTATTTGTTTGTTTAGTTGTTTTTATTTTCATTTTTTAGAAAGGAAAAGCTACCAAAGCGGTAGCTCCAAAAACCTGTTTCTTTTCCAGCAACATTATAACAATATATATTATAATATTTTTGTATTTATTTTTTTAGTTGATTATTCTTAACAAAATCAGCTGATTTAGTTGCAAATTTGTTCATTCGATCCCAAATCTTTGTACTTTAACCCGTCAAACAAACGCACAACCCGCAACTTACCACGATGGCCACGATCAGGATGGCCGCCGCTAACGTTCCGGCCGCAATGTACGCGTTGTGCAGCTCGATGGTTCCGGCTCGCTTGCCGATGCCACGCGCGTCCGAATCGATTCCGTAGATGGCACTGCTGCTGCCACCGTGGCCACTCTGTCCGTTTTGGCTCAGATTGTCGGACAGCATCTCGCTCGAGCTGACCACCGAATCGATGACGAAGTTTTCTGAAAATAAATCAAAGGTTGCTTTATTTAGGTAGGTTTTACTTAATCTTAACAAACAGTTTAAATTTTTTATGCCATTCTGCAAATTTATTTCAAAGAAGTGCCTGATAATGGTTTATAGAATAATATTTCAAGTGAAAATCCCACATAAATCTCAACTTTATTGTCGAAGGAATAATAAACTGTGAGTCTTAATTTAATTGACCCATTCAAAAACTGCAATTAGTTGACTTCTGAAAAAATTCATTTCAACTCCGTCTGCTCTACTCTGGGAGAGAAATGTATGACCGACCACAAAAAAAAAACACCTTCCAACAGGAATAAATGAAATCCTCCGTGATAAATTTCCCCTAAATTCGGCGCCAAAATTGAAACATAAATCAGAGAAAAGCCAATTTTTATTGCCGTCCACCAGCGGCGCTGGAAAAGCGTCTTCCGTTCGTTGACCGTGTTTGGGCTGTTCACTTTCGGAGGTGGAAAATCGGTGAAGGTGGGCAAAGGTGGCAAATAAATTTCGCATTCATAATCGCGGGTAAAATAGTAAAAACTGGAACATTTTTTTTGCTGTATTCAGCATCGGTAATGGAGTTAAAACAAACTAATTCTTTTTTATTTATAGTGCCAAGAACAAATCCCTTTCTAAGCTGGCTAGCTTTGTGCGGGGGATATTATTGTTTTATTTTCCTATACTTTTGTTTAAATTTTGAACAAAGATTTCTTGACAGATCTATTGGTGATGGTATCATTCAATTCAAGCCTTAATCATCATTAAACCTTTGAATGCATCTACATTAATGTTGAAAGATCAATCAATTTACCAGTACACTTTATAACATTTCTAGTGCATCCTTTACATTTAACTTAATCTGACAAAAGATTCAATGTAATGTAAAAACGAGCATCAAGAGTGTTGACGATGATAGGAACGATTATTGTATTGTTATTCAAAAACGATTGTTTAATTAGCGATAAAAATATCAACGATAATCAACAATAATCGAAATCATTCAAATGATGAAAACGAGTATATTGAAATGAAAATCTTTTAAACTTAAAAAGCTTTTACTCAGGACTGTGGAGTCAGAGTCACAGTCGGCAATCAGCTTTGCATGGAGGTGAAGTCGGAGTCGGCTGGAGTTGGGTCTTTTTGGAGATCCAGAGTATGAGACGGAGTCGCCAAACTTTCAAAATCTGGAATCAGAGTCACTGAATATTCGGACGCTGGAGTCAAGATTTAGTACGTTTCTTAGTAGAAATAGTAAAACTAATCACACAGTAACCTTTTTAAAGGAAGTTCTCAATGCTTTTCAAAGTTTAAATACGAATATCAAACAAAGTGAAAATAAGAATAGATTTTCAGTATTTTAAAATTTGAAGCAAAAATAATAAATTTAAATAAAATTCTGTATTTTTAAGCTATTTTTTATTAAATGGTTCTTTAAATTTCCTTTATGAAAACGAGTTGCATGATGGATCCCGACATTATTTTTAGCAACATTTTGTTTCAGTTTCTCAAAAATACTAAATTGACATGTTTGTGCAACAAAAAGTCGAAAAGAATATGATTGAAAAAATAAATAGTCGAATGCAAAAAGGTCAAAAGACATAAATTCGAATGAACAAAAGGTTGAAACAAAATTGAAAAAAAGGTCAAAATATACCAAAAAAAATCATTTAAATCACCTTTAATATTATATCAGCTGCTATGGGTTTCCTATGCAGATAGGACCTTTTGAAAAAGTACGCTAGAAATATGAGATATTCTTAAATGATGAATAATATGTTTGTGAATCGAGTTATCATTTCAAATGGTTGTACTTTATAAAATATATATGTGTTTTTCATTAGTTTAAACATGAGCAGTTCTTTTAGGGACCATTAAGAAACCACGTGGACACATTTTTGGGAATCTTTAACAACCCCATCCCCCCCTCCTCCATCCCCTGAAGTTGAATTAAAAAAAAGGATTATTGTGGACAGTTTTAAAAATATTTTGGCTTTCAAAAATAGTTTTGGTTTTTTAATTTGATACTTTTAATAAGAATTTTTTATTCTTTCCAACACAAACCATATTGTGAATAAATTATCTTGAAACAATTTGACTTCAAAATTTGAATTTTGTGTTTATTTAAACAAATAATATACCTTTTAATTAAAATTTCATTAAAAAAACAGTTAAAGACTTTAACAATACTATTAAGAGTTTTTCATGCTTTCAAACATTGCATTTCTGTTTTTGGTTAAATATTGTATGTTTTTTTCAATTCTTTTCAAAACGAGCAATTCTTGAAAACTTTCAATTATTTGAGCTGAAAATAAAACATATATACTAGAGAGTCAACTCATTCTTCAACATGAACCAGCTTTTTTAATATTTTGTTATTTTCCATGTTTTAAACATAAGCAGTGCTTTAGATTACTTTATAAGAAATTATCACACTTTAGGTATATTGATGAGATTTAAAACTCTATTTTGTAATGTCCTGTTGTGAATATTGCAGTCAGAAAGGCAACCCCATGAATTGAATAGAATTTATGTAAATTTTTGTATCGATTGATTTCTATATTGCAATCTATGATAAATTTTAGTATTTTAAAAAGCACAATCCTTTATGTTAAAATAAAATTACACCATAAACTTCACCAATGCTATGCAAGGCTTAAAAAAATTACACCAAAAACTTTAATTTAGTTATTATAATTTCAAATTTCGACTCGGTTGATAAACATATTGCAAATTTGGAAAATTTAATTATTTTCATTGTTAAAGCTTTCGATTCAGTGAAAATCCTTTTAAATTATAGCGTCTTATGTTATGTAATAATAAAGTTTCATGTGAAAATTGCAGTATTTTAAATCAAAAAATATATATTTTTTTAAATTATTGTAAGTGTCACATCTTTTGGTACCCAAATTGAAAATAGCAAAATGCTTTATTATTACGAAAATATTCTTAAATTGAATAAACTCAAAATGTTCAATTCAGCATAAATCAAATTTTCATTTTATTTTACTTTAAAAAGTTGTTCCCTCTCTCCTTAAAATAAAAGGCTCGAAAATCAGGAAGCAAAACGTTAAACATTTAAGTTTCATTGTAATGCAAAATTTATGGAGCTCTATCTTATACTTTTTTGTGTATATATTTTATATATAGCTCAAAATATCAAATTTTTATTTTTATTTAATGTAATTTAATATTATAAATAAAAATTAACGTTTATTGACGTACAGCTCTCTCGCTTTTTAATTCACGAAACAAAATTGTGATGCCAATTTAAATTTTTTTGAGCATAAAAACAATTTTTTTTCTCCATTTTTCTCTAACTGACCAAATGCCAACTGTATGAAGTGACGAGTTCTGGAACTAAAAAAATTAAAGCCAAACTTGGTTAAATCAACACATTGAGCTAAGTGCACTATAACGTTCTGTTCTGGCATCTTTGAATTGGCAATCAAAAACACTCGTAACGTGCCGCTTTTAAAATTTTGGCTAATGCTTTTGAGGTTAAATCAATGAAAAATAATGTTCAGTATCGTACGAAATTGTGGTGTCATTAGGATTTTAAATTCTATCTAAAAGAACAAATCTTTTTAAAATCTGTTCAGCTTATTTCAAAAGAAATTGTGTGACAAAGTTATGTCTGCATACATTCTTACATAAAGAAATTTGCTCAAAATTTGATTCTGGGTTGATATGGTCTAGGAGTCGCAACTAAGAAGTTCATTTTCGAGTGATTTTATAGCCTTTCCCTCAAGAATAAGGAATTAATTTTAGATCAAGTTGTTCAAAGATTTACGTTTGTTTGTCTGTGGTCAAATTCTTGATCAATGATTTTGAGAGAGATTTACGTCTGTTTGTCTCTAGTGATCTTATCGTATAACAACATTGATTAAAAATATATTGAAGAATAATTGCGGCAAAATAAATCTTAACTAGGGTTGTACTAGCTTTTTAAAAGACTCCGATTCCAGCTCCGGCCTCCACAGATTTTGCAACACCGAATTCAACTTCGGCTTTTGAAAACCCAGTGACTTCAATTCCTCTTCAAAAAGGCTTAACTTCGCAAACTCAAACCCCAGACAAACAAACGTAAATCCCTTTCAATCCATCGATGAAGTATTTAACGGTCAATTTAAATGATTATTAAATAACCACGACGATTTTGAATTTACCACAGTTGATCCATATGCATTTGATACTAACGTGAAACGGTATGAACGCACACCACCTTAAATTGACTACTCCTCACTAGAGCCACCTAGTTTTTATTGGCCGAAACGTATCAATGTTGTGCTTTTAAAAACAAGGTGACTTTTTGTGAGGAGGAGGAGGTGAGGAGTGATCGATGGATTTTTGGTCAAGTTGTTCAATGATTTACGTCTGTTTGCCTGTGCTGAAACTAACTTCACCTCCATACAAAGTTGTTGGAAACTAGCTGTTTCCGACTCCAGCTCCAACTTTGTTGCTTTATTTTAAATGTTTGGTCTTTGAAAAAAATGACATATTTAGCTGTTTTTTTTTTTTTTTTTTTTTTTTCAAAGTTTACATTAAATTTTTATCACAGAGTTGTGGAGTCGGAGTCGGAGTCGGCGGACTTTGACTTCATAGCCCTGAATTCAATTATGAAGCTTAAAAATTTCAGTTCAAATCTGACGATACCCTAAAAGTTAAACCTTACCTTCACACATCTTGCCGGTGAATCCGGGTCGGCAGGCACAATAGAACGATTCCTCCGTGGTCCAGCAGGTTCCACCGTTGGCACATGGGTTGACATTGCACAACTGTACATGTCAGGGAGAAAAGCAAAAAAAGAAGAAGATATGCATGAAAAAATGAACAGAGCAAGTAAAAATATCATTTATAACAATTGTAGTGCCGTCTGCTGCAGCCATATTGCCTTCATCCGTTCCGGCGGAACAATTCCAGGAGGAAGGACAATATGTCATTGTTATTCTGCAATATATTTATTTCACGGTGAGCACTCACACACACACATACACGGAGAAAGGAAAAAAAAGAGTAAAAGCCACCGGAGATGAAATGTGAGACGATGATCCCTGTTTTGAATCCTAAACTCTGTGAGAATGCATCGCCCACTGGGCAGGATTACAGTGCAAAAGTAAAAACAACAACAGCAGGATATAGCAGGATCCTGATGGCAAAATCTGATGGTGAACCCTTCTGTGATTTTGAACGACAATCTTCTGGCACACTGGTCCTTTGGAATTGACCACCCTCTGAGGAATATCATCATATGGATTGCAATATCTTTGTGTGTTTGTGTGTGTGTGATTTTGTTGGAAAACTAAGATATTGTGTTATAGTTCATCCTAAGGAAAAGGACATCCTGAAAAGATCAGGCCAATGTATTTAAGGTGGTAATTAGGGTGATCCAATAAAGGGTACACTCCAGTGTTAACTTGATCGCTAGGCTACATTCGAACTGTGGGCTCGATTTTAAGATTTTTATGTATTATGTTACCCCTTATAGCTATACTGCCGTTTTATGGCGGAATGACGAATATGCCATTTTCTCGATTTTGATTTTATGACAGATCCTGATAGAGGATGTTAAGGGCTACATTTTGATGTCAGAATATTAAATAAAAGTGAAATCAGACTGAATTACACAAGAATTGGCGGAATTAAGTATATACAATTTGCCTTGAAATCAAGGAGGATGGCATAGCATGCTGTTCATAAAAATGCTTCTATCTATGAGGTCAATGGTGTATACTTCAATTTCGCCATAAAACGGCAGTAAAACTGCCCAAAAGTTGTCATTTCGTGAAGCTAATAACCTCGCGGAAAAATATCATAAAAATATTATGTCTTTGGGAAAGTTGTAACAAATTTCAAGAAAATTCAACTAAAAATAAAGTATAAAGATTTGACGATTATTGTGATCCACTGAATCAATAAACCGAATCAATTGTTTTTCTCCATACATTTTGACGATTTTTCCAATACAAACTTCAAGGGCATGGGGGTACCGAATCCCATTTCAATAAATTTTATTAGAGACAGTAGCATGCACAGAGTGGGGCAAGTGCCCCTCCATCCTTACTGCTGGTTTTGAGTACCTACACACTTAGATTTTAATTTAATAGGTAAACACGGTATCAAAAATGAATCAAAGTTTACTGGAAAATATTTGAAAAATTGTGGGAACCATCCAACCTTCTCCGATATCTAGAAAGATTTTTGTATATTTTTAAATCAAAATCATACTTCTTATTTACTAACCTTTTCAAACATCCTTCAGGTCAACAGCTTTGAATGCTTTTCTTTTATTGCAAATGCAACAATTTTTTTGATTCCTTTCAAGAGCATTTTGATTTTCACATATTTTTTTCATTACGAGTCGTACATTTATCCAACGAGGCTCTGCAGAGTTAAATTTTTCAGTTAAACTTTTCAGCACTCAAATCAGGGTGAGGAAAACAAGACCATTTTGATAATTCTTAAGGACAGAAAAAGTAAGAAGATTCACAACGAGGTTGCAAAAAATGTTTTTTGTTTAAAAACTTAACATATAAAAAACATTAAGGTATTCAGGAAATTTTTAAATTTAAAAATAACATTACATTGCCATGACAAAAAAAAATCAAAAAACAAAAAATCGAAGAATTTGATTTTTTAGGCAATTAAAGCAATTAAATATTTCTAAGAAATTCTAGATATTTTAATATTTTAAACTAAATCAAAAATTAAAAACATATTTTAAAAATTTAAAGGAATATAAGAAATTTTAAAAAAAGCAGGTCTTAACAAATTAAAGTAATTCAGAAAAGAAACTTATTTGAAATAAACAACTAAAAATCACCAAGTTTATCAATTTCAAGCTTATGAAAAATTTCAAGGAGTTATAGAAATTCTAGAAAATCAAATAACGCACGATATTGAACAAATTAAAAACACTGAAAAAATTGAAACAAATAAACGAATTTGATAGCCCATTCACACTATCGAGTAAAAACAGGTTTGAAGGTTTTGAGCTGTCAAAAATGACAATTAAGCCAGCAATTTTAAAACAGGTTTTAGTTAAAACATGTTTTAACTCGATAGTGTGAATGGGCTTTGACACATTTAATAAATTCAAGAAATCCAATAAAAAAGAACATTTTTAAGAAATCCAAGAGATTTAGAAAAATCAAGAAATAAAAAAAAATAGAGACATTCAAGAGATTTGAGAAATTGGAGAAAAGCATGATTTTCAAGGTAGAAATAATAGATGTTGTTTTTTGTGAACTTATCTTTGAATTTGTATGATACACCGATAACTGTATCAAATCATCAATAAAAGTGCTCCAAATCACAACGTTCTGTATATAAGGTTATTAAATTATGCATGGATTAATTCAAGTGATAAATTAATATGAAAGAAATGAAAAAAGATGTACCAATATTCGAAAAATTTATAAATCTACGACGTTTAATAATTTTTTTTTTTAAATCATGAAATCAAGCTAAGGAAAAATATTTTTTTTACTATTAATTTGAATTTTAAGACGATCAACAAATTCAGCATTGACAAGGAATTCACGAAATTTAAAAATATCAAGAAATTTTAAAAGCTATTCATGAAAAAAAAATGGAAATTTAAAAAAAAATCTAGAAATATCATATATTTTAAATGTAACAAACAACTCAAATAATTCAAAAACCAATTCAAATAAGGAAAATGAAACGTTCATGGATTAGAGGGCACCTTGTATGAAGTTCCCTCCAACCCAGAATTTTGGGATTTCTTAAAGTTCCGTGCCCTTTGGTGGTGCCCCTGGAATCTAGTTTAATTGTTTCATTTATTATTCAAAATTTGTTCAAGGTGAAAAGGCTATCGGAAAAGAAAGTCAAAATATTTTCATAAATCTACGTTGCTCCCTAAGAATACACTCTCAAAAAAGATTTTAGGTGTCAAAAAAGAGCACCAAACTTTTTTTTCAATTAAAACTAAAAATCCTTACTAAACCATTCGTGCATGAACAAAATGTTATTACGTTCATAAAATTATGCTTTGTTTTCAGTCATGATGAAATATTCAATCTTAACTGTATCAAAAAACAGAGTTCAAAACTTCATAATACTATATCCAGTATGCTCCAAGTCAAAAAGCAATCCTTACTTGTCCGAATTCTCAGTGAACAGTATTTATTCTTCGAAAGAAACGAACTGTACCAAGTCAGACATAAATAAAACATATAACCATCCCATAATGGATAACGATCAAATTAAAATTTCTTTTATTTTAAAATTAAAAATGTAAATTTGATTTTTAGTTATAGTTAACAGAAGAGTATCAACTAAAACCTTATATATTAATTTAAAATATTCTATTTACTTTGTAGTTGCAATTCAAAGAAATAAAAAACCTTTATTTAAATTTTGAAAATTCCAGGGAAATCAACAAAAATTATAGGATATAAAAACCATTTATAGGCAAAATTTTCGCGATGTTTCAATAGATAAAGATTTTAGACACTCTTGTTCTAACCCAAAGTGTAATTTGTTTTTCGATTTGAAAATTTCTTCTGTTTATGAGAGAAATTTGAACAATTTTTATGGTACTTAAAACTTTACTTTTTTGTACTTTGTTTTTCTTCGTACATATCTTTTTTTTAAAAGATTTATCATGTTTTTGTTTTTGGCATCATGTATTTGTTTTTCAACATTCAGTAAAAGTCTTTGTAAATTTATCTTTTTATTTTTTTTATTTTTAGTTAGTAGCGGAATTGAAAGGAACAACTCGTGTCTTAATATATTTCTATATTTTCAATAATAACGTATGCTTAAGAAACCTTCGATTTTTTAAATACTTTTTTCACAAATATGGTTATTTACAGTATTTATATAGTTTTTATTGATAAAATCAAATACGCAAATCAATTCAGGTGCAACATCAAGGTGAACAATTTCCTTTTTGTTTCGAATCGTTGCATCACCTCACAGGCCAGATTCTCCAGCATCCTTGCCGTTTGGATTAGGTATCTCTTCAAAGTTCCCTAGGTCCAACGGAATGCATATTGCTTCCTTACCTTAAGGGAGCTGCAAAAATCAATATCGGATTAAATGTGTTTCCATTTTCCGCCTCTTCACCGGAGTGTAATGGTGCAATTACAACAGATGGCTTCTTCGGTTGCATACTTTCAGGATGAACTTTCATGCAGCATCTGTTGTTGCCGAAGGGACACGGATAATAGGACTATTATCATTGTTGGCAATTAAAAGTGAGCACTAATTGCAGGTTTAGTCTGAGGAATATTGAGCATTTTATAGGCCTTTTATTTGCGGAATTGATATCTTGGACGTGATTACGTCAACCATCCGATATAAATGGTGTAAGCTTACAAAATGGCAAATGACCCGGAAGGATGACATTTTTTACATCCATCAAATAAATGAACCTTAGATTTCACAATAATGTTTACCAACTCGCACAAAAAAAATACATTACGTAAATTGGAAATCGTTTCAAATAACGTTCCGCCAATTTGACGAAATGGGTCGATACGCAATTTTGTTCAACTTTTAAGGTAGGTGATTGGAGGGGAAAATGAGGGGATAATTTCCCCACAGACCCACCCACCATAATAAGCCCCGGGTTGATGATTGCGCATTGAGGCACTGCTGCAGCACTGGCTGGTTGATGGTTGCACGACGTAAACATCTATGTGTTATGGTTTCATTTTGCCTGTTGGGTGTATTATTGCCCAGAAGTGGAAGAATCTGTTGGAGGTGGACCAAGCGGTATCGGTTGACCCGGAAGTAATTTGAACGTGACCCACATTGTAGAAGGACGGGGTCGTCCATAAACCATGTGATTCAAAAATTGGACTTTATACATTTTTCCAGTGACAGCTGATGCAATGCGCTTTCAAACCTTTGTTTTCAGGAAATTCAACGAAAAGCGGGTATTGGGACGAAAAACACGATTTTTAAAAGGTCAGTTTAACTACTTACTTATACCAAAAAAAAATACTTAATTTTGAGCGACAAAAAAAATGTTTGATTGGGCCTGAAAGCGCAAACAAAACATAATTCAACGATCTACGGTGAAGTATACAGACAACTTAAAATGAGTGAATACGCATGAACCATTAAATGCACGCTTTGCTTGAAGTAGAATGCACACGGTCCATACAATTCCCTTCAAACTGTGAAAGACCAGTTTAAATTGATCCAAAAAATGAAAAAAGCTTATCCATTAGGGTGGGTCAAAAAAATAAAGTTGCTCAAGTCCAATCCTCCCCAAGACTACCTGAAAGAGCATAGAAAAAACAGGCCTCCAGTCAAAATTACAGCTCATTTGGATGAAAATTGACTTGCCTTGAGCAGAAACAAGTTTATATGAAATTTTACTTGTAAATACAATTTATTGCACATTTGTCACTTTTTTGAGCACAGCGGACATTTTTGCGATTTAGGGAAAAATCTGTCGCTCTGTCACGTTTTTTTTAAGTCCAAATTTTTCATCGAATTTCTTTACCGGAACCCGTGACTGTCGAAAATCCAGATTTAACAGATTCTTTAAATAGTGCAGAACCTTGTGCGTGAGTGCCTTCGTGAACCAGATCTGATGGATCGAAGCTCCGTGGAAATAAAGTATTAGAACCAGAACTGTGTGTGTGTGTGTGTGTGTGTTTGAACGAATTTTTCTTTGAAGAGCAGAACCTGAAGAGGACCAAATGTTACGGGAACAATTTTAAACGGTGGTATTCACAGATAGTGCGCGGCGTAATGCGAAAAGTTTCCGATTCTTCCGGAAGTGTAAAATTAATCAGAAACAGACGTAACGCTACCCGTGACAGTGACGGAGCAACCGAAAAGATCGGAAACGGCAAACTTAACACCGTTTTTTGGGAGCCATATGTTCCGGCACCGGATCCAGACAGTTATGGTGTTTATAGTGAAAGTGGACTGGCAAATAGGCTCGTTGCTTACTTGCTTGCTGCTTCAAGTGCAACTCTGAAATCCAGTTCGCCGGGCGCTGATCATCATTCGGGCAATTCTGAGATCAATTGTTTGACTGTCAACCGTGTGGCACTCATTCTTGGCAACTGATTGGCAAGCATTCAGGCGATATACGGCATTATCAAGGAATTCTGATTTGGTGAGACCTTTCTATTTGAAATACTTCAATCGCAATAAGCCGCGTGTAAGGTTGGACGCTAAACAAAAGGTGCTGCTTGTTCGGTCGAATTGATTTTTAGATGTCATGTACTATTTGGAACTTTGAATGTAACATTTGCCCACAGTCATGTTATTTGACTGATAATAAGTAATACTACCTCTGAAAAATGGCCTCCCAAAAATTGGCCGCAGTCCCGAAAGATAAAACAGCAGCTAAACATCAATACCAGTGAGTTTGTTCCATAATTAAGCTATTCGCCTCATTAACGAATGTTTTTCCAGGATGCTTTCATCGCTCTGGCTGCGTTTGAGTTAGGGAGCGTTCTTTTATAACGTAACGCTTAGTTTGGGATTTTTAGACCACCCCCCCCCCTTGTAACAAAATTTCCATACAAATTAAAAATAAATTATATGAAGCGTAACGCAGCTTTAGACCACCTCCCCCCCCCCCCTACCTGCGTTATGTAATGAAAAAACGCTCCCTTAGATTTAATTAGATAAGATTATCCACAATTTTCAGAAATTTGGTCCATCTGGCACTTTTCCTAAACTCCTTTTCCTACTTTTTTTTTTCATTTTTAACTCATTGAGTATTTTATTTACATTTTCACAATCAAACAGACATGAATCTTAAAACAAATAATAAAAGATTCATTTGACCAATCAAATGATGTTGAAAATCACCATAGTTTGTTTCCCTGTTTTGAAATCCAATAAAATTGGGCAGTCATATTTGATTACATCTTGTTGTGGTGCTATGGTCTGATAAAATTTGAATTTATAGTTTCCGTTATTCTTGCTGATGTAATGTGAAATTGTTTCACGTCTGTTTGTCTGTGTTGTTTCTCCATTATTATTTATGTTGGTATTAAAATTGTATTTGTTTTTATTTATTATAAATTACAGCCTATCGCGTGTAAAAACACAGTTTTGTTAAATCTACCGAATTCCAGCAATGATCTTGATACATTAACAGCTGAAAATTACTGTTCAAGTTAGATAAAAAAATATCTTCTAATTTGACATGCAGTGATTTTGAAAATTTATTGGTTGACCTATAGCCTGTTCAATGTTTGAGCTTTTAAAAACTACAATCAAATTTTTTTTTTCATAATTTTGTTTTTTTTTTTTTCAAATTATGAAACTGATGAAAAATATCTTTCATTACAATTGGTGAACCCTTTTGAAAACTATCTGAAAAAAATTGCCCGTTTTTCATTAATGATCTTTTTCGATCTGTGGATTTTGCTTTGTTTACCCTAATGAAATTATTGGCTCGAATTTGGCATGCTGATATGTTAACACCAATTAAATAGATTGTGCGCAAAGAATAAATATAGGAAACCAATAAGTTTTCAATTTTGAATTATTATAATCTTCTTACAATTTACAGCTCTTGGATCCATCTGGTGTTTCTTTCATCAAACTGTTAAAAGTGTTCAATTTGTCGATTTATAATTTTTATTACCCATTTATTATTATATTATTTACAATATAATGCAATCTATCAGATTAACAAACCTTTATTATTTTTTAAGTTTTCTAACTCATCATCTTGGTTGACACATTTGACTAATAAATACAGCTGTAAAGAGTCGTTTAAATTTAGTATACGCTGATCGTCTTATGTTTCATTAAGTGATTAATTATAAATAACAATTGTGTTTTAATCTGATAGATTGTATTTATATTTTACTACATTTCTATGCATCTTATTATATTAAATTCTAACCTACAATATATCATATATCAAACGCAAAACCTCCCAAAAGATATACTAACATGTCTCAAAAAATATATCCCAGGACTTTCATATACTTATGGTCTGGACGAGGGAGTCGTGGGTAGCCTGGCCCAAGTCACCTGAATTCCGTTTCTCTGTGTAATTTAATTCGTAAGAAATAGTTATTCAGAAAACGGTATTCTATGAAACGAAGTTGGCTTTTTATAGTCCTTTGGTAACTATTGCTAGTGTACCAACGACTAGTTGCCTTTCCTTTTGCTTAAGGAACTTCGCCGCCCTGGGCTTCTAAGCATTTGAAGTATGGCACGGAGCGACGGCGCCGAATACTCAAGGTTTACACTTAGAATTTTGATGTGTCTGCCGCGGGATTCGAACCAGCGACCTCTGGATTGGTAGTCCAGTGCGCTGACGATTGATCCACACAGGCAGACACGGTATTCTATAAAGGTCCATAAACTATATTCGAGTTATTAACCGAACCGTCTTTCAGTTGAAATATACTGGTTGTTATGGCAAGTCCTGCAGAGACGGGGGTTCTTCTACATACATACATACATACAGCGGACATTTTTGCGATTTATTTCAAAATCAGTAGCGTGTAGGCCAGTCTCTTACGATGAATTTGCTTTGTAAAAAGTTCATTGCTACAGGCCTCTACAGGGCTCCAGAAAGCTCAAAACTTAAACTTTTTACAAACCAAATTCATTGTAAGAGACTGGCCTACACGCTACTGATTTTGAAATAAATCGCAAAAATGTCCGCTGTGCTCAAAAAGTGACAAATGTGCAAAAAATGGTATTTACAGGTAAAATCCCATAGTAACTTGTTTCTGCTCAAGGCATGTCAATTTTCATCAAAATGAGCTGAAATTTTGGCAGGAGGCCTGTTTTTCCATGCTCTTTCGGGTAGTCTTGAGGAGGATTGGATTTAAGCCAGTTTTATTTTTTTGACCCATCCTATTATCCATGCTTTAATTTTATTGATTTTATCTTACCCTGAAGTTAAATCATGAATCAAAGTAATGCCATCAATGTAATAAATGAAAGTAAATGATTTAATAAAAATTTCACGGGTTTAAAAAAAAGTGATCTAGATTATAAATCCAATCACAGCAATTATCGGAATGGGATGGAGTTGCAATAGTTTTCCACCGTCAAATGACTAATAGGACTCTGCTTGACTTTAAGTTCAAAGTTATTGAAAGTTTGGGTATTTAGTTTCTTTTGAAAAAATATGATTGCAGCTGCATTTTTTTTTCAAGGTGGTGAAATAAATGTTATAACAATGGGGATTTGAACAAACTTACTCCGAAACGATCTCGATTTTTGATTATAGGTGATTTTAATGTCAACCACCTATCTTGGAATAATTAAAAAGTTAATTCCAATTGTAAAATTATTTTCATAGATCGCTCTTCTATTTTTTCAACGGTTTTATTTCCGAATGGGCCAACTTGATTTTTTTCTGTAAGAAATCCACCAACAATTGATTTCGTTTTAACAAATCAAAGTCAGTATTGTAGTCCTTTAGTGACTCATGCTGCTTTTGATTATGATCAGGGCTTCGGAGTCAGGTAAATTTTTAGGCGACTCCGACTCCGACTCCGTTCCTTGAAAAGACCCGACTCCGACTCCAACTCCACAGCCCTGATTCTGATCATCTTCTAGAAGCTTTTTCACTATATCATGAATCTGTTACCAGATCTAATAGATCTATCACAAGCTGACTGGGAAAGGTATTAGCATGAAATTGAGAATAATTTCAATCATGATTTTGTTTTGGAAACAAAAGCTAATATTGATTGAGCCTTGGAGTATTCAATAAATACAATTTTTGATTCCAGGAATATTGCTATTCCTAAAGTTCAAGTAAAATTCGATTCCCCCATTATTGACGATGATCTTCAGCTATTGATTCGTTTAGAAAATATTCGCCGAAGACAGTAGTATCGTTCTCGTGATTCTGTTATAAAGCGTACACAAAAAGATTTGGAAAAGGTTATTGATCACAGATTCACTCTCTTACGAAATGAAAAGTTCGCAAGAGATGTCGAACAAATCAAACCTTATTCCAAACCTTTTTGAAAACTTTCAAAGGTTCTTAAGAAATCTCAGAAACCAATCCCTTTGAAAGATGGTGATAATATTCTTTTGACAAAAGAAGAGAAATATCAAAAACTTGCCCAGCAGTTTGAGAGCGTTCATAAATTTAAGTTAAATGTTTTGAGTCCTATTGAAGAATTTCAGAATATTGTTCAACAAGAATTCGTTTTTAATACAGAGCTGGACAAAGTTAAACTAATAATTAAAAATATAAGAATATGTAAGCTCCTGGTGAGGATGGCCTTTTTCACTTTTTAATAAAAAAAATTACCATGAACTACTTCAAGTGGCTTGGTGAAAAATTTCAACAAATGTTTTGAATTGGCATTTTTTTCCAGTAGTTGGAAAAAGGCTAAAGTAATTCCGACTTTAAAACCAGATAAAAATTCTGCTGAAGCTTTGAGCTATTGGCTCATTAGTTTGCTGATATCTATTAGTAAATTATTTGAAAGAATGATTCTCAATAAAATGATGACACATATGAATGAAAATTAAATTTTCGCTGATAAGCAGTTTGGATTTCGCCTTGGGCATTCAACTACACATCAGTTATTTTTAGTTTCAAATTGGATTCGAAACAACAAATCTTTAACTACTGGCACTGCTATTCTAGACATAGAAAAAGCATTTGACAGTGTTTGGCAAAATGGTTTGATTGCAAAATTGAAAGGATTTAGTTTCCAATTTATATCGTGAAGATTATTCAAAATTGTTATCACAACAGTAAATCCGATCAACTTCCTGTGAGAGCTGGCAGCATTCAGGGTCTTCAATCTTTTTGCTGATGATATTAGCATCTCCGTAAAAGGTAGAAGCCTTCGTGTCTTCACAAGCAAGTTATAAAAAATAATTGGATATTTTCAATTCTTATTTAAAAGAATGGAACATTACTCGAAATGCTTGAAAAAATCAACTAATTATTTTCTCTCACAAACCCAGGGCTATTTGTTATGCTAAAAAATCATTACATTGGACTTTCTTTTAGTAAAAAAAAAAATACTTTCAAGGACCACATTGAGAGTATTTAGGTAAAGTTTAGCAAATATATTACATGTTTGTATCCTCTAATATTCAGAAATTCTAACCTTCGTCTTAAGAATAATTTGTTAACTTATGAACAAATCTAGCTTTTTTAAAAAAAAAAAGACCAATCCGCCGGGGAAAAAGATACATTATAGGTCTTTAAAAAAAAAAAACTCTAGAAATGATCAAACCTGTCATACTTTACGCTTTGTCGATCTTGATAACTGTTGCTAAACCAGGAATAGAAAATTTCAGAGGATTCAGAACAAAATTCTGAAAATGATTCTGAAACTTCCTCCCTGGTTCATCTCCAGTAAATTGCATCAACTAGGATGTTATGTATACCCGAGCAGGGTCTGATATCTCAGAGTCGGATATCTCATATCTCATCAAGATATTTTAGTGATATCTGTGCAAAACATGTTTTGTTATTTCTGAGATATTTCATGATATGTATATAACAGCAAAATATCTCATTTAGTTGTTTAGATATTTTGCTGATATTTTTGAGATATCATGGATAACTCAATGAGATATTTATTTGATAGCTTGCTTGAAAATTGAATTATAAAAATATATCTTTGTCCTCTTATCTGACCCACAAAAATAACTAATTGTGATATATTTTTATATCTCAATGAGATATTTTTGTGGTATCCAAAAATGCTCAAAATCTCATCAAAATATGCCATTAACCTCATTTTGTTAGTTCTGAGATATTTTGAGATATTCATTTAAAATCAATATATCTCATTGAGATATTTATGATATTTTGCAGATATTTTTAGATATCAAAGTAAACTCGATGAGATATTTCTTTGATAACTTGCTTGAAAGTTGAGATATAAAAATATATCTTTGTCCTTTTATCTGACCCACAAATGAAGCTCATTGAGATATATTTTGATAACTCAGTGAGTAATTTTTCTGATATCCAACTCTGCTCGGGTAATAACATAATTGGGCATCACGACGTTTCTTCTTTTCACACCTATTTTAAACTGCTGGGAGAGCACCAATACAATCTCACTAGTTTTTGTGTACGTACACAGAATAAATTCAAGCGAGGAATGCTATATTGATTTATTTTGACAAAAAATCATTGAAATCTGCAGCTACAATGATTCGTTTCCTTTAAAGATTATAAGTTAGTTTTAAGTCAAGGATGCATATCAACCATGGCCTTGTACACCCAGAATCTTGTTGCAGAAATTTAAATATTTCAAAAACTATGATAATTATCGATATATTTTTTGACTTACCGTGTAAAGAAATGTTTTCTTCATGATATTGACTGTGTATTATTATTTTTACAATCATACTTTTCAGGTTCTGGGTGGAGAGCACAACAATTAAGGAAGAAGAAGACAAAAACCTCTTCACCCCAATCCTGAAATAATGCAATTATAAATATAATATAGCATTGCTATTAATACTAGAGAAAACATAACATCACACAGTGAATCAAAAATTATATCGATGTTTACCATAGTTTTTGAATTACAACTAAAATAATCAATTATTGCCTCAAGATTCTGGGTGTCTAAGGCTCTGGCTTATGCGTACATTGTGTATACCGTTCTGAGGGCGAATCACTCTGGATATATTGCATAACGGAACCGATATTCGTCATACTCATTCAATATTCAGGCAAAATTTTCGACTTTATTTTGTTGTTTACGTGTCAAGATACCATAAAAATCTCATATCAATACCTTATTCAACTAATATTCTACTCGTATCATGATATTCACACTATATTTGGTTTAATATTGGCTTCATATCCGAAGTGGTTCGCCCTTGGATACTGTTAAGTAATTTTGTAAACAGAGTTTATTCTGCATTAGAAATCAATGAATTGAAAATGCTTACAATTTTAATAAATAAATAAAAATGATTAGAAAAAGTTTAAATTGTGATACAAAATCACCGATTGGATAGAAGTGATAAACAGTCAGTGCACAAATTAGGAACATTTTGCCTCATGTTCACATCCTTCAAAAGAATGCTTTTAACGCGAATTTTCAATTGATTTATAATTCGATTGCAAGTATTATTGTTTTATTTAGTTTTGCCATACAAAATGCGTAGGGCCCTTTAATCCACAATTATGGAACACTTTTTTACTCTAACGAATGTAAACAAATTTGTTTTCTCTTCAGGACTGCATATTTTGAAGTAATTAATGATTTTCAACTAGTATACCAAATGATTTCCTGCTACATTATAGTTTTCTAAACAGTTTGACCATGATATTTTAAAATTTACATTATTTAGGTATAATTGTGGGATGCACAAAAACATCCCACTATTATAGAACAGATGATTTTCAGGATACAATTATGCTATGGCTGGTAAAATGGAGTTATTTTTTTTGGGTCAAAACTTTTAAGTTTTGACGGTTAAAATAACCAGAAAACGTACAAAATAAATCCCTTAAAAAGCTTTGGTTAAAAGAAACGTTTTCTTGCTTTTGCTGTATTGATAAAATACCTTAAAAGTGTCGCAAGTTTGTGGGTGTTCTAAATTTATAGAATGAGTGTATGAGTGTATAAGAACGGACAAAAATCCGTTGCCGTTTTCATGAACAAATGTTCATTAATTCACTTAATTAACTGATAGATAATAACCATTTCCACCTAATCTTGAACAAAAATTTTAAACAATGTTCATGAATTCGTGAGCTAAGTAAGTCATGAACAAATGTTCATGAATCTAGTTTTTTTCATTAAATTTTACCATGGTGCGTTATCGTACCATGGAAATTAGCGTTTTTCTCGAAATCGTGGTTATTTGTTCATGATTTCTGAACAACTTTTTTGTCGATGTAAAAAGATTTTTTAAATAAAAAGTAAAAATCAGAGAAAGTAGGGTCTTGTCAGAACGAAATTTAAAAAGATCTGCAACCGTAGATAATGGCGAGCTCCAGCCAAAAATCAAACAACAAGGACAATTTTCTTGGTACGGCATGAGCACCGCGTGTGGTGTTTTAAGCTAAATGATATTGTACGTTGGCTCAATCAATGATCCAATTTGTTCGAGCACATCCCCCAACCCAGCATCCAAACGTCCTCAATCCTCATCAGAACGCCATCATGTTCATCTTTTTTAGCAAAGGACCCTGGCCCCAATATATCGGCGCCAGTCAGCAAACACACACGTGCGTTCCCTTGTTCTACTACGCACATGCACGTGCAGGGCCCTGGTGACGCCAGATATGATTTATGGGGGACAGGTAATGTTTATGTAATATATATTTGAATAACCTGCCGGCTGGTGACCTGTTCTCGCAGGTTTGTCGTGTCATGGAAAGCGATTTATCATGCAATTTTTCAGCCGGCGCCAGGGTCACACGAGAAAAACATTTCCACCCCGCCACCCACACTGGGCCAAAAAACGGCTGCCAACTTTCAGGGAGGGGTTTGGTCAACAAAAACAAACGAGGGGATGGAACAAAAAAGCAAGCTCAGAACTGTTTTTGCACTCTCGTTGAGGCAAAAATTTAACGACGATTTCTCGCTAAATTCCAGCTTGTTTTTCAGGGCTCAACAGAAAGCAAACGGAAAGCCGTTTGCCAGTGATTGTTCACTCAAATAAAGAAGAACGGTGTTTTAGCTGTCTCAACAGGATGATCTCCATTTTGAGAACAATAGAAACCTGCCAGCCGTGAATTTATTTCAGTTTCTATGGGGCAAAATGTCACTTTTCAGAGCTTTAAATATTAAATTATTACTGTGACAAAGACGCCCTTGTTTTGATTTTCCATTAACTCTGAACTTGACATACTCCCATTTTACCCCAATGAACCCTCCACCCCTCCTTAAAAAAGCACCTCACAATTGATGGCAAAGACAAAGCCTCCGACTTGTCAGGCGCAGTTTCCAACCCACAAAGGCCTGCTTCTTCTACTCCTGTCACAAATGGAAATGCCGTTGTCGATGAACGATGACGAGCAGCCATGGCGACGGTGCGGTGGCGTCGCGACGCCGCCCACTGCCAATGACAATGCTGTCACTGTGAGTGATAGTGATGATTCGTGGGATTAGTGCTTAATCATTGGGACGGTTTTGAAATCGCAGATTTAGTTTTTTAATCATTTGATATTGTCATGAATTCTCTGTACACAAAACGAGATAAGGCAAATTCTCTTACAACTATGTAAGAATCTCTTACATTGATTGTAAGAAAGGGACTCTCTTGCACTCGATGTAAAAAAGGCTACAACTGTGGCAGCAGTTCAATTATTAGCTAATAAAAATGTTTGTTTTAAGAAAAAAAAAAAAAAACGATGTGACTAACTCGAGATTAGTACTGCAGTCCTCAGGATACAAGACAAACTCTCATCCTCTGCGCCACAAGGGATAGTTAAGAGAGGAGAGTCAAATACACAATCTTCCTCTTCACCCTGGTACTCTCTTCGTAATGTCCCTCTGATAGTGGTGTAAAGAAACTAACGTGTGAGTTGCTGGGCTGCTTGGATGATAGGGTCGTTCTTACACTGCATGTAAGAACCCGTTAGGTTTCGTATGAAATCATTTGAAAAAGTTATAGGTAAAAACATAAACTTCATTTTTTATAACGATATTTAAAAATTGCTCTCGAGTGGTGAAGGCCAGTTTTCTCTTGAACGAAAATGACGAAAACCATTCACATACACGCCTCTTAACCGGTGAAAGCTTGTGTTATCAGTGCGTGAAATGTGCCTTCAACATGTTTCTTTCTACTTTTTCGTTCAACCGTCACCCACGCCCGGAAATTTAACCACAATGACTTTGGCGAATGTAAAAAAAGGGTTCGGTGGATCAACAAACGATTTGTGTTGTGTTATCAGTACGATGACGGAATACCAGTGGTAAAAAATATAAGTAACCACCAAGTGGGGTGACTTTGAGGTTGCTTGATGGTAAAAATTAGTGTTATTATAATAAGAATTCATTTGAACAACGCAGAAAGTCGAATATTAACATAAATCAGACAAATATTTAATAATGATTCCAATTTGAATACGATATAAGAATTGACCTAACAGAAGGAATGATCACATATTTTCATTCAAGAAATGCCAATAAGAGAACCTACACACAAAAGTAGGTAGATGGTTTTCAATGAAATTGCCCATTGACGACAGGAGCTTGGGTCACCGGGTTAGTTGTTTGATTGTATTGGTAATTAGTCGTCGTCGTGCTATCTTTTCGTAAACGCCTTTTTTACGTTTAGAGAAAAATGCGTTTTAATGTTAGACCATGAATAAACAAAAACTACTAAAATGTAAACAATAACAAACAGGTTTTGTTTAGTTGACCATTTCGAGCATTGTCCAAAAATTTGGATGAATTTGGTTGCTGGTTTCCGGAGTTACAATACAAAATTTAAACAGCAAGCAACCATGCAATTGCAAAAAACTGATCCTGAAAAAAAATCCGATACATTTTCAGTGTCTTTTTTGTCGCAATTGCAAGAAGTGACAAGATAGCACAATCGATTTGAACTTTCTTATATATGGAAAGCGACAACATTTATCCGTAAAGTGGCCATCCATAAACCAAGTGGACACTTTAGGGGGGGGGGGGGGAGGGGTAGAGGTCTTGTCCACGTGGACAATTTTTCAAAAGCTATTTTTAAAACTTAAACTGTGTTAATGAACGTGCAATAAAAATAAACTAGAAGCAACTATTACATAACAAAATAGTGCAAATCAGAACAGCAGCCCGATTTCGACAACTATTTTGAAATTGCAAATTTAATAAAAGTGCATACGAATAATTTGTGTGCAAAATGATTTAAAAAAAATGAAAAATGCAATGTCATCCCACAAATTCTGAAAGTTTAACAACTCGTCTCACATGAAAAGAAACAAAAAATTATAAATTAACGTATTGATTCGATGCATCATTCATTAAAAAGCTTTTCACGTGATCTTTCAATCAATGCATCAGTTGATTGCAAAAAAATTCGTTTTTTAAACTAATTTTGATGTAAAATATTGACCCCTAATTCCATTTTAATGGAATAATTTTTATCTACGGATGTAAAAAAAAATTTTTGTCTCTTAAGGTTTGTGAAATTTTCATGAAAATTATCATTTCCAACTCATACTCCGAATAAATTGATGCTTAATTATGGATTCCCAAAGTGTTTAACCAATATTTAGTAAAATTAACAGTACAATCCAGGTTATTTCAAAATTATGCGTAGTACAATTATGAAATACAAAACAAAACAAAACAATGAAATACAAATACAAAACAAAACAAAACAAAACAATTATGAAATACACAACAAATCGTCAACAAAAACTGTCATTTGCAATGCTGGTACCTTTCCCCAAAACAGTGGAATATTTAATCAAAATCAGAAGTTTTTCCCTGCAAACATGTCTGCCATCAGCTTGCTTTATGACAGCAAAGTGCAAATGCAAACTATGGAAATCAAGCTGCTAGCTTTGAGTTTATAAAGCTGCTGAAACAAGCAGAAAAGTATCAAGAATAGTAAATCAGAAAAAAATATATTTTTTGCTGATTCTTGCAAAAAAATCTTTACTGAGTTTTACAGCAGCTCATTTCTTTAATTGGAAGGAATATTTTCAACTGCTATGAGTTATACTTACGAAAAAAGAAGAATCATTTACCTTTGTTTTTATCAGAAACGATTAGAATCTACTGTTTGCTTACGCTTTGTTAAAACAGAACTTGTGTTTTGCATATGAATTTACAATCTTTCGAAAACATTTTGATCAAACTTCAATATTTCGATGATTTTGCTTTTAAATACCAAGTTCCAGTAGATTTGTTCATGTAGTTTTTTAGATATCGCCATTTTAAAATGTTATTTCGGACGATTCCGAAGAAAATTTGAATTTTGTTCGACTCAACCAATTTAGAAATGGGCACTCCATTATTATGATGGTTTTTAATTCAATATATTCCAAAGTGAATCAAGGCCAAGTCTCAGAATATTGCTGATGATGTTTCGGAGATATCCCTAGTAACATTTTAGGTTTTATGCAGGCCATAATGTTAGTTTATGCAACAAGTTGCAAATAGAATATTTTTTCAGCACAAGTTGTACATTTATCCAACGAGGTTTATCGAGTTGGATAAATACGACGAGTGCTAAAAATCGAGTTTAACAACAAGTTGCATACAACTTTTTTTGCAAAACAAGCTTATAATATGTTTTTAAGCTACAAAAGCACAATGTACATACATTGTTCTATGGACGTGAAAAAGCTCTGACTCCAAAACTTCTATTCAAAGTATAAAACACACTTTATTAATTGAAAACTTAATTGACGAATTAATCTGAATAGAAAAAAAAATAAACATTGTCGAAAAGATCATTTTTTCGGCACAAGTGCAATAGCGGTACTTTTCGATACTGAAATCAGTTCTTGGAAAGTTAATTTTTTCAGCAAGAAAAACTATTTTGAAATTAACACTTTTATTTAAGGGCCATTTAATCACTAATGAAGAACAGGAAAAGTTAGTGTTTTTGTAACGTAGTTGCAAAAAAGTATATGTTGGTTGTATTGAGGTCTCCAAAATTTAAATAAAGCTTATAAGTTCAAAAATATTACTTGGGAAAGTCATTTTAAAATGTTTTTCCAACTTTTAAGAAGAAAGTCTTTGAATTTTGCTCCATTTCACCATTTACAAAAAATAGACACTCCAAGGCTAAGACAGTTTTCACATCTATATACTCTTAATACTGGGTCAAGTTGCAGAAGATTTACTGCATGTTAGGAATCAATAGACCCTAAATCTCGAGGTGCCTATTTTTATTTATAGTAACTTACCGTAATCAAAATAAAATTTGCAATATCACTCCACGTAACGGTAGACCCATTAGAGGGGAACCAAAGCCCCAGGTTGAATCCTTCACCGACTTGGGTTTCATCCCTGAAACGCGGGTGAACATTAATCCATCATTATTTCCGAGAGCCCATCCCTTTCATCACATGTGTGGGAGAGTCATCATGCTTAACTTTTCGGGTCGAGATCGATTTACTGGCGTGAGCTCTCAGTTGTAGGTCGAAAAAAAGATGGCATGACAGAAGGGTGTTGGGATTATGTTTGAGGTTAGAATTTTTTAGTATGTTGGTTGATTATTTTGACGTTAACGTGGCCGTTGTCTGCTGTTGATGGATGAGGTTGATGGAAGAGTGTTACTGTTTCTATAAGCTTGATTTTGGACTGAACATTGAAAACTCGCAAGAAGAGAAAATATTTTCCAACCAAAGGCAACAATTTTGCAATTGCTGTAAACTCAGCTTCAAACAATACGGACAAAAGCAACTCCAAGTCCAAAGTGGACTAAAAGCACCGAAACAGAATGAACGACTTCCAAGGGGGTAGAATTTTCCGAGGAAAAACAGAGAAAGAAAAGTCAACCAATACGAGAAAACTTACTTTCCCTCATCGTGTTTTTGTGCTACAAGAAAAAGGATTAAAAACATAAATCAGCTTACTGTGGCGTAACGGATTCCGGTCTTTTTCCTTAGAACTTAGTGGGGGTGGTGTGACCACATCAACAGAAAAGTGACCTCCGGAAGGACGCAAAAGTTTTCGCAAACATCTAGGGCGTTGGCGACTTCATGGCGACACTTTGACGGTGATGGAAGAGCAAATGCAGCAATCTAAAACAGGAGAAATGTTTCTCAAAAGGTGGCAAAATATTAAGCTTCTAGATACGGTTATCATTGAATGAAGAAGATAAGAAAATCAAGGATGCTAAGCATTAAGGTGGTTCAAAAATGATTTTTGTCGTCCATTGCAGGGCTGAATGGGATTGGTGTACTGAGCCCAAATTCCAAATATGAGCTCAATTGGATAAAAGCTCGAGCATCCCAAGCCCAGTACATTTTCCATACGATTTTATATGGGGAAAGTCACTTTTTCAATTATTACTATTTTTTAGTATTTTTTATATCTTTTTTATCCTGGGCCCGTAGACCAACATCTTGCAATAAAGTTTGCTTTTTAAAAGTTGATTTCAGGTGCACTCTGAAGCTCTGTATAGACCTTTGAAGATAAAAAGTGCTGCCCCAGCAAAAAGGATAGGCGTTGCAAATCGAAGCCTATCTCTTTTGCAAGGAAACGTTTTTTTTAATTTAGAGAGTCTGTACACGGCTTCAGAATGCATAAAATACATAAAAAAGCAAACATTTTCGCAAGAAGTTGGATTACGTGTTCAGGATGTTTTTTTTTGTAAATCGCAAAAATGACTAACATTTTCAAAAATTGCAATAATTGAAAAGTTACTTTCTCCATACAAAATCATATGGAAAATGTTCTTGGCTTGGGATGCTTGAGTTTTCATCCAATCGAGCTAATATATGGGATTTGGGCTCAGTACACTCATCGCATTCAACCCAGCAATGGACGACGAAAAGTCATTTTCGAACCACTATACTAAGCATCCTGGATGTGCACCCAAAATTTGGCAATGATGGAATCATTCCTTTAATTTTATTTGATAGGAAAAAGATAACACAGGCTTGAATTCATCCATGCCCCAAAAGCTTCACCCAACAGCTTCCCAATACAGTTACTGAAATGAAACTGCATTGAAATCAAGATTGGAATAGTCAACCACTCACTTTGAGTGGCTTTTATGTACATATGACCAACTAAGGAACAATAAACTGTGGTGGCCGAGCCGGAAGAGGCACTGAAGTGGCGAGTAAGAGGTTCCGGGTACTGTCCCCATTATCGACAATTTTTGTTTTTTGTTCAGATGGATGAATGTTTGAAAATTTACTATCGATAGGAAAGTTCTATCAGCAATCTCGCGCATTATTCTCTCCGTCTGTGGACGATACTTTATTCTACCAGTTTGATCTCTTTATTCTGTAAGGTAATATTACACCTACAAATTGGGAATTCGTTGCACCCAACCCTCTCATTTAATACGTATTATTGGAGACATGTTATCCTAAACTCAAATGAGCCATTTTTGTGTTTAAGGAAACAAGTGCAGTCTACAGTAATGCTTCAGATACGCCCTACTACTGTAACATATTTGTGCTTTATAGTTTTTGTGTTAACTTTTTCAAACTTTATTTTATTTTAAATACAAATATTAATTGAATGATACGTATCCCCGTTCAGTATTTTAAAATTAAGATAGGTTTATATTTCTGGAAATTTTATCAATTTTCTTTAAGTGTTTTAAAAAAATATTGGTTTATTTGTGTTTAGATTTATTTCAATAAACATGAATTTAAAACAAACTTACATTTGTTTTGATAATTTCGCTAAATCATGCCTTTAAAATATTGTTAGTATTTGATATTTTTATAAAACAATTTAAAGTGCTTTTACATCATTATTTTTCAGCATATCATGGCAACATTGCTATCTTGTCGTAAGGCACATTTAGACGCTTCGAGAAAAACGCGTTTTAATGTTTGACATTTAATAAACAAAGACTGAAGCACGTAATGCAAACAAAAACAAACATGTTTTGTTAAGCCGGCCACTCTGTGCATTGTCTCAAAATTTGGTTGGATTTGGATATGGATTTCCGAGTTTCATGGTTCTATTAAGGTTTAAAGGAGAGGTGTAGAAAGATGCACAAAATGGCATCCTTTACTCAATATAGCCCAAAATGCAACACGTTTCCTCTTGGTACCAATTTCAGGTGAATGGAATCATTTTTGTTTTTCTTCTAGCCTGTTTAATGAAATGAATCTTATCCGATTTTTTGAACAATTTTCGTTTACAAGCAGGTAAAAAAAGTTTCAAAAAGATTACTTTTGAGTTTTTTTTTTTATATTTGATTGAAATTAAATTCCATTATTACAGAGCGGATCTAAAATTCGTAAATAATAAAAATCAGTCTATCACCACTTACCATAAAACATTCAACCTGGTTTTTCTCATAATTGTTTGGTTTTTCTGTGGAAGAATTTTTAACACTGTTTATTTTTTCCTTGTGGATCTTTCAGATTGTTTGTCTTGATTTTAAATGTTTATAATTTTACATAAATTTTAAAAATTGTTTTTAATAATCAATAAACAATTTCAAAACATTTAAATTAGAAAAATATATTTTTTTGAGTATTAAGCCACTGCGACCATATCACAAGGAATATTGTAGCATGCAAAATCACGTTTACCTTGTAGTGATTACGTCAAATAGCTGCATTACGTAGGCAAATAAAAGAATCACCCATTCACAAGCAAAATGTTCTACATTTTAATCAGTTTTAAATATAGAATAAAGATGAAGCCAGAGCTTGGTATACTCAGAATCTAATCACACAAAATTTAGTATTTCAAAGCCTATGGTAACTATCATAAAATGTTTGACATAGGTCTCAAGCTATGTTTTCTCAAGGATTGTTACAAACATTGTTTGTATATTTTAACAATCACATTGTTTCATTATAAGGTTCGAAAATACAACAATCCTAGAATAAGAAGACAATTGCATAACAAACACAATAACGATGCAATATGATTGAAAAATAGACAAACATTGTTGTGAATCTTTGAGAAAACATAGTTCCAGACCCGTAATCGAAAAATGTTTCGATAGTTACCATAGTCTTTGAAATACTTTTTTTTTGTAAAAGAATTAAGGGTGTACCAAGCTCTAGCTAATATACAACATTAGAGTGATCCGTTTAGAAAAAAGTCTCGCGGAACAATCTGAGAATCTAAAAGTCTATTCTATAGTCAAAAAAAGACAGATGGCGGAAATTTTACTCAAATCCATTCATGATAACCCGTGTGCCTAGGCGTTAAAAGATTTTGGCCTTGTATGAAAATCGATGAAAATTACTTTTTGATTTTTAAATTTAAAACAAATCCGGCGTCTTTGATAGCCAAAACATACTACTGGAGAAAATTGTAGTGAAATCGGTCCAGATTTGGCATTTTGTTGAACAAAATGACTTGTTTTTGCGATCTTACTATTTTTTTTTATCAAAAAACGTCCGATTTGTTCTGCAAAATCACCAAATCTGGTCCGATTTCGCTGAAATTTTAACCAGGGGTATGTTTTTGCCTTCAAATATGCCTGCTTTGTTTGAAAATAAAAAATCGAAAAATAATTTTCGTCAATTTTCCTAAAAGACCAAAATCCTAAAACGCCTAGGCGGAGGGGTTATCCTGAATGGATTTGGCTCAAATTTCGCCAATCGGTCTATTCTTGACTATAGAATAGACTATTCGATTCTCAGAATGATCCGCAAAACTTTTTGCAAAACAGATCACCCTAATACACCATTAATCAGTTCAATATATTCCAACATATTGAAATATTGTTCGATTTTAAAGGAATCTTAATATGAAAAAATCAAAACCGAAAATTGATGCTTGGAAATCCACAGAAAAAACTAACAATTATGAGAAAAACCACGTTCGGCCATTAAGTTACTGCCGTAGGATTATATATTTTTATGTTTCGCTTTACTTTCAATTAAGCATTAAAATGCTTCGAAAATTCAGAAAGCATTACAGTTTTTCAAAAAAACATTAAAATTTTCATTGAAATATGTTGTGCATTCTTTTGTTTCCATTACAAAACAAATCTTGCCTGCATTGTTTTTAATTTTCAGGTATTTTTTAAAATTATTTAAAAATAATACTCATTTGATCTTCGCACGATTACCTACTTTTATTGCTCTACAACCTCCGGGTCATGAGCTGTCTCCAGATGCGCTGCCAATTAACTCGGTTCTGGGCTGCTTGTCTTCAATTTGCTTTGGAACCCCTACACTTTCCAGATCATCCTCCACTTGGTTCAACCACCTTGCACGTTGCGCCCCCCGCCGCCGCGTTCCAAACGGATCCGAATTGAACACCAACTTCACCGGATTGGTTGATTGGCGTGCATCCGGTCTGTCCGGCATTCTTGCGACGTGTCCGGCCCACCGGATCCGGCCAGCCTTGGCGACTTTCCGAATACTTGGCTTGCCGTAGAGTTGCGCCAGCTCGTGGTTCATCCTTCTCCGCCATACATTGTTTACATGTACGCCGCCAAAGATCGTCCTCAGCACTCGCCGTTCGAAAACTTCAAGCGCTTCTAGATCCTCCTCGAGCATCGTCCACGTTTCGTGCCCATAAAGGACCACCGGTCGAATCAGCGTTTCGTACATCGTGCACTTTGTACGATGGGAAAGATTACCAGACCTTAAGGTCTTGTGGAGTTCGCACGATTAATTCTCATAAATCTCATTCATCTTTAATTATAGTTGAACAACGGTTTGAAATTCCATCTTAGTTGGACTCAAAAAGTTCAAATTCAAATAACAAAAACTTTCAAATAGCTAGGCAAGTTTCTAAAGTTTTTCTGTAGTACCAAAGCAACATTATCTTCATTCTTTAGCATCAGTTTCTGAACAATTTTAAGAACATTGAAAAGGTTCCATATAGGTTTGTAATGCGCTTATATGTAATATTATTTTTGAAAATCTTGTTGAACACGCTTTATATCACATCAAAAAATCGGATGAAAAAGCATTCACAGCTCACAGTATGAAAAGTCGTCTAATATTACACATTTGAATGCACCTCAAAAAAAAAAAGTTCACGTAAAAATATTGTAAAATTTGCTCGGATCCAAGCAAGCACATTCGAGACCGGCGCATTACCCCGCTCGGCTATCTCACAAAAACTGGAAATCGAAGTTAATAAGAAGAGAATCTAATTCAACTTGAATTTTAGGGACAGTAATACTCATTTACTGAAAATTGCTTGAGTGAAAAGATTCCTAGGGTTATTCAGTTTCAGATACATTAATTTTCAGTTATGCTATTTAAACAAATTACCATTGGTTCTTATACCAACTTAATGAGAAAGTGAAAAACTTATTTAAAAATGATAACAATCAAAGACTAAAACTCACTTAAGGACCAAAAAATTGATTTTAATTCATATATTTAACTAAGGGAGGAGCATCTAATGTAATCGTTTGGTTTTAGCACCTGGAAAACATTTTCAACTACAATCAAGTAATCTATAATTTAAAAAAAAAGCAAACAAGTTTCTTTAAAAAATGTCTGTAAATTAGGACAATGGGAAAATAACTGTAAAGGACCAAATTCTTAACTTCTCAAACTTACGTAATTTTCGTCTTTTTTATAAACCTCATTTTAAATTGTCCCTGCCACGTAGCCTTGTGGTAACGCTTCCGCCTAATAAGCGGTAGATCGGGTGTTCAATCCCCGGCTCGGACCAACACAACTGGTGATCTTTTCCCTTCTGGATTTGATTGCTTAGTAAAGGGAAGGTAGTGTTCCATCACAAGCTGGACCTTAACAGACACCTTCGGAAGACGACCGATGGGATGTTAACACTGGTTGTTTGAAGACCATTAAAGTGTTAACATAAGTTGAATGAATACTGTCACTGAATCCGCCTTGTAAATGCGGCCCCGATACTCTTCATGGGTGTTTCCCCTCAGGAAACAGGGAAAAATTTACTTTTACTCATTTTAAATTATTGATGGAGAAAAAAATAAGAAGTATGCTAAAATCCTGGCTCAAACAGGACAAAGTGACCAAACCAAACGCGGAAATTCCCAAACCTCCTCTCCGACCACTTTTAGGTGGAAACTTTGCGGTTATACAAGGGAAGCAACATCGGCTGGTGACCAGTCACTGCCAGCCCCAATGCGGTCACGAACTGAAACTGCACAGCTTGATGCAGCCTTAACCGACCGTCGAAGGACTCTGCCTCCTCGTTGGAGCGGTCGCAGGTGAAGGTGTAATTAGTGATCGTTACGGCCACCTGAGAGCTAATCGGTGTTAAATGAGGCACATTAAGGGCCAGGACATTATTCTTCGATCTCGTAATCCTTTGGTGGTGGAATTTCTAGATGTGGAATTAGGATTACTTTTTGTGAGGAGTTTATCTTTTAAATTTTTGAAATAAAATTTTCTTTACTAAAAAAATGATTTCATTTTTATTAAAGACTCACGAAGCTGTATAATAATCTCATGTGGTGTTGACTTCCATCAAGCAAGGCAAAAAAGTCAGACGAGACTTTTAATCACGCCGTTATTTTTCTTAATTACATTTTTCTACGCGTTCCTCACCGGGAGCTATTAATCTCCATTTAAGAGACGCGTCGAGACTCCAAAAAAAATCACGTGGGTGGATGAAGAAATTAAGTACTGAAAAACAAGTCGCGCGAGTGGCGGGATTAAGTCCGGGGATTAAACGGGACGAATTTGTTTGTTGTGCAAAAGTTGTGCAGTAGATTTTTTTTTAAAAAAAGAGAGGCGAGGCCAATTTACTCGTTCTTGGAAATGAGTTTTAGCGAAATGTCAATTAACAATTAATTTTGGAAAGCACGCAAATCAAGTGGAAATATTAGCTTCACTAGCTTCAAATTTCAACAAATGATGCTTCAGTGTAACACATACCACTGGCGTGACCAGGCCTTGACAAAAAGTGGGGCACATATTTATTTACAGGTGATGATAAAATAAAATTCCTTCGCTCTTTTTTTAAAGAATTTTAAAATATTCTGGATGATAAAATAAATAAATTGAAAATTCAAAAAAAAAACAGCAATTATTGAAGTTCAAAAATTTTAAACCTTTCAGAAACCAAGTTTGGTAGCTTTTAAGATGATTCCAACTCCATCCTCCGATGATTAAGTGACTCCTATTTCGACTTTTGAAAAATAAGCGACTAAGACTGCAGCTTACCAAAAAGACCCGACTTCAAATCTGTCTCCGTCTTAAAATCCATTCAAAGTTTTTGAAATAAAAGCACTATTACTCTGAATCCGGTTTTCCAAATATCATCGAGTCAAAATCAAACTCCGGGTCCTTAAAATGATCCGATTCTATCGATTCAGACTCTAGCTCCAACTGCTCAGCTCTGCATAAAAGAATTAATATTTTCATGAAATTTTAGAAATTCACAAATATTGATAAAATCAAGAAAGTTTAAAACATCCAAAATTCCAGGATACATTGAGAGTCAAGACATAAAGAGATTTCACAATTTAAAAAAGAAATTTCAGAAATTTAAGAAATTAACGATGTTTGAAGCTTTTGCACTTGTGTATTTTGACAATTTGATACCTTAGCACTTTCCCCCATTAGTACTTTATGACTTTTTATCTTTTTGACTTTTTGGCTTTTTGACTATTTGACTGATTAACTTTTGACTTTATGACTTTATGTTTTAAGGACTTTATGACTTTATGACTTTAGGACGTTACTTTAACTTTGTGTTTATTGTTATTTTATTGTTTTTTAATGATTCGTTTTTCGTTTTTGATGATTAAGTTAGTGACTTTGATTGTATTTTATCTTACCCTTTTTATGGTTAAAAGATGCATTTGTTTTTTGAAAAATGTTTTTTTGCGGAAGTAAAAAAAATACCGATTTTTTATAAAAACATTCATTGCATGTTACCTTCAAATGGAATTTTAAGGATTTAGGGCAGCCATGATAGACTTCACATTTATTGGACATATAGATGAACTGTAAGTTTTGCATACAATTTGAACTAATTTGGATTTTTTTCAACCTGAATGTAATTAGGATATTTAATAATGCTTTAACAAACTGGTGCTTATTGTCGAAAAACAACTAGTTCTTAAATTAATAAAAAACTTAATGAAAATCATAAAATCATTCTAAAGTGAATAAGAGCAAAAAATTAAACTAACAAAACATCAGAAAATTAAACTATTTGTGAACATTAAAATAAAATAAATAAATCAAAAATTTTCGATAAATTAAAGAAATAAAAAAAAAGAAAATAAAAGACACCTAACCTTAATAATCAACATCTACCTAAAGAGCTTCATGTTAAAATTCGCAAAAATCATTAAGTTATCAAAATTTTGATCTTTGAAAAGTATAGAAAAAAAAATTATTAAATTTTCAGAAAATGATTCATTCTATTGTTTTGCTTTTTATAGGTCACTTACTTTACCAGCGCTTATATTTTTTTTATGTAAACTTTGGCCGCGTTTCTAACTAACATTTCGTATGTTGAAGGTAAAAACAAGTTTGCAGTAATTTGCATTAAGGCCTGAACAAAGATCAAACGCAGTTTGTTGCAACTTGATAGATATTATATCATTGATAGATTCAAAAAAGTGAAAAAAACATGCAAAATCTTAAGAATTGCAGTAAAGGGTAAAAACTACAAAATAGAACAAAGAAAACTTATGTTGATTGAAGATCAAGGACAAACCCTCCACACTAAAAAAATATTATCATGATAAATGCATACAAATATAATAAAATGAGACAAGAAAAATACAAAACCAGTAAAAAACAGTTTTCAATAAAGCAATTTGCTCAGCAGACAGAAAAAATAATAATTTGGGCATAAGAAGGTTAAAAACTTCATGAAATCTAGGAATTTTAAACAATCTAAAAAATTTAAGAAGCATAGAAAAATGTATCTCAGTGAAATTAAAAAAAAAATAAATAATAAAAAATCATAAAATGCAAAAACCGAATTTTAAAATTTTCAGATATTTTCGAAATCCAACACATTTAATTTAAGTTATAATTTAAAAACGTTACTTAATCCTCCGGCTTTCCTCACCATTTATTAAATATTGAAGCATAATAAGGACGTCATTATATTAATCATAACCTTTGATGCGGTTGCATAATTCATTAAGTAAGTTTGTTGATTACCTATTCAGCGATGAGTCAAATTATGGATCAGGACATCATTTTTATCAAAATTTCTGATATCCATTTATTTGAAAGCATTGAAAAGAATAAAAAACAGTACTGAAATAATACCAAATTAATTGTAACTTGCCAGATCTTTCAAAGTTATGACATATTGACTTATTGAGAGTTTTTCAATAACCTAAACCACAATGAGTCAGCATTTTCACCAATTTTTTTTGATTCCGGCAACGCCAAAATGCTAAGATTAACACTTAAGTGCTCATAACTAGGGTTAGTGATTTTTCACGACCTCATCTACCTGTCCCTCTTTTTCAATGATAAGGAAAGAAAGTGATGACAACACAATGCCGTGAAAAATCACTAGCCCTACACATAACTATTGACAGTATTACCAGAACTTCAGAATTTATGACTCTTTTGATAGGTCTAATGATTACCTATTCAACAATGGGTCACATGATAGATCCGCACAGCATTTTAACCAACTCTTTTGAGATCCGGCAACTCGAAAGTACTGAAATATCACTTAATTGTTAATAACTTTTGATGATATTTTGAATACCTTTCTAAACCAAAACCGGAAAAATGCATGCGATTTCAGACAAGGACCCCCCCAGCCCCCCCCCCCCCACCCGCTATTGCCTACATGTGAAACACAGCCGCGCTGCAAAACCTCAATGATGCTCAAACTTTGGCAGTATTATTCTACAGGGGAGCATTTTGCCGTGGGAGTGCATATTTCCCCTCTCTCCTCCTAATTCTAATTAGATATTATTCTTTGCCCAACTGTATCTCACACACAAGTACGCTGCTTCCCCCGAAAATGAAATAAAATCTCATGCCGTCCAACAGATAACACGAGCCGCTGAGTAATTCCATTCACCTCGCATCCAAACCGTTCAACACATACTGTATGTAACATATTGTAGCGTTCACGCTTCCTTACGCATTTAAAATTAGAAAACTGCACGAAAACTGTCCAATTCCACCGCACCCACTCTCAGCTGCGCTCTTCAAGAACAGACGTGAGAGAAGAGAGGACGAAAGCGAGGGAAAAGAACAGCTAGATCTAAAACGTATGAGCTAGAACGAAATCACAAATGCAAAGTTCTCATGAGTCCAAACACAACAGATTCTCTCGGGACATGACGTGTTTCCGGATACGTCCGAAGGCAGTTTTCCCCACTCTGAGGACCAAAACGATCGTTCACTTTGATCCAGACCTCCTCTGCAGTGGACGTGCGCGTTTACCCGTAGAATAGTTCTTGTAATTCCGTGAGTTCGTGACTTGTGCCGTTCTTTCTAGGTTATACTAATTCTCTGTTCTTCGTTTAGTCAGTGGTTCGATCAGTTTATTCGTGTGTGCTATTAGGAATAGTGTGTGCAAGGTAGACAGCAGCTACAGGTAAATTCACCGTGCTTATAAAGTAGAAAACCGTGCTAGTGCTAATATGAAAGCTCTCTCATTCGACTGCCGTGGAGGTGAAAAGCTCCGTGTTGTGCTTTTAAGCTTTTCGCGCAGCATGCTTTGATTTTGACGCGTTGCGTTCCCACTGAGTATTGTCGCATCCACGTTCTGATAAGAATTATATTTACATCATCCAACCCGACATTTTGAGGTTACTTTGAAATTCACCGTTTTTTGTTTCAACCAAAAACATTTGCAGCGTATCTTTTAAAGTACTTATCTGATCTTAATCATTTTCAATACCAACCCGAGCAGAGTTGGATATCAGAAAAATAACTCATTGAGAAATCAAAATATACCTCAATGAGCTTAATTTGTGGGCCAGATAAGAGGACAAAGATATTTTTTTATATCTCAACTTTTAAGCAAGTTATCAAAGAAATATCTCATTAAGTTATCTATGATATCTAAAAATATCTGCAAAATATCATATATATCTAAATGAGATATTTTTATTTTGCACGAATATCATAAAATATCTCAGAACTAACAAAATTAGGTTACTAGCATATTTTGATCAGATTTTTGGCATTTTTGAATACCACAAAAATATCTCATTGAGATATAAAAATATATCTCAAATTGTTATTTTTGTGGGTCAGATAAGAGGACAAAGATATATTTTTATATCTCAAATTTCAAGCAAACTATCAAAGAAATATCTCATTAAGTTATCCATGATATCTAAAAAATATCACCAAAATATCACAACAACTAGATGAGATATTTGACTGTCATATCATGTAATATCTCTGAAATAACAAAACATGTTTTGCAAAGATATCACCTACATTTCTTGATGAGATATGAGATATCCGACTCTGAGATATCAGGCCCTGCTCGGGAAATTATGAGGACCCAAACTGGACCAAATGGCACAGATCCGGCAAAAATCCATTCACCCAGTTCCGAGAAAATCGAGTGGAAAAAAAGTCTACATCCATCCCTACACACAAACATTTGCTCAGAATTTGATTGTGAGTCGATAAGTATAAATGAAGGTATATCTAAGAGTTCTTATTAAAAAGTTCAATTTTCGAGTGATTCTATAGCCTTCCCCTCATGGGTGAGGAAGGCAAAAAAGATAAAATATTGAAAGTTTTTTTTGAACAATAACAACACTGAAAAAAGAATCCAAAAATAATTCAGTTTGAGTTTTTTTTTAAAGAAATATTGAAATACTTCATTTATTCTAAATACAACTTTGATAAAAACAAAAATCGGGCATATAAAAAAAAGATTACTTTTCAAAAAACGGGAATTACGATCAATTTTAATTATTTAGAAATGAAAACAAAATAATTTAATGTTGAACTGTGATGTTAAAAAAAATTCAAAAAATGTAAAAAATCGAAAAAATACGATAAAAAAAATTCAAATTTTACAAATGAATGTTTTTTGAAAGACGACAGCATGCTTCAAAAATTTAAGAGCTCTAAATTCAAAAAATCTCACTTTATATTTTGAACAATGAAATTCTAGAAATTTAAAATTGTTAAGAGAAGTCATCAAAAGAAAATATAAAAAATTCAAAAAAAAATCAAAATCGAGCAAAACTAAAATTTTAAATATAAGAAATTGTCAATTGAAAAATTTAATAATTTTATGAATTTCAAAACAAAAGCGATAAAAAAACTGAAAATTCAGATACTAAAAAAAAAATGTAAAAAAATACAGAACAATTTCATACTTAAAACACAAAAAAATCTATATCTGAACAACTAATGTTTTAATTTTTGTTTAGTAATTCAAATATCAATTTTAATAAAACTTCTCACATCGTACAAAATAGTTGAAGTTTTTTCAAAAATAAACTAAGCAATGAAAATTTCATATAAGACAATACAAAAAGAATTACATTCACAAAAAAAAAGATTTTTGGGAACATACTAAGTTAGAATATGTTGTTGTTGATAATTATTAAACATCTGTCAGCTTGAACCAACAAGGTCATGCACTGTACAAGTTAGGACAAAATTGCACTATCAGCATAAAAGTTTAACAAAAATAAATAAATTATCTGAATATTGTATTTGTGAGTTACTTTACAACACTGAAACGTATATTCAAACTCGCGTTTTGACAAATAAGCAAAACTTCAGTAAATATCAAATATTTTGTTTAAACCAGATTGAAGGGTACGTGCTAAGGCGTGCCCCCCCTTAGGTTCCACCAGTGGCTCATTTCCAATGAGCCATAATTGCAATCAACTAATGCAGCTGCGGTTGCAACATCAGCAGCACATTTAGCAGATTGAAGCTTTCCTCGCCTGGCTGGCTGGCCATGGCAGCTCGAAATTTTACTGAGGTTTGCACAAATCTGGCCCAGGCCACACGCAATTACAGTGAATGAATTTGCCTATCCAGGTTGGACGCATTTCACACACACGTGTGTGTGTGAAGGGTTAAAAGTGCAATTGCAGTTCAAATGCCATGGTCAATTTGGATTTGCTATGGTAAATGTCAAACGATATTTGGGTGCGGTATTGAACGGGTTCGTTTCAGTGGAAAATTTAGGATGGTTTAATTTGCTTGAGCCACATTAGTTCGAGGAAGAATCGTAATTAATGTTGGTTGTAATTTGAATCATTTAACTATGATATGAAACTCTTTCCAAATTTTTAGTAAGAGCAATTACATGCCAAATAGGGAATTGGTTGTACCCGACCTTAGCTGATATCAATGAAACTTGGAAGCCATGTTATTCTTTGTCCAAATAAGCCATTTTGATGTATATGGAGCCAGTTGCACACTAGAATGATATTTGAAAAGGGCTTATGTGAAAAAGTACTTATAATATAAATATTACTGTATCTTGAAGCCACTGCATCGCATCAAAAAGTGGTCAAAGACAAACTTGTAGGAAATTGAACGAGCTTTTTGAACAAAATACACGGAAAGAAAATGTGTGCTCTTTTTAAGAGATTTTTCAATTTTGAAGTGTTAAACTCAAATTTAAAGGTGAGCGCACGATAATTCTTCGCTCAATTTTTTTTTGTTAAGATAGTATAACATGTGTCAAAAAGTCTCACGAAAAATGCAGAACGGTATGTCTCTTCTGAATGAATACAAAAAAGTAAAACCTTCTTATTAAAAAAAACTCTAAACAGCAAAATTTGCCAAAAAAAACATCGGGAATCAACTCTCCAGACAATTTTACATAAAAGTCTCCATATTGACCATTATCTTAAGTCTTTTCCTTTTAAAGATACAGAGCTTTGAAAGATTAAAACTTTGTGAAAACACGGTTTTTCATGATTTTTAGGTGGTTTTTGGCCATTTTCATAAGTAAGGCGTGATTTTTCAGTCTCGAAAATAATTTTACCAAAAAGCTCGCCCAATTTCACATTAGTTTGCCTTTGACCACATCTCAATCAGATGCATTTGCTCATCGTTGTCAGCAAATTTATATTGTAGTAACTGACGAAAGGAATATTTTTTTCAGTGTAGGTTGCTGGGAAGTCGTAACTTGGCCAATACATTAGCTGATACCGATAAGCTAATGCGTCTGATTGAGATGTGGTCAAAGGCAAACTTATGGGAAATCGGGCGAGTTTTTTGGTCAAATTATTTCTGAGACTGAAAAATCACGCCTTACATATGAAAATGGCCAAAAACTACCTAAAAATCATGAAAAACCGTGTTTTCACAAAGTTTTTAATTTTCAAAGCTCTGTATCTTTAAAAGAAAAAGACTTAGGATAATGGTCAATATGGAGATTTTTATGTAAAATTGTCTGGAGAGTTGATTCCCGATGTTGTTTTTGGAAAATTTTGCTGTTTAGAGCACTTTTTAAAAAGATGGTTTTACTTAAAGATTTTTGTTTTCATGTAGAAGAGACATATCATTCTGCATTTTTCGTGAGACTTTTTGACACATGTTAGACTATCTTCACAAAAAAATTGAGCGAAAAATTATCGTGCACTCACATTTAAATTTGAGTTTTACACTTCAAAATTGAAAAATATCATAAAAAGAGCGCATAATTTCTTTCCGTGTATTTTGTTCAAAAAGCTCGTCCAATTTCCTACAAGTTTGTCTTTGACCAATTTTTGATGCAATGCAGTGGCTTCAAGATACAGCAATATTTATATTATAAGTACTTTTTCACATAGGCCCTTCTCAAATATCATTCTAGAGTGCAACTGGCTCCATATACATCAAAATGGCTTATTTGGACGTAGGACAACATGTCCTCCAAGTTTCATCGATATCGGAGAAAAAAATTCAAGAATATGAAAGCTCCTGGTGAGGATGGCATTTTTTACATTTTAATTAAACAATTACCTGAAGCTACTTTAAGTTGCTTGGTAAAAATTTTCAACAAATGTTTTGAATTGGCATATTTTCCTAGTAGTTGGAAAAATGCTAAGGTAATTCCGATCTTGAAACCGGATAAAAATCCTGCTGAAGCTGCGAGCTATCGGCCCATTAGTTTGCTTTCATCTATTAGTAAATTATTCGAAAGAATAATTCTCAATAGAATGATGACGCATATTAATGAAAATTCAATTTTCGCTGATGAGCAGTTTGGATTTCGCCTTGGGCATTCAACTACTCATCANNNNNNNNNNNNNNNNNNNNNNNNNNNNNNNNNNNNNNNNNNNNNNNNNNNNNNNNNNNNNNNNNNNNNNNNNNNNNNNNNNNNNNNNNNNNNNNNNNNNNNNNNNNNNNNNNNNNNNNNNNNNNNNNNNNNNNNNNNNNNNNNNNNNNNNNNNNNNNNNNNNNNNNNNNNNNNNNNNNNNNNNNNNNNNNNNNNNNNNNNNNNNNNNNNNNNNNNNNNNNNNNNNNNNNNNNNNNNNNNNNNNNNNNNNNNNNNNNNNNNNNNNNNNNNNNNNNNNNNNNNNNNNNNNNNNNNNNNNNNNNNNNNNNNNNNNNNNNNNNNNNNNNNNNNNNNNNNNNNNNNNNNNNNNNNNNNNNNNNNNNNNNNNNNNNNNNNNNNNNNNNNNNNNNNNNNNNNNNNNCTTGGGCATTCAACTACTCATCAGTTGTTGAGAGTTTCAAATTTGATTCGAAATAACAAATCTGAAGGCTATTCTACTGGCGCTGCTCTTCTAGACATAGAAAAAGCATTTGATAGTGTTTGGCACAAAGGTTTGATTGCAAAATTGAAACGGTTTAATTTTCCGATTTATATCGTGAAAATTATTCAAAATTACTTGACGGATCGCACCCTCCAGGTATGTTATCAGAACGGCAAATCTGATCAACTACCTGTGAGAGCTGGCGTTCCTCAAGGCAGCATTTTGGGTCCAATTCTTTACAATATTTTTACTTCTGACTTGCCTGATTTGCCTCCAGGATGTCAAAAATCACTTTTTGCTGATGATACAAGCATCTCCGTAAAAGGTAGAAGCCTTCGTGTCATCACAAGAAGATTGCAAAAAAGCTTGGATATTTTCAATTCTTACTTGAAAGAATGGAAAATTACTCCAAATGCTTCTAAAACTCAACTTATTATTTTCCCTCACAAACCCAGGGCTGATTTTCTTAAACCAAAAGCTCATCACATTATAACGATGAATGGGGTGAATTTGAAGTGGGAGAATCAAGTGAAATATCTTGGACTCTCCTTTGACAAAAACCTTACTTTCAAGGACCATATTGAGAGTATACAGGTTAAGTGTAACAAATATATAAAATGTTTGTATTCTCTAATAAACAGAAATTCTAAGCTTTGTCTTAAGAATAAACTGTTAATTTATAAACAAATTTTCAGACCAGCCATGCTGTACGCTGTGCCGATCTGGACAAGCTGTTGCTTAAACAGGAAGAGAAAACTTCAGAGGATTCAGAACAAAATTCTGAAAATGATTCTGAAACTTCCTCCCTGGTTCAGTACCAGTGAACTACATCAAATAGCCGAAGTTGACACTTTGGATGTTATGTCCAATAAAATAATTGATTCATTTCGACAAAAATCATTGCAGTCCTCAGCTGCCATGATTCGCTCTCTTTATAGATTATAAGTTAGTTTTAAGTTTAGCTCTTTTGTAAATGTAGTTTATTCTGCATTAGAAATCACTGAATTGCGAAAGCTATATTATTTTGTTAATAAACTAAAATGCTAGTATTTAAAATCGAGCTGAAAAATCACCGTTGGCGATTGAACACTCAATAGAATTTAAGTATGAATGAATGTATATGGAAAACAAGATTTGAATAAATAAATAAAGTTAAAAAAAAAAATCGATATCGGAGAAGGTCGGGTACAAAAGTAGTTGTAAATTTCCTTTTTTGAGCTGGAATCGCTCAATCCAAAGTAGAATCCTCGTAGCTTGTTTAATGTTTTATAAAAAGAAATCATTGAACTTAACGATATCTTTTCCCTTCCCTGCTCTGTCTCTACCTCTTCCTTTGAAACTCCAGTATTCTCTTTATGGCTCACTTGGAAAAGTTTTCCTTCGCTTTTTTTCGCATCTAAAAGCATTATTTTCCTTCCCTTTGAACCGTTTACATCGCAGTGCATCACACTCTCTGTTTCCCCCTAATTACCGCCAAAGTCATTAAAGTTTAAATACAACCCCCTCCCCCCCCCCCCCCCTTATGCCCTACCACCCACCCATCCCGAAAAGCTTACTTATTTCAAGACAGAATGATGATGACGGCGCGCCCAGGCCACCGAGGGGGATTCACATCATGAATTTTAATTAGCCTTTGGTTGCAGCATCCCAGTTTGGACTCCCACTGGGAGAAGCGCATTTTACTCCAAACCAAATCCCTCCGGAGGACGTCGCCTCTACGTTATTGTCAGGAAAAGAAAATGGGTTGGAAAGAAATGACAGGGTTTTGGAAATCAGCTTTGAGGTGGATTACGAATGGAGCCGTTTGGAATCGCTTAATATCGTTGAAGAAGAAAAATGACGTGAACTTGATCGTCAAAGTACCGCGTGTAGTTCATGGTTCATGCGCCTTCCTTACTCGTTCTGAGCTGTCATTATTTCATCGTAGATTGTTCGTAGCAGCTTCCTTCGAATTCTCGAAGGGCACGTTCGTCTTCTACTTTCAACGTCCAGGCCTCAGGACGGGTCTAGCCCATTTCCCCGAATCGGTCACTTCTCCTAATGCAATTTCTCCGAATCGGCCACATCCCCGAATGCCATTTCCCCGAAAGTCATTTCCCCAAATTGGCCACTTCCCCAAAAGACATTTCCCCGAATCGGCAACTTTCCCGAATGCCATTTCCCCGAATCGGCCACTTCCCCGAATGCCATTTCCCCGAATTGGCCACTTCACCGAAAGACTTTCCCCCGAATCTTCCACTTTCCCGCATGCCATCTCCCCGAATCGATTCAAAGAAAGTATTCGGAATCCCTACTTTCGGAATGGTCGATTTTCAGAAAGGGTAGAGTAGTGCGGGGCAAAAGTGCGCACCCCCCTTTTGAATAGTTATTTTTGATCAAAATTCTTCATACTTGGCATATCAGCTTGTTTTTGGGTATATTTTATGTTTGTATAATAACACGTAAAAATATTAAAATTTGAGGAAGTTATAGGAAAAAATCACTTTTTGGCCATTTTGATCTAATATTTAATGTTTACAAAATAACGTAAACTATGCCTCAGATTCACGAAATCGCAAAAACTTTTAGGCAGGTGTCTAGCATAGCCAATTAACTTCATAGTCCTTAAAGAATTTTTAAAAATCTTCTTTTTCTTATTTTTGCCAACCGATCTCCTGAAAAGTAAAATGCGGGGTAAAAGTGCGCACTAAAAATCTCGTACATTTTTGTATGGAAAAAAATAAAACTAACTGTAAAACATTGATTTATGGTAAAAATATGTTGAAATTGCTAAAAAACTGCATGTGACCTAAAATCACTCCAATAAAAATGATTCACACTAATGTATGAAGTGTTATTAAATTAGTTATAAGGTTTCATTTAAAATGTTTCTAAGAAAATACAAATAGATATTTTTTTATTTTTCAAAATGGCAAATCTCTTTGATTGGTGTAAATAATAACCTCCAACTGAAAACATGATGAAAAAAATAGTTTAAGCTATGAAATACACCAGTGCGTCCTTATACCCCGCATAGTGCGCACTTTTGCCCCACATACGGGGCAAAAGTGCGCATTATTTTTTTTAGAACATTTGTCTGTATCTCGAAACACAAAACAATTACGATATATTTAAGCACTACGTTTTAAAGGTAAGTGCCAAGGGTGCCTTTTGGTGACCTGGTCAAATCCAAAATGTTTGATGGTGAGCGGTGACAGAATGATTTTTGTTAGGTGCGCACTTTTGCCCCGTATTCCTCTATAATCAGGAATGGACATTTCCATTTTTTTATGATAAGAAATTTTTTGGGCAATATCAGGAACGAAAATATTCTGGAAGTCTTGTAGTTATTCCATCTAAGGTTTTGAGAGAAGTGAAATTTGTTGATACAATGTAATTTTTTTTGAGAACCCGTAGGAAGAATGTGTTAAAAAAAGAAGTTAAAATTTGTGGACATAATCTTTTGAAGTTTTTTAAAAATTCTAGGAAAAATGCTATGGCTGAAAAAATGCAAATATTTCCCTTCTTTAAACTATATTGTATAGTAGTAAAACTAAAATTGAGGCCAATGCCCAACTACTAGGGCCTGACAAGTTTCTGGTGTGGGTTGGAACTATAGGAAACATCAGGGGGTTAAAATAATTTGGGAATCACGCTTTTACAACAATAATTATACTGGGAAATATTTATTCCTGCTAACGTCCTTTCCAGATAATGTCCATTAAAGAAAGTGGGATATTTCAAATTGTTTTATAATTCCCTGATACGGCCAAATTAGAAAATTATATATTTGGAGAACATAATTTCCAAAAAAGTTTGAAGTTTATTTTTCTTTCCTTACCAATCTGAAAGGTGTTTTGAAAACTACATTTTAAACGTAAATTCCCCGAACGCGGTCTTGGGCACCGGGCATTTCTGCTTGGCCGCGTTCGGGGAAATGGCATTCGGGGATGTGGCCGATACGGGGAAATGGCATTCGGGGAAGTGGTCGATTCGGAAAAATGGCATTCGGGGAAGTGACCAATTAGGGGAAATGGCATTCGGGGAAGTGGCCGATTCGGAGATGTGGCCGATTCGGGGAAATGGCAATTTGGGGAAGTGTCTTTTCTGGGATGTGGCATTCAGGGAAATGGCGTTCGGAGAAGTGGCTTTTCGGGGAAATGTCATAGATTCCTCAGGACAACTACTTAAGCAGTTTTTGTATATTTTCAGCTTTGTGGAGTGTTGCAATTTATCAGATATCAGGGTTTCCGTATTCCGGAGTAGGCAAGCTTTCCAGCTTCCGGTTCTCTTCGGCGTGATGTCAGGAGTTTCCCATGATCTCAAGTACAAGAACTTGTTCACCTCCTCTAGCTCATCGCCGTTTATAATTTTATTTGGAAAACCCACCCCTTCATCCAATCAATTGTCAGTTAAATTCATCTTGCTTTCGTCTTCTGTTCAGTGTAAGCCTTTATCACCGTCTCTAGGTCTTTTTTAATTATGTCAATATCGTTGGCATACAAAGTAGTTGCACTGACCTGTAAAAATTTGTGCCACTGGTGTTGATGTTCGCTCTTTGCTAAACTGGATAAGGTGTCATCTTGACGTGACTCCGAGCTTCGGAATCCCATTTCGATGCAGGACTGGCCGTGCATGAGGAAACTTCAGCTGGATCGACAAGCCCCGCCCTGAAAGAACATATCGTCGTGACAGTGCTATCTTGTCGTAAGGCACATTTGGACTAAATTGAGTTAAGAACGCCATTTTGTGTAGTTTTCCATGCCTCACCTTTTGACCTTTACAGATTCACAAAATTCGATTTCAATCCTGAGATATTCAAAGAAAACCTTAAAAACTCAGTGCAATGTTGACACTATCCATATACAAGATCGTTAAAATCAGTTATGCTATCTTGCCATTTGCTGCAATTGAGACAACTTCCCAAAGGGAATTTTATTCAGAAGCAGTTTGACACTTCTCCAGGCTCTCATACTGTTTACATTTTCTCTTGTAACTTTTGACTCCGGTAACCAAACCAAACAAAATTTTGGGACAATGCACGGAATGGACAACTTAACAAAACGTGTTTGTGAATGTTTACATTACGTGCTTCAGTTTTTGTGTATTCAATAACAAACATAAAAACACGTTTTTCTCGAAACGCCAAAATGTGCCTTATTACAAGATAGCACTGTAACGGCGATATAGAGGAGAAAATGAACTCGAAAAAAGTTTTGGAGGTTAGGATTTTTGACAGGTACGGGTGGTTTGTGATCTTCGCCTCCTTTTCTCTCACACTGAAAAATGTAGGACTGATAGCTGTCAAACTGTTGAAGTCACTCACAAAATGAATTTTGAGTGATTTTAGTTCATTTCTGACGTCACGGTTTTCTAGTCTATGTCAACAGTTTGTTTCATACGTTGATTCAGAACTTCCGATACTCCACCATGGGGCAGAGCGACCGGCACGTATTTAGTCGATATAGAAAATCATGGTATTATAGTGTCAAGGATTTGTTCATTCTTCGTGAGTTCAAATTTCCTTCGCTCTCAAGTTCTCTCAAATTCCTTTCTCATCTCTTAATGGATGAATTCGATCAGTCGAAGAAGTTCATTTTCGAATGCGCCTGCAGTAAGGCTATCGTCATGTTTTAAATTTCAATTCGATATATTCCGAGTCCATTTCTTAGATTCAACCAACTAATTCTAAGTTAACGAGAGTTCACAATGCCTCAGCGGTTGGGTGGCTAGCATTTTTGCTTACCAATCCAAAGGGCGATTGATCGAACCTCACCGGTTCAATTTCAATTATGTTCAGTATTTATTAGTTCTTATCTTTCTCGTTGGGAGCTGATGGGCATCGAACCCAGGATTATCCGTAGGGAAAATTGCTAAGCGAACACCGTAACCAGTCAGCCACGGCAGCTCCTTAGCTTGATCAGCCGAGTCAGTCTGTCCGGAAATCCGTTCTCGGTTCTCGGTAGGCCCAAATAACAATTTATGTTTTAAAACAATCTGGAAGTAAATTTCAAGAGCATCGGAGAAGAATCAAGCAAAACACTTTTTAATCGTCAATGCAGCACTAAATGGTCATTAAAACTGAAAAAATTGTAAAGTGGACCATTGAGGTGATCCATTTTGTAAAAAGTTTCTCGTAGCTATGTAAGCTCATAACGTCGAGATTTGTTGTTATTTCGGAATTATTTGTTTACGTAAATCGACCCCCATGGACTTATTGGCCCTCGATAATCTCCCAAGGAAAAAGTATATGAAATTGGAAAAATAAATAGATATGTTTGATGCCAAATGGCTTCAAAATGCCTAATTCGGCGAGATCTAGTGCTATCCCGACAAAGAATTTTTAAACGGAAATCAACCTCTCGGGACTTAGCCAATTCTATGATGCTCCCTTGTTTGTTCAAAATTGGCTTATTCCCGGGAATTCAATTTTTTGTCCGAAATTTGTTTTCGGGATAACACTAGTTCTAGACGATTTTAGCATTTCATAGATTTTCGACAACCAAAAAGTCCCGGGGGGGTCGATTTTCGTCATTTTTATTTTCGAAATAACAACTCACTTAGGTTCCTTCTAAGCCCCTCCATTCTTTAATAGAACATACATTCAAATTAATTGCTTTCTAGAAGAGCACTTTATGAGAATTATAAATTATTTATGACGCCATTTTACGTGGAATCGCATTTTTGAAGGCACGGTTTAGGGAAAATACATTGAATAAAAGAGTTCAGTAGAGTAGTGCGGGGCAAAAGAGCGCACGGTGCAAAAGAGCGCATTGGCCTTAAAATTGCCTTATATCAACCAAAACTGTTCAAACTTGGGATTTGACTTGTTTTAAGGTAAGCTTGAAGTATGTAGAAAATTATGTCAAAATATTGAAATTTGTATGAGTTACGAGTAAAAACCGAAAAAATCGATTTCTGATTTTTTTAATCTAATATTGCATGTTAACAAAATAACGTAAACAAAGCCTCATATTGATGAAATTGCAAAACCTTTTCAGCAGGTGTCAAGCTAAGCCAAATACCGTGCTAATCCACAAAGAATTTTTGAAATTCATCTTTTTTTTAAATTTTTTACCACTTGATTCCCTAATAGTAAAACATGCGGCAAAAAAAGCACTAAAAATCTCATACATATTTGTATGGAAAAAAATAAAAGTGTCAGGAAAACAATTATTTGTAATAGAAATGATTCAAAATGGCTCAAATATAATGTTTGACATAACACAAATCCAAAAATACATGTTTTTGCAAAAATATGAAGAGTTTAAAAAGTTGTACTAAAGATTATAAGTAAATAAAGTAAAGTAAAATAAGAAAAGCTACATATTTTTAAAATTTTCTTTATGCTCATTCTCTAATTTTGTGTACAAAACAATTTCCAATTGGAAACAGAATAAATTTATAAGTTTTACCCACGAAATAAACCTGTGCGCACTTTTGCCCCACATAATGCGCTCTTTTGCCCCACATACGGGGCAAAAGAGCGCAAAATTTGTCTTTTGTGTATTTGCCTGTATCTCGATGTACAAGATAATTATGGTAAATTCTAGTACTACGTTTTGAAGGCATGTAATAAGGGTACCTTTTAGTGACCAGGTTGAATCCAGAATATTTTGTGGTAAGCGTGGACAGAATGGTTTTCACTAGGTGCGCTCTTTTGCCCCGCTCTACTCTACGATGCAGGTGAGAAATAACGATGCAGCATACAACTTGATAAAGTCAAGAAGTAATTTAAGTGTAAAATATTGAATTTAGTTACACGCCATTTTGTGTGTTTGTGTGCTCTTCACGTTTCACCTTTACGTGCTTGTTGAAGATAAAAAGTATTTATCGAAGACAATTCTCAATTTTATTTCGTTTAAAAGAATTGTTCTTTGTACATTTGAAATGACTTTAACAAAATAATCATTAACTTAAAAAGGATTTTGATCACCCCTCCATCCAAACGTTAAACTTTTGCCGTTAAGATTTCACTGAAAATATTAATAAGATAACTTGAAAAAAAAAGGAAAAAAAATAAAAATGCTAAATACATGCATTTGTCTTTTAAAGGCATGATTATTTCAAAGTCTGTTCTTCAAATCAAGGCTGCAGAATCGGGAGGCTTTTTGGACATCTGCGACTTCGACTCCAGCCTTCGAAAATTTAGCGACTCCGATTCTGGTTCCCGAAAAGAACCCGACTCCGCTGACACCAACTCCGGCCTCACCTCCATTCAAAATTGTTGGAAATTAGTAGACTCCGACTCTGGTTGCTAAAAATTTGACGATTCTGATTCTGACTCCAGCTTTTCAAAATTTGCCAACTCCGACTCCAGGTCTTCAATCAGACCCGATTCCGCCGCCTCCAACTTTAACTCCGCAGCCCTGGTCAAAATTAATAAGGCAACTGTAATCAGTCGTTAGTTTTTTAAGTTTAATCATTCTTACTTAATGATCTTATTAAATATTAAGCAAGAATTAATAGATTGCAGTTAGTTTTAATGAAACTTTCACAAAGAGCGAAATGCGTAGCAATGTGACCGTATCACACGCATGTTTTGATACGCTATAGGTAGATCCAAAAAGGTATTACTACGAGAGTTTTGCCATAATTCAATAAAAATAAAAAGAACAATGATTCCGTAATTGAGTGTATTAATTTAATTGTTGTTTCAACAAACAGAACAAATCCGGTGTTTTCTAAGCAAAAGACCAATCTGCCAAGTGTAAACAATCTGTGTTTCACTGTCACTCTGTCGGTAGCTGTCATAAAGTTCGAGTAGAATGACCTGAATGTTTACACTTGGCGGATTGGTCTTTGCCTGGGAAACGCCAAAAATAAAGGATGTTAAATATAACGGCAATGATAACAATTTCGAATAAATTGAAGCACGACGCTGTATTTTTCACGTACGTTCACGGAATCAAGCATTATTTATATTCAATTAACTCATTTGATTTAAATTACAAACGTTTAAGCATTGCAACAGAACTAAGATGGAGCATCTCCAGATCGTTACTTATTTTTAACAAGTCTCTATATAAGGCTCGTTGAACTACTCCAAATATGACGCTACACATTTCCACAATTTACAATAATAAGCATGTTTAACTGAATTGATGGATCGTACGATAAAATATAACTAAATTGTGTATCGCCCTTTTTAAAATGGGACATACGACACATTCGGTAGTTTCTCCTACAATTAGATCTTAGGAATCACTAACTGAATCGCGTAAGGCCACAGCCCTCCTCCGTATATAAAGAGCTCACAGAGCAACCGATTCTTGCTTTAGCTGACTTATCTCTCTCTCTCTCTCTCTCTCTCTCTCTCTCTCTCTCTCTCTCTCTNNNNNNNNNNTCTCTCTCTCTCTCTCTCTCTCTCTCTCTCTCTCTCTCTCTCTCTCTATCTATCTCTCTCTCTCTCTTTCTCTCTTTCTCTCTCTCTCTCGCTTTCTTCACCGTTTCCAGATCAGGTACCAGGAACAGTTCGTCTGCTGTGGGTGATTCTCCATGTTAACCTCCGTTGAGGTGCCTTTGTCAATGAGTCAATGATTAGAAAGCTGAAGCAAGTTATTGCAGCTTGCTGGATCTTCAAGAATATTTTACTCTCAGATGCTGTACAATACAATAATGTTGGTAGAAGGGTGTATTTTTCACTCTCCTCATCTGTGTGTTTTCTTTATCAATATTATCTCGGATGCGATATCCCACGAAGAAAAATGCCATAGCATCAAAATCTTTGCATGAGGCGAGTATTTTTCCAGCTCTGACAGAAGCCATTGAAAAAATTTTGATTCAAAACTTAACAACGTCAAAGAAAAAACTTACTGAAAGGTAAACGAAGTTTTTTTCTCATTCATCCAGTGACGCGTAACCATCATTAGAGGGCTTTGATGAAGAAAGTATAAAAAAGAAGCTTTCGATACTATGTACCAAAAAGCATCCCTGTGAAAGTGGCTAAACTTTGGCACCCTGTCTCCGTTTGTGTGTTTTTGTGAGCACCGTGTGCCGGAACCGTGACGAAGTGAAAAGTTTTTATTTTTTCTCTTTTTTATGATTTTTCCCATTTTTCAAGGCGCTACTCACCGTCCGGGGTACCTGATTGCAGTCCGGTCCGTTCCGTCCGCCCGGGCACTCGCAGGTGAAATCGTCGCCGTGATCTATGCAGCGATGGCCGTCCGGGCACGGGTCATTGGCGCAAAAGTCCACCTGTCAAGGAAGGAAAAAAAAAAGAAATACAGTTCGCTGGGAAGAACCTTGGTGTTTGTGAGTAAATTTTCTAATTCAAAATTTGAGAAAATGTTGACAATATTTTGAGGCCATGTCGAAAAAATCTTGAAACTTATTTCAAAAGTACAAACGTACAAAAGTATAAAAGTACAAAAGTACAAAAGTACAAAAGTACAAAAGTACAAAAGNNNNNNNNNNAAAAAAAAAAAACAGAATCACATCTAGATTAGTTTTAACAGTTTCCATGTTAATGTTTAAACAGTTAAATAAAATTTGTGGTTCAGAAACTAAATGAGGGCACCTTTATGGCGGACAACACAAACAAAGGTAGATAATTTGATCAAACGTAAATAACAGGTCACTACAACTCTTGCGTGGGCGTGACTGTAACTTTGAACATTTGTATGTTTGAAGAGTTTTATATCCAAAGTACACACATACACACGTACAGATAAACACAAACAAGAGCTGGAATAAAAGTTGAACCGGGATTCACGTGTTTCCCTCACTTTTCGTATTGGAGTTGAAGCACGTTAAGGAAAACGGTCAAGTGGGTGGAAAGTGTCCGCCATAATCGGATTATCGTGGGGTGGGGTGGGAGGGGGGGGGGGTGGTGTTCAGTAGATTATGGAACCGACGAGGGCACTTGGACAATATCTAGTTTTCACACCTTCCCCAAGCTAGGGATTCACATTGGTGAATTCAATTTGTCCAGCGTACGAATAGAGGCGCAAAGGTTTAAATAAACCATTCTTGTGTTCGAGGTGAGAGTTTGATGTTGAAAAATTCAACGAACAGAATTAAGGACTGCTTGTTGTTGAGTTTTTAACAAAACCTTAACTATTTGTTGAACTTTTAATTTTCCTTTACATCAACTATGCCTAGAACCTAAAGCAATTTTGTTGTGGTTGCAAACTATCCCTAATGAATGTTTCTCGCAAATATCCCCTTTCATGTTCCAGGCTCAATCGACTGCCAATGCAAAGCTCAACAATTTATCTGGAATGCATCGTTAGCAAATTCCAAGTTCCTTCATCAACCTTCAGTAAAATATTCATGCCCCGAGTTATGCTGCCTGATTCCACTCGTATAGTTTCAAAACATCCAAAGTCAGTGCAAAAGTTGAATAGATTTCCAATTACGGCGTGTAATCGACCATGAGGGAGCTTTTTCACCTAATTCTCTCTAATTTAACTCGGTTCAGCAGCTCTAGTTCTGCAGCAAAATGCATTCCTTGGTGAGTGTCGATTGGTTCCCATGGAAGTCAACCCGGCGGCTGGTATGGGAGCTAACCGAGAATCAAGCCAGATCATGCATAAATCTTCCGCTGGAATGACGACGGCAACTGCCATTACACTTCCAGTGGGAATGAACTGCCTGGTTTTGAAACACCGTGAAAAAAGGGTAATATTTCGAAAGTTTTTGATCTAAAATTTGAAACCTGTCATTAATTGATTAATTAGAGCAAAAACAATAGTTTTTATGATTACCTTCTTCAAGTACGAGAAGATTTGTAATCTCTCTTGCCAGTTTTTCTTGCTAGATTCACATTTTTTTCAATTTTAAGAATTTGTTAAATGAAAAATCATCAACTCATCGTATGGGTTCTATCTGTGATGTCAATACTACAAAGGAATTGAAAATCAAAAAATGGATCATGTTGAGGCCGAAATGACAGAGTGTCCCCAGGTATATTCCAAGGAGAGACATAACACGAACTTTTTTAATTTCAAATTGAGAAATCCTCCCATAAAATTATTTAAACAGGGTCGGGTTTTCAGATTATCATGTAACGTTGGGAGTTCATTGTTGTTTTTCAATGTATCCCAACAAGATTTATGAAAAGTTTAAACAATTCGTTTAAGCTCAGCACACATAAAATTCGACGGTGGTCAGTGGTGTAGGGTGAAGCGTAATTGCCTCTCACCCAGTCGTCCTGGGTTCAATCCCAGTTGGCCCCGTTAGCGTTTCGTGAGACGAGAAATGTCTGATCACGCACTTCTATTGGATGGGGAAGTAAATGTCGGTCCCAGCCTGTTAGACTGTTTTATTCCAGGAAGCCTCACTGACAACTGGTGATCTTTTCCCTATCTGGACTGGACTGCTAAGTAAAGGGAAGGTGGTGTACCATCACAAGCTAAACCTTAATGGAAGACATCTTCGGCAGATGACCGTTAACATTGCAAAATAAACATCGAGTAGAAAAACCAACATTAAAGTATGAATGAATGTATATGGAAAATTATATCTTCATAAATAAATTTAGCTTAAAAAAATTTTAAAAATATGTATGAAAAACTAGCTTAATCCAAGGTTGATGCCTTTCTCACACTTCCAAATGTTTTAAAATAATGAAAGCGTTATATCAAGAGTTATGCTTATCAGATCTTTAAACTTAATGGTTTATTGGAAAGGTCTTTCAGTTTCCTATTTAATGAGAGGACACTCTATTTTATAATACTTTACAAATTAATTTAATATATTACTAAAAGGGCTAAATCTTAAGATAGGGACAAATTCAATAATGATTTATGGAACCCTAATCCAGCTCGAATGTGGCTGGTTTGACAAAATTGGTTCAGTGAGTGCTGAGAAAACTGTGTAACAATTTGCACAGACATTTGTTCAGTTTTCGTTGTTGAGTCGATATGTATACTTAAAGGTGGGTCTATGAGCTTTATGTAATAAGTTCATTTTATAATTACCTAAGGATTAAAGCCTTATCACAGTGAGGAGGTGTATGTTTGACCAACATTTTCAATCAGTTTTCTTAACGCTGGTACTTCTGATTTTGACGTGTAAAACGACATCCGTTATGGACTGAGGTATCACTTCAATGTGCTTGCACAGTTTCTCAATCAAGTTTATTTCAATAGTGCTTTAAAAGATAGTGACGTCACAAATTCATTTTTCAATTACCGAGGTGACTTTGATAGTGAATCTTGAAAATTTCACACAAAAAGTATGCAATATGTGCTCAATTCTTATAATTTACGTTGAAAAGGGTAAAGTGGTCATCAATGAGACACTTAACATTTTATTGTTTGAAGATTTTTCAATTTTTTTCAGCAACATTTATTGATGTTTTGTTTGTTTCAGGTACTCTCTAATAAGTTGATCAAACGACCAAATGTTGGGACTGCTCAGACTTCTACATCAGTAGTTATTCCAATGGCTCATTTTAGATGCACTTAGCAGGAACAGTGAGACACTCAATGAAAATCGATATTTTCTGAGCAAATCATCAAATTTCAATTATATGGCTTTCAAGAACATTTTGACGCAATTTTAACAGCTTTAAAGTTTAATTAACTACAGTTATACTGAAAGTATTTTAATTTTATAAAATTCCTAAATTTTTACTAAGTAACTTAAAATCTTTTGTTAGGAAGCGTTTACAGCTCATGCTACTTATGTGACAGAAGAATATTAAGTAGACGCAGTTTTTACTCAAATATGAGCTTGATGGTTGAATCTACGAATTTTTAGAGTCTGTATCTCATTGTTCCTGATGTCTCATTGTAAACTACTTTACCCAGCTGTGACCCACCTTTTTTTATTTCCCATAGCCCCAGCTAGATACTCAGGGCCCACTAAAGAATTTTCGAGGCCCACTAGTAGGCCCTGTGGCCCACTTTAGGAAACACTGCCCTAGACTATTCTCAAGGTTCTTCAGGCGATTCTGAATCTGTTGGTATGCTTATCTCAAATTTGATCAAAAAATATTGTTAAGGGTAAACTTCTGGCAGCAGTACATTTGAACCATTAAAAACTAAGTCAGTTCTTATCAAATCAAAATGCAATGTTCTACACGCAACCCAACGGGTTCTTAAGGGGAAGGGTAAGAAGCTCTTACATTACAACGAATTTAACGACTGTAGATTGTGATTTGGTTGTTTGTTGGCATTGGCAGTCAAGAGGCAAATGAAACACCGTTTTTTTTTTTTTCAAAAAACGGTGTTTCATTTGCCTCTTGACTGCCAATGCCAACAAACAACCGAAGCTCTTACACTCAGTGTAAGAACAGCCCCATCATCATACCAGTGCAGCAGCTCACACGTTAGTTTCTTTACAGAGGGACATTGTGAAGAGAGTGCCATGGTGAAGAGCAAGATTGCGTATTTGACTTACCTCTCTCAACTAGCCCTTGTGGCGCAGTGGATAAGAGTTAGCTTCTCATCCAGAGAACCTGGGCTCGAATTTCGAGTTACATTTATCGTTTTTGTGCTCTAAAAAACAAACATTTATATGAACTAAAAATAGAAATGCTGCTACAATGATGGAGCCTTTATGGCATCGAGTGTAAAAGAGTCGCATTCTTACAACTAGTGTAAGAGGTTCTTACCGTTCTGCAAGAGGATTTGGCCTATTTCGTTTGCGTGTACAAAGTTGTTTCCCATACAAAAACCATTGTGAATCTCGGTTGAGAAGAGATTTGGTTTTGTTTTCTTTATTTATTTATTCAGTTGCTCAAATCCAATCCTCCGCAAGACTACCCGAAAGAGCATGGAAAAAGAAGCCACCAGCTCAAATTTCAGCTCAATTGGATGAAAATTTGCTTGCCTAAAGCAGAAACAAGTTTAAATTGGTTCTTGCATGTAAAAACCATTTTTTGCACATTTGTCACTTTTTGAACACATCGGACATTTTTGCAATTCATTTGAACATCAGTAGCGTGTAGGCCAGCTTCTTGCGGTAAATTAGGAATATAAAAAGTTAATGTTTTGAGCTTGCTGGAACCCTGTAGAGGCCTTCAAAGATTAAAAACATCTTTCCCAGTATACAAAATATGCGTCAGTCGAGTGTAGGCGGCGTCGATAAAAAGGACGCATATCTTTTTTGCTGGAAAAGATGTTTTTAATCTTTGAAGGCCTCTACAGGGCTCTAGAAACCTCAAAACTTTAACTTTTTATGTACCAAATTCATCGTAAGAGGCTGGCCTACACGCTACTGATGTTGAAATAAATCCCCAAAATATCAGATGTGCTCAAAAAGTGACAAATGTGCAAACATTGGTAAGATCCCATTTTAAGTTGTTTCTGCTCAAGGCAAGCCAATTTTCATCCAAATGAGCTGAAATTTTGGCTGGGGGCCTCTTTTACCATGCTCTTTCGAGTAGTCTTGCGGAGGATTGGATTTGAGCAACTATTGTTGGTTTGACCTACCCTAATATACATTCATTCATATTTAAGTTGTATTGAGTGTCGCCAACGGTTATTTTTTAGCTCGATTTTAAATTCTTTTTTTTTTATTTTTGTATAAAATAATAAAGCTTTTGCAATAAAGTGATTTGTAATGCTGAATAAACTACATTTACAAAAGGAAAGTTAAGTCCGTTGTAAATGCCTGAATGATTTTGCTTCAGAGAGACGTATACTTTTTTTTTTCTTTCTATAGTGTCAATATTTACTTTAATGTCTCACTCAGTGTGTATTAAATTAGATTTTGATGAACGTATTTTCCACGATGTGTACAACAATCGATTGATCAATCATAATTATCTGGCAACTCGCTGGCAACCCTGTTTTCCAAATCAAATTAAAGTTTTTTTGAGGGTAACTTGAACAAACCACAATCCATACAGTTTTAATCCAGCACAGTGCAGGGTCTCAAGTTTTCCATTCAATCCAGGTGCATTATCATCCTGGTGCTAAAAGAAGGGCTCGACCTGCAATTTATGCCTGCAACTCGACACCTGCCAGCTGAACCCATTTGTTCCTCCACGGGTGGTGGGTGGATTTCCCCGATTCTCATCGTCAGCAGTTTTTCGTCCGAAGAGTGCAATTAAAACTCGAAGCAATTAATATTTTCTGCACGATTAAATTCAAGCCCGTCCCCGAGGGGGCCAAGGCAAAAGCCTTGGCATGGAAATCGATGGGATCCATTTTCGGATTGGATTGCTGAGAGAGCGTGCAAAAAAATAAAAAATAAAATAAAAGCTCGAATTTCGCTTCGTCACATTTCGTTGCGGACCATTTCTCGAGTGGTTTTGCGCTCCATTGGAAACGTGTCAAGTGATGCAAAAATGATGGTGGTATGCCCGCGTGAGAAGCTGTCAGTTGTTGTGATTAATTGGATTTGGGTTTATTTTTGTTTCTTGAATTTATGAAGTACCGAATATTTCTTGACATTCAAAGTCGAAGTCAAAGTCAAAAGTCACAAGTCACAAGTCACAAGTCACAAGTCAGAAGTCAGAAGTCAGAAGTCACAAGTCAGGAATCACAAGTCACAATTCAGGAATCACAAGTCACAATTCAGAATCAGAAGTCAGAAGTCAGAAGATAGAAGTCAGAAGTCAGAAGTCAGAAGTCAGAATCAGGAGTCAGGAGTTATAAGTCAGGAGTCAAAATCAGGAGTCAGGAGTTATAAGTCAGAAGTCTGATGTCAGAAGTCAGAAGTTAGAATTCAGAAGTCAGAAATCAGAAGTCAGATGTCAGGAGTCAAGAAATCAGAAGTCACAAGTCTCAAGTAACAATTCAGAAGTTATAATTCTGAAGTCAGAAAGTCAGAAGACAGAAGTCAGAAGTCAGAAGTCAGAAGTCAGAAGTCAGAAGTCAGAAGTCAGAAGTCAGAAGTCAGAATCAAAAGTCAGGAGTTATAAGTCAGAAGTCAGAAATCATAAGTCAGAAGTCAGAAGTCAGAAGTCAGAAGAAAGAAGTCAGAAGTCAGAAGTCAGAAATCAAAAGTCAGAAGACAGAAGACAGAAGTCAAAAGTCAGAAGTCAGGAGACAGCAGTCAGAAGTCAAAAGCCAGAGGTCAAATCCAGGAGTCAGGAGTTATAAGTCAGAAGTCTGAAGTCTGAAGTCAGAAGTCAGAATTCTGAAGTCAGAAATCAGAAGACAGATCTCAGAAGTCAGAAGTCAGAAGAACAGAAGTCAGAAGTCAGAAGTCAGAAGACAGAAGACAGAAGTCAAAANNNNNNNNNNAGAAGTCAGAAGTCAGAAGTCAGAAGTCAGAAGACAGAAGACAGAAGACAGAAGACAGAAGTCAAAAGTCAGAAGTCAGAAGAAGGAGTCAGAGGTCAGAAGTCAAATTCAGGAGTCAGGAGTTATAAGTTAGAAGTCTAATGTCAGAAGTCAGAAGTCAGAATTCAGAAGTCAGAAATCAGGAGNNNNNNNNNNNNNNNNNNNNNNNNNNNNNNNNNNNNNNNNNNNNNNNNNNNNNNNNNNNNNNNNNNNNNNNNNNNNNNNNNNNNNNNNNNNNNNNNNNNNNNNNNNNNNNNNNNNNNNNNNNNNNNNNNNNNNNNNNNNNNNNNNNNNNNNNNNNNNNNNNNNNNNNNNNNNNNNNNNNNNNNNNNNNNNNNNNNNNNNNNNNNNNNNNNNNNNNNNNNNNNNNNNNNNNNNNNNNNNNNNNNNNNNNNNNNNNNNNNNNNNNNNNNNNNNNNNNNNNNNNNNNNNNNNNNNNNNNNNNNNNNNNNNNNNNNNNNNNNNNNNNNNNNNNNNNNNNNNNNNNNNNNNNNNNNNNNNNNNNNNNNNNNNNNNNNNNNNNNNNNNNNNNNNNNNNNNNNNNNNNNNNNNNNNNNNNNNNNNNNNNNNNNNNNNNNNNNNNNNNNNNNNNNNNNNNNNNNNNNNNNNNNNNNNNNNNNNNNNNNNNNNNNNNNNNNNNNNNNNNNNNNNNNNNNNNNNNNNNNNNNNNNNNNNNNNNNNNNNNNNNNNNNNNNNNNNNNNNNNNNNNNNNNNNNNNNNNNNNNNNNNNNNNNNNNNNNNNNNNNNNNNNNNNNNNNNNNNNNNNNNNNNNNNNNNNNNNNNNNNNNNNNNNNNNNNNNNNNNNNNNNNNNNNNNNNNNNNNNNNNNNNNNNNNNNNNNNNNNNNNNNNNNNNNNNNNNNNNNNNNNNNNNNNNNNNNNNNNNNNNNNNNNNNNNNNNNNNNNNNNNNNNNNNNNNNNNNNNNNNNNNNNNNNNNNNNNNNNNNNNNNNNNNNNNNNNNNNNNNNNNNNNNNNNNNNNNNNNNNNNNNNNNNNNNNNNNNNNNNNNNNNNNNNNNNNNNNNNNNNNNNNNNNNNNNNNNNNNNNNNNNNNNNNNNNNNNNNNNNNNNNNNNNNNNNNNNNNNNNNNNNNNNNNNNNNNNNNNNNNNNNNNNNNNNNNNNNNNNNNNNNNNNNNNNNNNNNNNNNNNNNNNNNNNNNNNNNNNNNNNNNNNNNNNNNNNNNNNNNNNNNNNNNNNNNNNNNNNNNNNNNNNNNNNNNNNNNNNNNNNNNNNNNNNNNNNNNNNNNNNNNNNNNNNNNNNNNNNNNNNNNNNNNNNNNNNNNNNNNNNNNNNNNNNNNNNNNNNNNNNNNNNNNNNNNNNNNNNNNNNNNNNNNNNNNNNNNNNNNNNNNNNNNNNNNNNNNNNNNNNNNNNNNNNNNNNNNNNNNNNNNNNNNNNNNNNNNNNNNNNNNNNNNNNNNNNNNNNNNNNNNNNNNNNNNNNNNNNNNNNNNNNNNNNNNNNNNNNNNNNNNNNNNNNNNNNNNNNNNNNNNNNNNNNNNNNNNNNNNNNNNNNNNNNNNNNNNNNNNNNNNNNNNNNNNNNNNNNNNNNNNNNNNNNNNNNNNNNNNNNNNNNNNNNNNNNNNNNNNNNNNNNNNNNNNNNNNNNNNNNNNNNNNNNNNNNNNNNNNNNNNNNNNNNNNNNNNNNNNNNNNNNNNNNNNNNNNNNNNNNNNNNNNNNNNNNNNNNNNNNNNNNNNNNNNNNNNNNNNNNNNNNNNNNNNNNNNNNNNNNNNNNNNNNNNNNNNNNNNNNNNNNNNNNNNNNNNNNNNNNNNNNNNNNNNNNNNNNNNNNNNNNNNNNNNNNNNNNNNNNNNNNNNNNNNNNNNNNNNNNNNNNNNNNNNNNNNNNNNNNNNNNNNNNNNNNNNNNNNNNNNNNNNNNNNNNNNNNNNNNNNNNNNNNNNNNNNNNNNNNNNNNNNNNNNNNNNNNNNNNNNNNNNNNNNNNNNNNNNNNNNNNNNNNNNNNNNNNNNNNNNNNNNNNNNNNNNNNNNNNNNNNNNNNNNNNNNNNNNNNNNNNNNNNNNNNNNNNNNNNNNNNNNNNNNNNNNNNNNNNNNNNNNNNNNNNNNNNNNNNNNNNNNNNNNNNNNNNNNNNNNNNNNNNNNNNNNNNNNNNNNNNNNNNNNNNNNNNNNNNNNNNNNNNNNNNNNNNNNNNNNNNNNNNNNNNNNNNNNNNNNNNNNNNNNNNNNNNNNNNNNNNNNNNNNNNNNNNNNNNNNNNNNNNNNNNNNNNNNNNNNNNNNNNNNNNNNNNNNNNNNNNNNNNNNNNNNNNNNNNNNNNNNNNNNNNNNNNNNNNNNNNNNNNNNNNNNNNNNNNNNNNNNNNNNNNNNNNNNNNNNNNNNNNNNNNNNNNNNNNNNNNNNNNNNNNNNNNNNNNNNNNNNNNNNNNNNNNNNNNNNNNNNNNNNNNNNNNNNNNNNNNNNNNNNNNNNNNNNNNNNNNNNNNNNNNNNNNNNNNNNNNNNNNNNNNNNNNNNNNNNNNNNNNNNNNNNNNNNNNNNNNNNNNNNNNNNNNNNNNNNNNNNNNNNNNNNNNNNNNNNNNNNNNNNNNNNNNNNNNNNNNNNNNNNNNNNNNNNNNNNNNNNNNNNNNNNNNNNNNNNNNNNNNNNNNNNNNNNNNNNNNNNNNNNNNNNNNNNNNNNNNNNNNNNNNNNNNNNNNNNNNNNNNNNNNNNNNNNNNNNNNNNNNNNNNNNNNNNNNNNNNNNNNNNNNNNNNNNNNNNNNNNNNNNNNNNNNNNNNNNNNNNNNNNNNNNNNNNNNNNNNNNNNNNNNNNNNNNNNNNNNNNNNNNNNNNNNNNNNNNNNNNNNNNNNNNNNNNNNNNNNNNNNNNNNNNNNNNNNNNNNNNNNNNNNNNNNNNNNNNNNNNNNNNNNNNNNNNNNNNNNNNNNNNNNNNNNNNNNNNNNNNNNNNNNNNNNNNNNNNNNNNNNNNNNNNNNNNNNNNNNNNNNNNNNNNNNNNNNNNNNNNNNNNNNNNNNNNNNNNNNNNNNNNNNNNNNNNNNNNNNNNNNNNNNNNNNNNNNNNNNNNNNNNNNNNNNNNNNNNNNNNNNNNNNNNNNNNNNNNNNNNNNNNNNNNNNNNNNNNNNNNNNNNNNNNNNNNNNNNNNNNNNNNNNNNNNNNNNNNNNNNNNNNNNNNNNNNNNNNNNNNNNNNNNNNNNNNNNNNNNNNNNNNNNNNNNNNNNNNNNNNNNNNNNNNNNNNNNNNNNNNNNNNNNNNNNNNNNNNNNNNNNNNNNNNNNNNNNNNNNNNNNNNNNNNNNNNNNNNNNNNNNNNNNNNNNNNNNNNNNNNNNNNNNNNNNNNNNNNNNNNNNNNNNNNNNNNNNNNNNNNNNNNNNNNNNNNNNNNNNNNNNNNNNNNNNNNNNNNNNNNNNNNNNNNNNNNNNNNNNNNNNNNNNNNNNNNNNNNNNNNNNNNNNNNNNNNNNNNNNNNNNNNNNNNNNNNNNNNNNNNNNNNNNNNNNNNNNNNNNNNNNNNNNNNNNNNNNNNNNNNNNNNNNNNNNNNNNNNNNNNNNNNNNNNNNNNNNNNNNNNNNNNNNNNNNNNNNNNNNNNNNNNNNNNNNNNNNNNNNNNNNNNNNNNNNNNNNNNNNNNNNNNNNNNNNNNNNNNNNNNNNNNNNNNNNNNNNNNNNNNNNNNNNNNNNNNNNNNNNNNNNNNNNNNNNNNNNNNNNNNNNNNNNNNNNNNNNNNNNNNNNNNNNNNNNNNNNNNNNNNNNNNNNNNNNNNNNNNNNNNNNNNNNNNNNNNNNNNNNNNNNNNNNNNNNNNNNNNNNNNNNNNNNNNNNNNNNNNNNNNNNNNNNNNNNNNNNNNNNNNNNNNNNNNNNNNNNNNNNNNNNNNNNNNNNNNNNNNNNNNNNNNNNNNNNNNNNNNNNNNNNNNNNNNNNNNNNNNNNNNNNNNNNNNNNNNNNNNNNNNNNNNNNNNNNNNNNNNNNNNNNNNNNNNNNNNNNNNNNNNNNNNNNNNNNNNNNNNNNNNNNNNNNNNNNNNNNNNNNNNNNNNNNNNNNNNNNNNNNNNNNNNNNNNNNNNNNNNNNNNNNNNNNNNNNNNNNNNNNNNNNNNNNNNNNNNNNNNNNNNNNNNNNNNNNNNNNNNNNNNNNNNNNNNNNNNNNNNNNNNNNNNNNNNNNNNNNNNNNNNNNNNNNNNNNNNNNNNNNNNNNNNNNNNNNNNNNNNNNNNNNNNNNNNNNNNNNNNNNNNNNNNNNNNNNNNNNNNNNNNNNNNNNNNNNNNNNNNNNNNNNNNNNNNNNNNNNNNNNNNNNNNNNNNNNNNNNNNNNNNNNNNNNNNNNNNNNNNNNNNNNNNNNNNNNNNNNNNNNNNNNNNNNNNNNNNNNNNNNNNNNNNNNNNNNNNNNNNNNNNNNNNNNNNNNNNNNNNNNNNNNNNNNNNNNNNNNNNNNNNNNNNNNNNNNNNNNNNNNNNNNNNNNNNNNNNNNNNNNNNNNNNNNNNNNNNNNNNNNNNNNNNNNNNNNNNNNNNNNNNNNNNNNNNNNNNNNNNNNNNNNNNNNNNNNNNNNNNNNNNNNNNNNNNNNNNNNNNNNNNNNNNNNNNNNNNNNNNNNNNNNNNNNNNNNNNNNNNNNNNNNNNNNNNNNNNNNNNNNNNNNNNNNNNNNNNNNNNNNNNNNNNNNNNNNNNNNNNNNNNNNNNNNNNNNNNNNNNNNNNNNNNNNNNNNNNNNNNNNNNNNNNNNNNNNNNNNNNNNNNNNNNNNNNNNNNNNNNNNNNNNNNNNNNNNNNNNNNNNNNNNNNNNNNNNNNNNNNNNNNNNNNNNNNNNNNNNNNNNNNNNNNNNNNNNNNNNNNNNNNNNNNNNNNNNNNNNNNNNNNNNNNNNNNNNNNNNNNNNNNNNNNNNNNNNNNNNNNNNNNNNNNNNNNNNNNNNNNNNNNNNNNNNNNNNNNNNNNNNNNNNNNNNNNNNNNNNNNNNNNNNNNNNNNNNNNNNNNNNNNNNNNNNNNNNNNNNNNNNNNNNNNNNNNNNNNNNNNNNNNNNNNNNNNNNNNNNNNNNNNNNNNNNNNNNNNNNNNNNNNNNNNNNNNNNNNNNNNNNNNNNNNNNNNNNNNNNNNNNNNNNNNNNNNNNNNNNNNNNNNNNNNNNNNNNNNNNNNNNNNNNNNNNNNNNNNNNNNNNNNNNNNNNNNNNNNNNNNNNNNNNNNNNNNNNNNNNNNNNNNNNNNNNNNNNNNNNNNNNNNNNNNNNNNNNNNNNNNNNNNNNNNNNNNNNNNNNNNNNNNNNNNNNNNNNNNNNNNNNNNNNNNNNNNNNNNNNNNNNNNNNNNNNNNNNNNNNNNNNNNNNNNNNNNNNNNNNNNNNNNNNNNNNNNNNNNNNNNNNNNNNNNNNNNNNNNNNNNNNNNNNNNNNNNNNNNNNNNNNNNNNNNNNNNNNNNNNNNNNNNNNNNNNNNNNNNNNNNNNNNNNNNNNNNNNNNNNNNNNNNNNNNNNNNNNNNNNNNNNNNNNNNNNNNNNNNNNNNNNNNNNNNNNNNNNNNNNNNNNNNNNNNNNNNNNNNNNNNNNNNNNNNNNNNNNNNNNNNNNNNNNNNNNNNNNNNNNNNNNNNNNNNNNNNNNNNNNNNNNNNNNNNNNNNNNNNNNNNNNNNNNNNNNNNNNNNNNNNNNNNNNNNNNNNNNNNNNNNNNNNNNNNNNNNNNNNNNNNNNNNNNNNNNNNNNNNNNNNNNNNNNNNNNNNNNNNNNNNNNNNNNNNNNNNNNNNNNNNNNNNNNNNNNNNNNNNNNNNNNNNNNNNNNNNNNNNNNNNNNNNNNNNNNNNNNNNNNNNNNNNNNNNNNNNNNNNNNNNNNNNNNNNNNNNNNNNNNNNNNNNNNNNNNNNNNNNNNNNNNNNNNNNNNNNNNNNNNNNNNNNNNNNNNNNNNNNNNNNNNNNNNNNNNNNNNNNNNNNNNNNNNNNNNNNNNNNNNNNNNNNNNNNNNNNNNNNNNNNNNNNNNNNNNNNNNNNNNNNNNNNNNNNNNNNNNNNNNNNNNNNNNNNNNNNNNNNNNNNNNNNNNNNNNNNNNNNNNNNNNNNNNNNNNNNNNNNNNNNNNNNNNNNNNNNNNNNNNNNNNNNNNNNNNNNNNNNNNNNNNNNNNNNNNNNNNNNNNNNNNNNNNNNNNNNNNNNNNNNNNNNNNNNNNNNNNNNNNNNNNNNNNNNNNNNNNNNNNNNNNNNNNNNNNNNNNNNNNNNNNNNNNNNNNNNNNNNNNNNNNNNNNNNNNNNNNNNNNNNNNNNNNNNNNNNNNNNNNNNNNNNNNNNNNNNNNNNNNNNNNNNNNNNNNNNNNNNNNNNNNNNNNNNNNNNNNNNNNNNNNNNNNNNNNNNNNNNNNNNNNNNNNNNNNNNNNNNNNNNNNNNNNNNNNNNNNNNNNNNNNNNNNNNNNNNNNNNNNNNNNNNNNNNNNNNNNNNNNNNNNNNNNNNNNNNNNNNNNNNNNNNNNNNNNNNNNNNNNNNNNNNNNNNNNNNNNNNNNNNNNNNNNNNNNNNNNNNNNNNNNNNNNNNNNNNNNNNNNNNNNNNNNNNNNNNNNNNNNNNNNNNNNNNNNNNNNNNNNNNNNNNNNNNNNNNNNNNNNNNNNNNNNNNNNNNNNNNNNNNNNNNNNNNNNNNNNNNNNNNNNNNNNNNNNNNNNNNNNNNNNNNNNNNNNNNNNNNNNNNNNNNNNNNNNNNNNNNNNNNNNNNNNNNNNNNNNNNNNNNNNNNNNNNNNNNNNNNNNNNNNNNNNNNNNNNNNNNNNNNNNNNNNNNNNNNNNNNNNNNNNNNNNNNNNNNNNNNNNNNNNNNNNNNNNNNNNNNNNNNNNNNNNNNNNNNNNNNNNNNNNNNNNNNNNNNNNNNNNNNNNNNNNNNNNNNNNNNNNNNNNNNNNNNNNNNNNNNNNNNNNNNNNNNNNNNNNNNNNNNNNNNNNNNNNNNNNNNNNNNNNNNNNNNNNNNNNNNNNNNNNNNNNNNNNNNNNNNNNNNNNNNNNNNNNNNNNNNNNNNNNNNNNNNNNNNNNNNNNNNNNNNNNNNNNNNNNNNNNNNNNNNNNNNNNNNNNNNNNNNNNNNNNNNNNNNNNNNNNNNNNNNNNNNNNNNNNNNNNNNNNNNNNNNNNNNNNNNNNNNNNNNNNNNNNNNNNNNNNNNNNNNNNNNNNNNNNNNNNNNNNNNNNNNNNNNNNNNNNNNNNNNNNNNNNNNNNNNNNNNNNNNNNNNNNNNNNNNNNNNNNNNNNNNNNNNNNNNNNNNNNNNNNNNNNNNNNNNNNNNNNNNNNNNNNNNNNNNNNNNNNNNNNNNNNNNNNNNNNNNNNNNNNNNNNNNNNNNNNNNNNNNNNNNNNNNNNNNNNNNNNNNNNNNNNNNNNNNNNNNNNNNNNNNNNNNNNNNNNNNNNNNNNNNNNNNNNNNNNNNNNNNNNNNNNNNNNNNNNNNNNNNNNNNNNNNNNNNNNNNNNNNNNNNNNNNNNNNNNNNNNNNNNNNNNNNNNNNNNNNNNNNNNNNNNNNNNNNNNNNNNNNNNNNNNNNNNNNNNNNNNNNNNNNNNNNNNNNNNNNNNNNNNNNNNNNNNNNNNNNNNNNNNNNNNNNNNNNNNNNNNNNNNNNNNNNNNNNNNNNNNNNNNNNNNNNNNNNNNNNNNNNNNNNNNNNNNNNNNNNNNNNNNNNNNNNNNNNNNNNNNNNNNNNNNNNNNNNNNNNNNNNNNNNNNNNNNNNNNNNNNNNNNNNNNNNNNNNNNNNNNNNNNNNNNNNNNNNNNNNNNNNNNNNNNNNNNNNNNNNNNNNNNNNNNNNNNNNNNNNNNNNNNNNNNNNNNNNNNNNNNNNNNNNNNNNNNNNNNNNNNNNNNNNNNNNNNNNNNNNNNNNNNNNNNNNNNNNNNNNNNNNNNNNNNNNNNNNNNNNNNNNNNNNNNNNNNNNNNNNNNNNNNNNNNNNNNNNNNNNNNNNNNNNNNNNNNNNNNNNNNNNNNNNNNNNNNNNNNNNNNNNNNNNNNNNNNNNNNNNNNNNNNNNNNNNNNNNNNNNNNNNNNNNNNNNNNNNNNNNNNNNNNNNNNNNNNNNNNNNNNNNNNNNNNNNNNNNNNNNNNNNNNNNNNNNNNNNNNNNNNNNNNNNNNNNNNNNNNNNNNNNNNNNNNNNNNNNNNNNNNNNNNNNNNNNNNNNNNNNNNNNNNNNNNNNNNNNNNNNNNNNNNNNNNNNNNNNNNNNNNNNNNNNNNNNNNNNNNNNNNNNNNNNNNNNNNNNNNNNNNNNNNNNNNNNNNNNNNNNNNNNNNNNNNNNNNNNNNNNNNNNNNNNNNNNNNNNNNNNNNNNNNNNNNNNNNNNNNNNNNNNNNNNNNNNNNNNNNNNNNNNNNNNNNNNNNNNNNNNNNNNNNNNNNNNNNNNNNNNNNNNNNNNNNNNNNNNNNNNNNNNNNNNNNNNNNNNNNNNNNNNNNNNNNNNNNNNNNNNNNNNNNNNNNNNNNNNNNNNNNNNNNNNNNNNNNNNNNNNNNNNNNNNNNNNNNNNNNNNNNNNNNNNNNNNNNNNNNNNNNNNNNNNNNNNNNNNNNNNNNNNNNNNNNNNNNNNNNNNNNNNNNNNNNNNNNNNNNNNNNNNNNNNNNNNNNNNNNNNNNNNNNNNNNNNNNNNNNNNNNNNNNNNNNNNNNNNNNNNNNNNNNNNNNNNNNNNNNNNNNNNNNNNNNNNNNNNNNNNNNNNNNNNNNNNNNNNNNNNNNNNNNNNNNNNNNNNNNNNNNNNNNNNNNNNNNNNNNNNNNNNNNNNNNNNNNNNNNNNNNNNNNNNNNNNNNNNNNNNNNNNNNNNNNNNNNNNNNNNNNNNNNNNNNNNNNNNNNNNNNNNNNNNNNNNNNNNNNNNNNNNNNNNNNNNNNNNNNNNNNNNNNNNNNNNNNNNNNNNNNNNNNNNNNNNNNNNNNNNNNNNNNNNNNNNNNNNNNNNNNNNNNNNNNNNNNNNNNNNNNNNNNNNNNNNNNNNNNNNNNNNNNNNNNNNNNNNNNNNNNNNNNNNNNNNNNNNNNNNNNNNNNNNNNNNNNNNNNNNNNNNNNNNNNNNNNNNNNNNNNNNNNNNNNNNNNNNNNNNNNNNNNNNNNNNNNNNNNNNNNNNNNNNNNNNNNNNNNNNNNNNNNNNNNNNNNNNNNNNNNNNNNNNNNNNNNNNNNNNNNNNNNNNNNNNNNNNNNNNNNNNNNNNNNNNNNNNNNNNNNNNNNNNNNNNNNNNNNNNNNNNNNNNNNNNNNNNNNNNNNNNNNNNNNNNNNNNNNNNNNNNNNNNNNNNNNNNNNNNNNNNNNNNNNNNNNNNNNNNNNNNNNNNNNNNNNNNNNNNNNNNNNNNNNNNNNNNNNNNNNNNNNNNNNNNNNNNNNNNNNNNNNNNNNNNNNNNNNNNNNNNNNNNNNNNNNNNNNNNNNNNNNNNNNNNNNNNNNNNNNNNNNNNNNNNNNNNNNNNNNNNNNNNNNNNNNNNNNNNNNNNNNNNNNNNNNNNNNNNNNNNNNNNNNNNNNNNNNNNNNNNNNNNNNNNNNNNNNNNNNNNNNNNNNNNNNNNNNNNNNNNNNNNNNNNNNNNNNNNNNNNNNNNNNNNNNNNNNNNNNNNNNNNNNNNNNNNNNNNNNNNNNNNNNNNNNNNNNNNNNNNNNNNNNNNNNNNNNNNNNNNNNNNNNNNNNNNNNNNNNNNNNNNNNNNNNNNNNNNNNNNNNNNNNNNNNNNNNNNNNNNNNNNNNNNNNNNNNNNNNNNNNNNNNNNNNNNNNNNNNNNNNNNNNNNNNNNNNNNNNNNNNNNNNNNNNNNNNNNNNNNNNNNNNNNNNNNNNNNNNNNNNNNNNNNNNNNNNNNNNNNNNNNNNNNNNNNNNNNNNNNNNNNNNNNNNNNNNNNNNNNNNNNNNNNNNNNNNNNNNNNNNNNNNNNNNNNNNNNNNNNNNNNNNNNNNNNNNNNNNNNNNNNNNNNNNNNNNNNNNNNNNNNNNNNNNNNNNNNNNNNNNNNNNNNNNNNNNNNNNNNNNNNNNNNNNNNNNNNNNNNNNNNNNNNNNNNNNNNNNNNNNNNNNNNNNNNNNNNNNNNNNNNNNNNNNNNNNNNNNNNNNNNNNNNNNNNNNNNNNNNNNNNNNNNNNNNNNNNNNNNNNNNNNNNNNNNNNNNNNNNNNNNNNNNNNNNNNNNNNNNNNNNNNNNNNNNNNNNNNNNNNNNNNNNNNNNNNNNNNNNNNNNNNNNNNNNNNNNNNNNNNNNNNNNNNNNNNNNNNNNNNNNNNNNNNNNNNNNNNNNNNNNNNNNNNNNNNNNNNNNNNNNNNNNNNNNNNNNNNNNNNNNNNNNNNNNNNNNNNNNNNNNNNNNNNNNNNNNNNNNNNNNNNNNNNNNNNNNNNNNNNNNNNNNNNNNNNNNNNNNNNNNNNNNNNNNNNNNNNNNNNNNNNNNNNNNNNNNNNNNNNNNNNNNNNNNNNNNNNNNNNNNNNNNNNNNNNNNNNNNNNNNNNNNNNNNNNNNNNNNNNNNNNNNNNNNNNNNNNNNNNNNNNNNNNNNNNNNNNNNNNNNNNNNNNNNNNNNNNNNNNNNNNNNNNNNNNNNNNNNNNNNNNNNNNNNNNNNNNNNNNNNNNNNNNNNNNNNNNNNNNNNNNNNNNNNNNNNNNNNNNNNNNNNNNNNNNNNNNNNNNNNNNNNNNNNNNNNNNNNNNNNNNNNNNNNNNNNNNNNNNNNNNNNNNNNNNNNNNNNNNNNNNNNNNNNNNNNNNNNNNNNNNNNNNNNNNNNNNNNNNNNNNNNNNNNNNNNNNNNNNNNNNNNNNNNNNNNNNNNNNNNNNNNNNNNNNNNNNNNNNNNNNNNNNNNNNNNNNNNNNNNNNNNNNNNNNNNNNNNNNNNNNNNNNNNNNNNNNNNNNNNNNNNNNNNNNNNNNNNNNNNNNNNNNNNNNNNNNNNNNNNNNNNNNNNNNNNNNNNNNNNNNNNNNNNNNNNNNNNNNNNNNNNNNNNNNNNNNNNNNNNNNNNNNNNNNNNNNNNNNNNNNNNNNNNNNNNNNNNNNNNNNNNNNNNNNNNNNNNNNNNNNNNNNNNNNNNNNNNNNNNNNNNNNNNNNNNNNNNNNNNNNNNNNNNNNNNNNNNNNNNNNNNNNNNNNNNNNNNNNNNNNNNNNNNNNNNNNNNNNNNNNNNNNNNNNNNNNNNNNNNNNNNNNNNNNNNNNNNNNNNNNNNNNNNNNNNNNNNNNNNNNNNNNNNNNNNNNNNNNNNNNNNNNNNNNNNNNNNNNNNNNNNNNNNNNNNNNNNNNNNNNNNNNNNNNNNNNNNNNNNNNNNNNNNNNNNNNNNNNNNNNNNNNNNNNNNNNNNNNNNNNNNNNNNNNNNNNNNNNNNNNNNNNNNNNNNNNNNNNNNNNNNNNNNNNNNNNNNNNNNNNNNNNNNNNNNNNNNNNNNNNNNNNNNNNNNNNNNNNNNNNNNNNNNNNNNNNNNNNNNNNNNNNNNNNNNNNNNNNNNNNNNNNNNNNNNNNNNNNNNNNNNNNNNNNNNNNNNNNNNNNNNNNNNNNNNNNNNNNNNNNNNNNNNNNNNNNNNNNNNNNNNNNNNNNNNNNNNNNNNNNNNNNNNNNNNNNNNNNNNNNNNNNNNNNNNNNNNNNNNNNNNNNNNNNNNNNNNNNNNNNNNNNNNNNNNNNNNNNNNNNNNNNNNNNNNNNNNNNNNNNNNNNNNNNNNNNNNNNNNNNNNNNNNNNNNNNNNNNNNNNNNNNNNNNNNNNNNNNNNNNNNNNNNNNNNNNNNNNNNNNNNNNNNNNNNNNNNNNNNNNNNNNNNNNNNNNNNNNNNNNNNNNNNNNNNNNNNNNNNNNNNNNNNNNNNNNNNNNNNNNNNNNNNNNNNNNNNNNNNNNNNNNNNNNNNNNNNNNNNNNNNNNNNNNNNNNNNNNNNNNNNNNNNNNNNNNNNNNNNNNNNNNNNNNNNNNNNNNNNNNNNNNNNNNNNNNNNNNNNNNNNNNNNNNNNNNNNNNNNNNNNNNNNNNNNNNNNNNNNNNNNNNNNNNNNNNNNNNNNNNNNNNNNNNNNNNNNNNNNNNNNNNNNNNNNNNNNNNNNNNNNNNNNNNNNNNNNNNNNNNNNNNNNNNNNNNNNNNNNNNNNNNNNNNNNNNNNNNNNNNNNNNNNNNNNNNNNNNNNNNNNNNNNNNNNNNNNNNNNNNNNNNNNNNNNNNNNNNNNNNNNNNNNNNNNNNNNNNNNNNNNNNNNNNNNNNNNNNNNNNNNNNNNNNNNNNNNNNNNNNNNNNNNNNNNNNNNNNNNNNNNNNNNNNNNNNNNNNNNNNNNNNNNNNNNNNNNNNNNNNNNNNNNNNNNNNNNNNNNNNNNNNNNNNNNNNNNNNNNNNNNNNNNNNNNNNNNNNNNNNNNNNNNNNNNNNNNNNNNNNNNNNNNNNNNNNNNNNNNNNNNNNNNNNNNNNNNNNNNNNNNNNNNNNNNNNNNNNNNNNNNNNNNNNNNNNNNNNNNNNNNNNNNNNNNNNNNNNNNNNNNNNNNNNNNNNNNNNNNNNNNNNNNNNNNNNNNNNNNNNNNNNNNNNNNNNNNNNNNNNNNNNNNNNNNNNNNNNNNNNNNNNNNNNNNNNNNNNNNNNNNNNNNNNNNNNNNNNNNNNNNNNNNNNNNNNNNNNNNNNNNNNNNNNNNNNNNNNNNNNNNNNNNNNNNNNNNNNNNNNNNNNNNNNNNNNNNNNNNNNNNNNNNNNNNNNNNNNNNNNNNNNNNNNNNNNNNNNNNNNNNNNNNNNNNNNNNNNNNNNNNNNNNNNNNNNNNNNNNNNNNNNNNNNNNNNNNNNNNNNNNNNNNNNNNNNNNNNNNNNNNNNNNNNNNNNNNNNNNNNNNNNNNNNNNNNNNNNNNNNNNNNNNNNNNNNNNNNNNNNNNNNNNNNNNNNNNNNNNNNNNNNNNNNNNNNNNNNNNNNNNNNNNNNNNNNNNNNNNNNNNNNNNNNNNNNNNNNNNNNNNNNNNNNNNNNNNNNNNNNNNNNNNNNNNNNNNNNNNNNNNNNNNNNNNNNNNNNNNNNNNNNNNNNNNNNNNNNNNNNNNNNNNNNNNNNNNNNNNNNNNNNNNNNNNNNNNNNNNNNNNNNNNNNNNNNNNNNNNNNNNNNNNNNNNNNNNNNNNNNNNNNNNNNNNNNNNNNNNNNNNNNNNNNNNNNNNNNNNNNNNNNNNNNNNNNNNNNNNNNNNNNNNNNNNNNNNNNNNNNNNNNNNNNNNNNNNNNNNNNNNNNNNNNNNNNNNNNNNNNNNNNNNNNNNNNNNNNNNNNNNNNNNNNNNNNNNNNNNNNNNNNNNNNNNNNNNNNNNNNNNNNNNNNNNNNNNNNNNNNNNNNNNNNNNNNNNNNNNNNNNNNNNNNNNNNNNNNNNNNNNNNNNNNNNNNNNNNNNNNNNNNNNNNNNNNNNNNNNNNNNNNNNNNNNNNNNNNNNNNNNNNNNNNNNNNNNNNNNNNNNNNNNNNNNNNNNNNNNNNNNNNNNNNNNNNNNNNNNNNNNNNNNNNNNNNNNNNNNNNNNNNNNNNNNNNNNNNNNNNNNNNNNNNNNNNNNNNNNNNNNNNNNNNNNNNNNNNNNNNNNNNNNNNNNNNNNNNNNNNNNNNNNNNNNNNNNNNNNNNNNNNNNNNNNNNNNNNNNNNNNNNNNNNNNNNNNNNNNNNNNNNNNNNNNNNNNNNNNNNNNNNNNNNNNNNNNNNNNNNNNNNNNNNNNNNNNNNNNNNNNNNNNNNNNNNNNNNNNNNNNNNNNNNNNNNNNNNNNNNNNNNNNNNNNNNNNNNNNNNNNNNNNNNNNNNNNNNNNNNNNNNNNNNNNNNNNNNNNNNNNNNNNNNNNNNNNNNNNNNNNNNNNNNNNNNNNNNNNNNNNNNNNNNNNNNNNNNNNNNNNNNNNNNNNNNNNNNNNNNNNNNNNNNNNNNNNNNNNNNNNNNNNNNNNNNNNNNNNNNNNNNNNNNNNNNNNNNNNNNNNNNNNNNNNNNNNNNNNNNNNNNNNNNNNNNNNNNNNNNNNNNNNNNNNNNNNNNNNNNNNNNNNNNNNNNNNNNNNNNNNNNNNNNNNNNNNNNNNNNNNNNNNNNNNNNNNNNNNNNNNNNNNNNNNNNNNNNNNNNNNNNNNNNNNNNNNNNNNNNNNNNNNNNNNNNNNNNNNNNNNNNNNNNNNNNNNNNNNNNNNNNNNNNNNNNNNNNNNNNNNNNNNNNNNNNNNNNNNNNNNNNNNNNNNNNNNNNNNNNNNNNNNNNNNNNNNNNNNNNNNNNNNNNNNNNNNNNNNNNNNNNNNNNNNNNNNNNNNNNNNNNNNNNNNNNNNNNNNNNNNNNNNNNNNNNNNNNNNNNNNNNNNNNNNNNNNNNNNNNNNNNNNNNNNNNNNNNNNNNNNNNNNNNNNNNNNNNNNNNNNNNNNNNNNNNNNNNNNNNNNNNNNNNNNNNNNNNNNNNNNNNNNNNNNNNNNNNNNNNNNNNNNNNNNNNNNNNNNNNNNNNNNNNNNNNNNNNNNNNNNNNNNNNNNNNNNNNNNNNNNNNNNNNNNNNNNNNNNNNNNNNNNNNNNNNNNNNNNNNNNNNNNNNNNNNNNNNNNNNNNNNNNNNNNNNNNNNNNNNNNNNNNNNNNNNNNNNNNNNNNNNNNNNNNNNNNNNNNNNNNNNNNNNNNNNNNNNNNNNNNNNNNNNNNNNNNNNNNNNNNNNNNNNNNNNNNNNNNNNNNNNNNNNNNNNNNNNNNNNNNNNNNNNNNNNNNNNNNNNNNNNNNNNNNNNNNNNNNNNNNNNNNNNNNNNNNNNNNNNNNNNNNNNNNNNNNNNNNNNNNNNNNNNNNNNNNNNNNNNNNNNNNNNNNNNNNNNNNNNNNNNNNNNNNNNNNNNNNNNNNNNNNNNNNNNNNNNNNNNNNNNNNNNNNNNNNNNNNNNNNNNNNNNNNNNNNNNNNNNNNNNNNNNNNNNNNNNNNNNNNNNNNNNNNNNNNNNNNNNNNNNNNNNNNNNNNNNNNNNNNNNNNNNNNNNNNNNNNNNNNNNNNNNNNNNNNNNNNNNNNNNNNNNNNNNNNNNNNNNNNNNNNNNNNNNNNNNNNNNNNNNNNNNNNNNNNNNNNNNNNNNNNNNNNNNNNNNNNNNNNNNNNNNNNNNNNNNNNNNNNNNNNNNNNNNNNNNNNNNNNNNNNNNNNNNNNNNNNNNNNNNNNNNNNNNNNNNNNNNNNNNNNNNNNNNNNNNNNNNNNNNNNNNNNNNNNNNNNNNNNNNNNNNNNNNNNNNNNNNNNNNNNNNNNNNNNNNNNNNNNNNNNNNNNNNNNNNNNNNNNNNNNNNNNNNNNNNNNNNNNNNNNNNNNNNNNNNNNNNNNNNNNNNNNNNNNNNNNNNNNNNNNNNNNNNNNNNNNNNNNNNNNNNNNNNNNNNNNNNNNNNNNNTTCAGGGGGTAGCATCGGGGGGTACCAAAATTTGGACCACCCTAGTGTCCACGTAGTTTATGGACGGTTCATTTAGTGTTTTTATTTATATATGATCCAACATTGACTTAAACATAACATCGTAGAAACAAATCAATAACTAATCATGTGAATATCACGAATGAAGAATTTCTCATACAACCAGTATTTCAAAATCAGAAACTGCTCAAAGTCAATTTGATAAACCGCAGACATGTCCTGATTGGATTAAATATAAATTGAAACATAAAACAAATTTGAATAAAGGGTTCACGCCAATCAATCAAAGCATCTCTTCATTAAAACTACAACTAAAATTGTTTGTGCAATATACAGTTTTTTTAATAAATAAATTCAATGATTTTTTGCTTACGCCACTTTGCAGAATTATGTGTATTTTGTAATTTTTGTGTCAATTTGTAATTTTCGTGTATTGTTTTTCAATTTAAAACATCGGAAATTATAGCAAACATTCAAAAGGCTGAAAAACAAAACAAAGTAGATGATTGCGACAGAGACAAATCGTCGTGACAGTGCTATCTTGTCGTAAGGCACATTTTGACTAAATTGAGTTAACAACGCCATTTTGTGTGGTTTTCCATGCCACCTTTTGACCATTACAGATTCACAAAATTCGATTTCAATCCTGAGATATTCAAAGAAAACCTTAAAAACTCAGTGCAATGTTGTCACTATCCATAACAAGATCGTTTAAATCAGGTATGCTATCTTGCCATTTGCTAAAATTGCGACAACTTGCCAAAGGAAATTTTAGTCAGAAGCAATTTGACACTTCTCCAGGCTCTCAAAGTGTTTACATTTTCTTTTGTAACTTTTGACTCCGGTTACCAAATCAAACCAAATTTTGGGACAATGTACGGAATGGTCAACTGAACAAAACGTCTTTGTGATTGTTTACATTAAGTGCTTCAATATCAAACATAAAAATACGTTTTTCTCGAAACGCGAAAATGTGCCTTACGACAAGATAGCACTGTAACGGCGAAATAATTATGCTTTAATTTTGAAAATTGGTGAATTGGTGAAATGACAATTTTTCTTCGGCAAATTTGCTTTTCGAATTCAAATTCAAATTCTGTACAATGCTGTGTTACCAGTTTTCATAACCACGAAGCAAAACGACGTGCTGATTTGCGAAAATCAAGCACGGCGTGGTAGCATAGTGGTAAAGCGCTTCCCCGGCAAAGAAAGGAACTGGGTTCGATTCCCGGGTACGCCAGATGTGCGGTAGTTTTTTTCTAACACTTTCAAATTTTCGATTCTCATTTGCTTAAAGGATTTGCATGTAATTAATTAGTTTTCGTATTTGAACAAAGCATTGTTGTGCCACCGAAAAAAAAAGAATTTGATGGAAAAACCTGAATTTTAAATTATTAAGAAAAGTGATGATCCACTTAAGTTTTGATTCATATTGAGTCATGTTAAAAATATGTTCAAATTATAGTAAACACTTTTAAAGAATTCAGCTGANNNNNNNNNNAAAAATATGTTCAAATTATAGTAAACACTTTTAAAGAATTCAGCTGAGATATTAAGCTTTTTAACTTGAAATCACAATAAAATCAATTGTCACTGATAGAATGTTTTGAAATTTGTTTTTTTCTGACTCGGCACAGTCTTTTAAACAATAGTAAATTTTTCCCATGATCCCATGAAGAGCAACGGGGCCGCATTTACAAAGCGGTTTCAGTGGCAGTCAACTTAAATCTCCATAGGTCGCCTTCCCTAAGGAGTCTAGATAAGGTCCAGCCTGTGATGGTACACTACCTTCCCTTGACTAAGCAATCGAATCCAGAAGGGAAACGATCACCAGTTGTGTTGGTCCGAGCCGGGGATTGAACTCCCGATCCACCGCTTACGGGGCGGAAGTGTTACCACTGGGCTACATGGCTCGGACTTAAAATGCCAACGACACGCGACGTTCTCAAGCGGTCACCCATCTAAGTACTAATCGCGCCCGATGTTGCTTAACTTCGGTGATCGGACGAGAACCGGTGTTTTCAACATGGTATGATCGTTGACACGAATCCTCAGGTTGAATTTCAGAGGTGCATTGAAGTTTTATAAAATGTACTTTCTTACATGCCGTGCTTAAGATCTGAATATCATTTTCATCAACACTTATGAAATTCAGCTGCTCAAAAGAATAATATAATCACTTAGGTGCTCAACATGGACAGGGTGGAAAGATCTTCAAAATTTATGCCTTATTGCTAAGGAATTTTGACGAACAATGTGTAATATAATGTTTGATTGTAATGTTTTTCGTTAATCTTTTTCTCAAAAACTTTGCTCCAAAAATCACAGTGTATCTAGCGGGGTTAAATCCTCACGTTTTGAAATTTTCTACCAAGTTTATCCTCAGATAAAATCTGTAAGATTTATTGAAATAAGAACATTTGATTATATTTTGGAAAACTTTCCCTTAATAGGATTGAAAAATGCGAATTCCCCTTAGTAAACTGTTTATAATTCAATTAAAATTTAAACCAAAAACAGACAAACATGTGCAACCTTAAATCAAATTTCAAATTGAATTATTCCTGTTCTAAAAATAAGATATATACTCTAGGCTGTAACAAATATGAACATTTTGACGAACATTCAGGGGCTTGTTCTGGTCGGCATACTAAGCCCAAAATCCACAAAAATGAGCTCAATTGGACGCAACAGGAGCTGGCCCTCCACCTTTGAATATTCCATACGATTTCCCATACAAAAATCAACTTTTTCACATCTTGATCATTTTAAAAAAAAAATTTCTTCTTAAAATTTTTAACTCATACAAAGACGTGAAAATTGAGCATATTCTCTAAAAGTTTCCCGAAAAAACTATGCTGCTAACTTGCTCCTGACCAAAGATACAGCGTGCTCAAAACAGTTATAAAACGTTAAAAATCACGATTTATATCTGTTTTGAGCACGCTGTATCTTTGGTCAGGAGCAAGTTAGCACCATAGTTTCTTCGGGAAAGTTTTAGAGAATATGTTCAATTTTCACGTCATGTTATAAGTTTTAAAAAATTTGAAGAAAATAAAAATAAAAACGTTACTTAATCCACCTACAGGTGAATGTGGGCTTCCTCTTTGTCAACCACTTCAGCACTTTGATGTTGGGTCGCAGTTTCAATTGTAATCAAATAATAAAAAGCTGTTTTTTTTTTACAGAGAGCAACCAAGTTCCTATCAAACACAGCAAAAAAAGATGTAATCCAGCTGCATGTAAAGAGGCTTCGTGTAATAAAAATTGTGTATTGATAAATGACAATTCATAGTAAAATTACACGCATATACTTGTAAGATATTTGTAAGGGAATCTAACTTTGCCATAATGCATAGCAGATATCGACGTTTATCCAACTCGATCTCCATCGGCCTTACAGCCGTGTGGGCTAAGTGTGGGCCTCTCTAAATGTGCTGGATTCGATTCCCGCCGGTTGAACTTTTTTTTTTNNNNNNNNNNATGCTATGTAAAAAAAACTTTTTTGTACTTAAAAGTACTTAAAGTACTTTACTAAACTTTATGATTTTCAAAAGGGACCTATTTGCCTCCAAGACGGATCAAATGAAGCCAAAATGATCAAAATCAGTTTATTCTGAGTTGAGATAATCGAGTGCAAATTTTTCAGTACTCATCCCCACACACACATACAAAAACATTTACTCAGAATTTGATTCTGAGTCAACATGTATGCGTGAAGGTATGTCTAGGATGCTTAATAAAGAAGTTTATTTTCCGAATGATTTTATAGCCTTTGCTCAGTAAGGAAGGCAAAAATGAATGAATAAAAAATGAGACTGATGAAAAAGTTTGCTGCATCGAAATGTCCCGGAATGTCCTGGTGAGGAAATTCGCGGTTTGCAGCAGAACCAAAAACCACGTTCCGAGACAATCGGAAGTAACAAAAAATTCATAAAAAATACGGCTATAGGCCGGGAAAAAGCGACGAGAGTCATATAAATTTAATGGCTCGTCATTGATTGATCATGGTCCCGGTCCAGACAGGACGGCTGAAAGCCATCACGCAATGAGTGCAGGAAGATTGAAGGGTTTTATGCGGTGAAATATTGCCTCTTTTCCTCGATGATATTTTTCCACCATAAATTGGATTAAGCAACCATCAGTTCAGAGTCCAGAGTACAGTGAGAGATGTCGATAATAAGATTGATGATGCGATGGAAATCGTAATTGAAACGAAACACGACTCAGCTCGCATTAACGGAGGTGAAAATTGGTAAATTTTTGGACGAATTAATTATTAAGAGATAATCTCAACAATGAAGACATTAAAATTAAAAGCATTTATTATAAACTGATGAAATACCTATTCTTTATCTTGACACATTGTTAAGAATGGCTCTGTGTGTCCAACACCTAATTATTTTCGAACGAAGTTTATGATTTTTTTTTTCAATCTAGGCTGCACGGAAAGACTTTGGTATATTATAAAAAATATTACTTCAAATTTCGGTCAAGACAATTCCATCTAATTGTTGGAAATGCTGACAACAAATTGACGAATCTACCAGCTGATAAAAACGCAATCCAGAAAAGTTACCAATTAATAAGTAAAAACAAACAACTGTCATATTGCATAGACAAAAGAAGTCAAGCAAGGCTATGCATCGCCAACGGAGATGATCAGAATAAGGTGTCTAGCCGGTGGAGCTCCATGTGAAGTCATCTATGAGTGAGTTCACATTGTTTGTGAATTTCCTGAGCTCTAATATAAGGATGAAATCTCGACATTTGATCTTTATTTAAGACTGTCAGAGGTTAGAATTTACCTTATAGAAACTGAAAAATATTTTTGTAAAGAAAATAAATACTTAAGAAAAAGTTATAATGATTTCAACCATTTATTTTCTGTAATGCAACAAGTTTTTTCAGTTGAAAAAAGTTAACTTTTTAACTAAACAAAAAAACTTAGTTAATTTTCCCAAAAACAAAATAAAAAAACGTTACTTAATCCACCGATAGGTGGTTGGGGCCTTCCTCACCATTTATTAAATAATAATTCATAATAAGGATGTCATTTTATCAATCTTAACTCTTGATAGGGTTGTCAGATCTTCAAAATCTATTACTCACCGAGAAAGTATTTTGATTACCGTTTGACCTATTGTGAATCAATGACTCGTTGAGTAATTCTTTTGATGATATGTGAGATCCAGACACGCCAAAATGCTGGAATAAACACTTTAGTGGTAAAAGCTTTTAACAGTGTTGCCAGATTTTCAAAATTTATGACTCATTTGATAGGTCTTATGATTACCTATGCAACATGAGTCACATGGTAGATCCGGACAGCATTTACACCAACTTTTTGAGATCCGACAACTCAAAAGTATAAAAATATCACTTAAGTGGTAATAACTTTTGCCAGTGTTGCCAGATTTTCAAAATTTATAACTCATTTGATAATTCTAATGACTACCTATGTAACAATGGGTCACAAGATACATAGCGTTTCTACCAACTTGTTTGAGATCAGGCAACGCCAAAATGCTAAAATAAACACCAAAGTGCTCATAACTTTTGACAGTGTAGCCAGATCTTCAAACTATATGACTCATTTGATAAGTCTAATGATGAAATATGCAGCAATGAGTCACATGATAGATCCGGAGAGCATTTTCAGTAACTTTTAGAGATCCGGCAACTCAAAAGTACAAAAATATCACTAAAGTGGTAACAACTTATGCCAGTGTTGCCAGATTTTCAAAATTTATGACTCATTTATATACCGCTTAAAAAAACAAACTAACGAACCTCAGCTTGGCCATTTATTTATAATTTGTATTACAATTCATCACAATATTTCACACCTTTTTCCAAAAACTGAAAATTTTCTCTTTTTCTCCTAGAACAGTAAAATTTTCAATGAGGGGGACTTTTCCACCAGTTGAGAAGCACTGATTTTAGCCACACTGCATTTTTTGAAAATTTTAAAAAAATCATAGTCAAAACACTTATTGAAAATTAAAAACAAAGACTATTTCTCTACGATAAAAAATTTGCAATCCGGTGAACATGTGTCGAAAATCGATTTAAAATGCATGTTACAACCTTGTCTCTTGAAATACTTAAAACCAGGCTTTCAATTTTCATTTTTATTTTACGAATTCTCTTTCTGCGATGGATTGGATATCCCAATCCCATGCACTCAGACCATTAGTGTGTTTTTTGCCTTGATTGAGTGCAATGTGATTTATTTGCAGAGCAATTCAACAAAATTAAAAATTCATCTCAAGCATCATCGAGTTTGTATTCTTGTGATGATTTGGCTCCAACACGAGCCCAGCATCCAATCAAATGTTGGAAAACAGCAATTTCCACAAACGTTCAACTGCAGAGGAAATAATCCACACACAAAAAAAAAGCATACAATTTCAGCTTCTGACAAAGCCACCATCTGCGTATGACATCATTGTGACATCACAGTACTGAGCTGCCATGACTAGATCTAACATTCTTTTTTTTTTATTGCTCGCTCAAATGCAGAAATCATAACTCTCAGTAACGATGAAAAACCATCGTTGCATCATGTTGGCATCTTCACTTGACTGACTATGAGGAGTGATAAATGTTGAATGTATATCAAAAGTTCATCATCATTTGAAGCTGACTGAATTTAGTCATGTTACGTTACAGCTACAGCTAAGGACTTACCGTACGGACAGAGACACTGATACGCGTTGCCCTCGTGGCCCTGGGACAAATCGACGCAGATTCCGTTGTTGGTGCAGGGCGATGGCGTACAGGCATCGATCTCCTCACAGTGCGATCCGGCAAAGCCACTGCAGCACTGGCACTCGTAGCCTTCCTGTTGGTTAGAGTGAGAAGGCTTCATATTAGAAAATTATAATTTTATTAGTAACTCAAAACTATCGCCAATCAAAACTTCCATTTGTCATATTTTTCTTGTAACTTTAGTCCTTAAAGAAACTGAATCTTCAATTTACTTCCACATCACGTGATGTTACGTACAACGAAAAGGTGTTGCTTTTTTTGTTCACCTCAAAACCATTTCTCGTAAAAAAGAAGCATCTCCAGAATTCATGGAGAAACAAAATTAGTATTCCAGCACGTGTGTTGGTCTGGAGATGGACTTTTGTTGCTTTTCTCCGGTCACCAGAACGGATGTCAGCTTTTCTTTCTTCTACCGTCCTGGACAACGTGTCGTTCCAAAAGAGCTGCAGCCATCCCCAATTTGGAACCGTGTCGTGTACCAGGTTGAGTGATGGAAGCGGGACTTGTTTTACGTATGTGTGTTTGTGCTGGTATGCTTTTTTGTAGTTCAGTCCTTTCTCTGTCAGGAGCTGCTGACGAAACCAATCAAGCTTAACGCCACACATCGGCACTTGGATGAAAGGTGGAGACTTTGCTTTTAGTACAAATTTAAGTTCAAATGGTTAAAGCTTTCACCTGTGTTCTCCTGGTCCGTCTATCAAATGAATTTTTGTTCATCAGCAAAAGTTTTGTTGAAAAACAAAAACTGAACGAAAGATAAAGCAATAAATAAATAAAATGAAGAAATGAATAAATGAACAAATCAACAAATGAACAAATGAACAAATGAACAAATGCACAAATAAACAAAAGAACAAATGAACAAATGAACAAATGAACAAATGAACAAATGAACAAATGAACAAATGAACAAATGAACAAATTAACAAACGAACATATGGACAAATGAACAAATGAACAAATGAACAAATGAACAAATGAACAAATGAACAAATGAACAAATAAACAAATGAACAAATGAACAAATAAACAAATGAACAAATGAACAAATGAACAAATGAACAAATGAACAAATGAACAAATGAACAAATGAACAAATGAACAAATGAACAAATGAACAAATGAACAAATGAACAAATGAACAAATGAACAAATGAACATATGAACATATGAACAAATGAACAAATGAACAAATGAACAAATGAACAAATGAACAAATGAACAAATGAACAAATGAACAAATGAACAAATGAACAAATGAACAAATAAACAAATGAATAAATGAACAAATGAACAAATGAAAAAATGAACAAATAAACAAATGAACAAATGAGCAAATGAACAAATGAACAAATGAAAAAATGAACAAATGAAAACATGAACAAATGAACAAACGAATAACAAAAACTTTAAAACATGAAAAAACATAAAAACCTGAAACCATGAAAACATGAAAACATGAATCCATGAAACCAAGAAACCATGAAAAAATAAAACCAATAAAAACATGAAAATATGAAAACATGAAAACACGAAAACATGATAATATGAAAACATGAAAACATGAAAACATGAAAACATGAAAACATGAAAACATGAACACATGAAAACATGAACACATGAAAACATGAAAACATGAAAACATGAAAACATGAAAACATGAAAACATGAAAACATGAAAACATGAAAACATGAAAACATGAAAACATGAAAACATGAAAACATGAAAACATGAAAACATGAAAACATGAAAACATGAAAACATGAAAAAATGAAAACATGAAAAAATGAAAACATGAAAACATGAAAACATGAAAACATGAAAACATGAAAACATGAAAACGTGAAAACATGAAAACGTGAAAACATGAAAACGTGAAAACATGAAAACTAAAAACATTAAAAAATTAATACATGAAAACATGAATACATGAAAACATCAAAACATGAAAACATGAAGATATGAAAACAAAATCTATGCACCTTTAAATTTTGGACAGGAAACTTACGACTAGAACTTAAAATCTAAAAACTAGAAACAAGAACTTGAAACCTAAAAACTAGAAACAAGAACTTGAAACCTAAAAACTAGAAACTAGAAACTTGAAACTAGAAACTAGAAACTAGAAACTAGAAACTAGAAACTAGAAACTAGAAACTAGAAACTAGAAACTAGAAACAAGAAACTAGAAACTAGAAACCAGAAACCAGAAACTAGAAACTAGAAACTAGAAACAAGAAACTAGAAACTAGAAACTAGAAACTAGAAACTAGAAACTAGAAACTAGAAACTAGAAACTAGAAACTAGAAACTAGAGACTAGAAACTAGAAACAACAAAACTAGAAACTAGAAACTAGAAACTAGAAACTAGAAACTTGAAACTTGAAACTAGAAACTGGAAACTGGAAACTAGGAACTAGATACTAGGTACTAGAAACGATACTAGATACTAGAAACTTAAAACTAGAATCTAGACCCTAATAACTATTGTTGAAAAACTTTCAGAAAGATAATCTTTGTAAAAACTGTTGTGAAACAAGTTTGCAAGACGAGTAAAATAAACTGAGCAAAAAAAACAACAAAAATAACTTAAAAATTATGTTTGCAAAATATACGAGGACAATCGCTGTAAATTACGCCTCAATTGTGATCCCGTTGCCGTTGGGCGCCTTGACAAGTGCCAACAGACAAGTTCCAAGAAACCTTTCAACACAATAGAACAGTCTAATGAGAACACTATTTTCATCCTTTGGGTCAGAGGCTAAGATGACCGTGGTTTGAAGTTGCTCAGAGAAAAATGGAGCGTCTTTGCTCAGAAATGGAGCGTCTTTGCTCAGAAATTGAGCATCTTTTGCTCAGAAAGTTAACCTAAACCTGATTTGTCTATAGACATTTCTTGACTTGGACTTGGACTTGGACTTGGACTTGGACTTGGACTATTCGAACTTAAGTATAGCCCAAATCAACCTCCACTTATCTGTGGCCATAGCAAGTGATGAAATGGAAGTTTTGATGGTCTTCTCGGTTTGTGATGATGGCCAACAACCAACCAATAGAAACCGGTCCAAGACCCACTGTTTGCGTATGAATGAGTGTGTATGTGTGCAAGACAATTTTATGCAGTGTTTGCAGTCTCTACTTACCATCGAATTGTTCGAGTAGCATACACCTTTTCCGGAGCAGTCAGCATTTTCACCGCAATTGTCCGACTTGACGGTCACTTTCAGACGTACGCACTGCTGGCCCCACTGTTCCGAGACCACTGCGGATCGAGAGAGAGAGAGAGAGAGAGAGAGAACAAAGGCACAAGGTGGTGTGAGTGTGATGTTAATTGAATGTCGTTTTTCGAAAAGTGATGAGGAGTGGTCTTTTTAATAGAACCTCGTTAGTTTGACACCCGCTAGTTTGACATTTGACAAAAACGTGAAATAAATTTAAAGGATTTTTCGTGGTTCTCAATTGCATACATATGTTCGAACTAAACTTAAAAATCTTTCTCATTTTCGTGTACAAATGTTCATGCCATTGCGTAGATTAACTTCTCCTGAAATAATTACTTACGCGATTACAAGTTAAAAGTTCTTACATTCAGCAGCTCACAAATTAGTTTCTTTACACAACTTCCAGAGGAACATTACGAAGAGAGTATCTCGGCGAAGAGCAAGATTGAGTATTTGACTATTCTCTCTAACTAGCCTTTGTGGTGCAGTGAATGAGAGTTTGCCTCTTATTTTGAGGACCCCGGTTCGAATCTCAAATTACGCAGTTCGTTTTTTTTTTGTGTTTACAAATAAAAAAAAATAATTATAAGCTGAAAATAGAACTGGTGCTACAATAGAGGCATGGCGTTGAGTGAACTCCGATGAATTTTTAAATCTCAGTGACATATCTAGAGTAGATAGGGGGTGATGATGTTAACGTGACGGCAGCCATCAGTGACACGTGTTTTCATTCAAAGATATAAATTTTGCTTCTCTAAAGACATATCCAAATGTTTTCATCTACAACTTGCTAAGATTAGTGCTCTACACGTCATGATTCATTTTGGTAATGATTTTCCTTTCCCTTGTGGAGATATGGGAATCGTCATTAATCAATGACTGTCAACTAGGGCATCAATGACTACTCCAGTAAATTATATAAATTTTGAGAAACCTTTGTTTTAGGGCAAAAATTTCTTCTGGGCATTCAAGATAGCTACATCCTGCACATGCTAATTTATTTTGGTGCAGATATTCGTTGAATTGAACTTTGTACAGAGCATTTTGTGTTGATGACTGATTTTCTATGGAAGTGATGGCTGGCTTCACCTTAAGGCAAGTCATAGAAGCATCGCACCATATCGACCACTCAGTTCTGACTGGAAGTGAAAAATGTGTCGGTATTGCTGTCAATGACATTCCCCTATGATGCAGCCTTTCTTACAAAGAGTTTAAGAGAGTGGGTGTATGCCCTTTGGCAAAATGCTGTTTGGCATAACGCCGTTTTGCATAATGGTCATTTGGCATGATAGCCATTTGGTATAATGGTCATTTGGCATAATGGTCATTTCGCATAATGGTCATTCCGTTTTGCCGAATGGGTCGTTTCGCCGACGGCCGTTTCGCCGAATTGAAAAAAATGTAGAAAAAAAATATTTTTGGGGCTCAGCTCATTTTTTTATTTTAAATTAAATTTACGTTGTAAAATTAAAAAAAAAAAAAGTAAAGCAGTTCAATTTTGTTTTTAACCAAATAGCTGAAAAATCTTCAAAGAGATTTTGCATTCTATATCAGATGAATTGTCCTTTTGGTAAAAAGTAAAATGTATTTTTTAACAAAATTTTCAAAAGATCTTTTTTGACATTCTGCATCCTTTATACATGAGCTATTCTTCAGGTAAACAGTAAAATGTTTTTTTATCCAAATTGCTGATAAATCTATTTAAAGAGATTTTGCATTCTTTATAACATAAGCCGTTCTTAAGGTGAAAAGTAAAATGTTTTTATTAACAAAATTTTCAGGATTTTTTTTTTGTTGAGATTTTGCATTCTTAGTAACATGAGCTGTTCTTCAGGTAAAAACCAAAAGTTTTTTGATACAAAATTTCCGATTTAACTTTTTTTTTATAATGTGAGCCGTTCTTTAGGTAAAACCCAAATGTTTTTTCAAACAAAATTTCCGAATTTTTTTTTGTTCATATTTTGCATTCTTCATAACATGAGCCGTTCTTCAAGTAAAGAGCAACAAGTTAAAAAAAAAATCAAAAAAATCCTTTTTAGAGATTTTGCATTCTTTTTAAGATGAGTTGTTGTTTTAAATTATAAGAATCCGTGCATTTTGAATTTTCTATAAATTTTAAATTTTGAAGTTTTGAAATGTTGGGATTTTTAAAAATTGCAATTTCATTGTTTTCCAATGTTGGAAATTTAACATTTTTAAATTTTGTAGTTTTGGAATTTGGAATTTGAAATTTGAAATTAGAAATTTGTAATTTAGAATTTTGGAATATTGAAATTCTAGAAATTTTAATATTTTAGAATTTAGCAATTTTGAAATTTTTGAATTTTAGAATTAGGAATTTTGACATTATACATTCGAAATTAGACATTCGACATTAAAAAATATCAATTTGTCCACTCGGTGAAACGGCAGTCGGCGAAACGACATTCGGCGAAACGACCCATTCGGTGAAACGGCAGTCGGTGAAACGGCCGTCGGTGAAACGGCCGTCGGTGAAACGGCCGTCGGTGAAACGGCAGTCGGCAAAATGACCCAGATCCATTTGGCATAATGGTCATTTGGCACAATGGTTATTTTGCTTGATGATGTTGAAAATAATCAAAACAATTAAATCTTAGCTTTAATCTTTTACTTCACTAAAGTTAACACTAAACTAACCCACATTAAATGCTTTATGCAAAAGAAGGGAAAATAATACAATGTATATTTTTCCCATCTTTGGAGAAGAGAAATCTACTTCACTTAACACGTAACAAAACGCCTTATGCAAGCTGTTTGATACTGTGTTACAAAATTTTTTATTATTTTCCTTTCTATAAAGAAGGTAAAATAATAAATATAATCCAAGATTTCATTGCTTTGAAAATTTAAATACCGTTATGCCAAATGACCCTTATGCTAAACGACCATTATGCTAAATGACCATTATGCCAAATGGCGTTATGCCAAACGGCTTAATGCCAAAGGGCATAAAGACGCTTTCTGACACTCAATGTAAGAGATTCTTACATAGTTGTATGAGTATTTGGCCAATTTTGACTGCATGTACTTTTTTGGAATTTACCGGCTCCATGGACTCCAACTCCACTACCCTGTGCTAAATGTTACTTTTTCACGTTTTCAATAACTTATTCAAACTAAAAAATAAACAAAAAGATCATTACGGCCTCAAGCTAGTATGGAAAAAAATTGTTGTCAAACCATCAAAGTTGTACTGTACCCGTACTGGAAGGCTCGTCTTGCAGAATTTCGGTTCACAATGATGATGGCGATGGTGGAGCTTTTGCAGAACGTCCCAGCATCGCTACTCAATAATGGAGGTGGCCATCAAACAGGCGGATGCCAATTTGTCACCCTCTAAGTGGGAGATCGCATATTTAAGTCGGGTGATGTTTATCGGGAATTAGGAACACCTGTCTTGGCCAGAGCATGGAAGAGTGTGCTTTGGTTGAAGAGATTCGGCTTTTAGTCGGAGTGGAAATTGATGCTTCTGCTTTTTGGTCCATGTTTGAAAAATGGTTCACTTAAAAGGGATTCATCGCCAAAACGCGAAAAAGTTCAATGATTCTGGCAAAATGTCCATTAATTGCATAGCCTGGAGAGAATTCCTATTCTCTATCAGAAAGATCAGTTTTAAAGTTTCGCTAGAACTAACGTTTTTCTGCTGATTTAGAGAATGCAGAGCTAAACCAAGAGGGTTTTCTTCTGATTTCAGTAATTGCACAGCAAAATATCCGATGGTTAAATCATATTAAAAAGCATGCACATCACCTTGATATGAAAAATTACTTAATATTACATGTCTAAATGTACCGCTGAAAAGTTCATGTCAAAAAATTGCAAACTTTGCACAAATCTAACCAAACACACACGAAACCAACGCCTTAGTCCACACGGCTATCTCAACGTTGGAAGCCGGGCAGAATTTTGACCAATAAAATTTTTTGAGTGACGGTAGAGTAGGTTTTCCATACTCATTGGCTGTTGATTTAGGCGTGTAATATAACATCAAATCTCGTTTAATATTGCATAATTTATTTTACAGGCAGGTGTTTTACACGCAGATGAAGATCTGGAAAAAAATCAATAGGTTTTTGTAAATTTTTGATGAATCCAGAAGCAGAACCTTCCTTGACAGGATTTATTTTAGGGCTGCGGATTCGGAGTTGGCAAATTTTGAAAAGCCGGAAACAGAGTCGGAGTCGGTAAATTCGTACCAGCTGGAGCCGGAGTCGTATTCGGGGTCACAGTCAGCTTATTTCCAACAACTTTGTATGGAGGTGGAGTCGGAGTCGAAGTCGGTGGATTCGGGTACTTTTAGTAGATTCGGAGTCGGAGTCAGAGTAGCTAAATTTTCAAAAGCTGGAGTCGGAGTCAGAGTCGAAGTCGTTATCGCTAAATCTTTGAAGGCAAGTGTCAAAGTCAGAGTCGGAGTCACCAAAAAAGCTACCCAACTCCGCAGCCTTTAACATATCATTGTTCAAAATATGTCAATACCTCAAATATACCTCATTATGGTATTCAGTAATTGTCAAGATCAAATCAATATCAAAGTCAAGTATGGAAAAGCATAATTTGGTAGTTTTCTCGCAGTAGTTTTGGTATTCTCACGCACTTATAATACAAAAAAAAAAAAGAGCAATGTGTTGTTTCGGAAACCTTCTAAGAAAACTTAAAAATATTTTTGTTAATACTAGGAATCCCCAGGAAGCTGAAAAAAGTAACCAAATCATAAAATTAACTTTTTTTGCTTGGAATCAACTATATTACTTAAAATCGTCAATATGTCAAAATTTCATTCATATTGATGGTTCAAACGTCATGAAATATTCGTCAAAATAAATGTTAAAATTGATCAATATTTCAAAGTTACTAACCGTTTTGATTCTAGCAGCATTTCTAGCAACGAACCGAATATTGAAAGTCGTGTTGCCACTAACAGGAACGCATTGTTTAAAAGATCTAAGATCATTTTTTTCCATTATTTCAAACAATTGAAGTGGTTTGGATCTAGAATGCACGAATTTGATATAAAAAATTCAATTTTTGGATTTCAAAAAGATAAGCAATAACAATCTTTTATTTCTCCAAATTGTTCAAAGACCTATACAAAATAGTTTTGGATAGATAAGTTCTTGCGTACTTTTTCAAAAGGTCCTATCTGCAAAGGAAACCCATAGCAGATAGGACCTTTCGAAAAAGTACGCTAGAGTTATAAAAAATAGAAATAAATCTGACATTGAAAGGAGTTGAATAGCTTATTGAGCAATTCCATGCCAAATAGGGAATTGGTTGTACTCGACCCTCTCCGATATCGATGAAACTTGGAAGACATGTTGTCCTATGTCCAAATAAGCCATTTTGATGTATATGGAGCCAGTTGAACTCTAGAATGACATTTTAGAAGGGCCTATGTGAAAAAGTACTTATATTATAAATATTGCTGTATCTTGAAGCCACTGCATCGTATCAAAAAGTGGTCAAAGACAAACTTTAAGGAAATTGGACAAGCTTTTCGAAAAAAATACACGGAAAGAAAAATTTACGTTCTTTTTATGAGATTTTTCAATTTTGAGGTTTAAAACTCACATTTAAAGGTGAGCGCACGAGAATTTTTCGCTCAAATTTTTTGTGAAGATAGTCTAACATGTATCTAACAGTCCCACGAAAAATGCAGAATGGTATGTCTCTTCTAAATAAACAAAAATCTTCAAATAAAACCATCTTTTTGAAAAGTGCATTAAAAAGCAACATTTTCCAAAATCAACCTCGGGAATCAACTCTCCAGGCAATTTTACATAAAAGTCTCTATATTGACCAATATCCTAAGTCTTTTCCTTTTGAAGATACAGAGCTTTGAAAAATAAAAACTTTGTGAAAACACGATTTTTTATGATATTTAGGTGGTTTTTGGCCATTTTCATATGTAAGGCGTGATTTCCAGTCTCGAAAATAATTTTACCAAAAACCTCGCCCAATTTCCCATAAGTTTGCTTTTGACCACATCCCAATCAGATGCATTGGATTATCGGTATCAGCTAATGTATTGGCCAAGTTACGACTTCCCAGCTACCTACACTGAAAAAAATATTCCAAACGTCAGTTACTACAATATAAATTTGCTGATAGCGATAAGCCAATGCATCTGATTGGGATGTGTTCAAAGGCAAGCTTATGGGAAATTGGGCGAGCTTTTTGGTAAAATTATTTGCGAGACTGGAAAATCACGCCTTGCATATGAAAATGGCCAAAAACCACCTAAATATCATAAAAAATCGTGTTTTCACAAAATTTTTATTTTTCAAGGCTCTGTATCTTCAAAAGGAAAAGACTTAGGATATTGGTCAATATAGAGACTTTTATGTAAAATTGCCTGGAGAGTTGATTCCCGATGTGATTTTGGAAAAAAAATTTGCTCTTTAATGCACTTTTCAAAAAGATTGTTTTATTTGAAGATTTCTGTATTTATTCAGAAGAGACATACCATTCCACATTTTTCGTGAGACTGTTAGATACATGTTAGACTATTTTCACAAAAAATTTGAGCGAAAGATTCTCGTGCGCTTACCTTTAAATTTGAGTTTTACACCTCAAAATTTAAAATCTCATAAAAAGAGCGTACATTTTTCTTTCCGTGTATTTTTTTCAAAAGCTCGTCCAATTTCCTACAAGTTTGTCTTTGACCACTTTTTGATACGATGCAGTGGCTTCAAGATACAGCAATATTTATAATATAAGTAATTTTTCACATAGGCCCTTCTCAAATATCATTCTAGAGTTCAACTGGCTCCATATACATCAAAATGGCTTATTTGGACATAGGACAACATGTCTTCCAAGTTTCATCGATATCGGAGAGGGTCGAGTACAAAAGTAGCTGTAAAATTCCTGTTTTGAGCTGGAATTGCTCTATTATCAAAATTGCAATCTACTTTGTTTAAACTGGACCCTGCAATCAATATCTTACAAAGATCTCAGAACGAAAATTCAAATAATTTTTAAAACTTATTTTGACAAATTTGATTTGTTGAAATGTTTTTGATGTAATGTAACGGCTCGGAGACTTTTACTTTGAAACATACGCCCTTCGGAAATATTACTCTAGAATGCAAATGGCTCCATTTACAGAAAACTGGCTTATTTGAGTGCAAATTTTAAGGTGGTACTCAGTTCCCCGCCAGAGAGAAATTTTGTCAATTTTTGCTTTTTTTCTTTGCCGACGCGCGCGTCGAGCGAAATCAAAGCATGAAAGCAAAAAAAGAAATATGACAAAATTAAAATGGCCATCGCCATCGAGGGAATCTGTCGTCGCGCGCGCACTTCAACTCATGATTTCAGCAATATTTTTCAATAAAATCCTACAGTATTATATACCATTAGATTCGTTAGAATGTTACGAACATAATGGTATATAGAAATAAGTAATTCAACAACTTTTGTAACACACTTTTTGAATTACCAAAAAAAAAAAATCAAAATATTCGCTGCATGCGCACAGACATGGGCAGCGAATCAAAGGAGAAACCCCAAAGAATGAAAAATCTGCGCGTGCTGCTTTACGGCGCACACACACTCCCGTCCACTACGATAAGTTGCTTTGAATTGATTCTTCTAATTTGTTTCAATTTTATTTCTAAATTATTTTTTTTAGTAACATTATGATATTCAGTAAAATGGTATCATTATTTTTACTCTGTATACCGTTGCCATTTGCAAGCTCTCTAAACTAGGGAAAAGGCATGAATCTTCAGCATGCATCTAATGCTGGTCCTTCTGCAATTTGAGGTTGGATTGCAGCAACAACAAAAAAACGTGTTTGCTTGAATTCAAGTAATAAAAAGACTAATGGGAAGTGAGTCATCAATTCTTCAAAATTACTATCCATTTTGCTGCAATTCACCCTCTCAATACAGAAGGGCCATCATGATGCAAGTTGAAGTGACATGATTTTCCCCTATATAAGAAAATTTCCCAAAACATTATGAAGTTTGACAGCTCTATAATGCCAGCTATTTTCATTTGACCCAATCCCAACCCCCAGGCCCAATGTCACCCCCACTATATAATATTCAAATTCAAATAGTTTTGTTTACAATTAAAAATAATATTTAAATAATTTATCAATTTTCAATTGTCAATAATATCCATCCATTGAAGGAATTATTTATTAACTCATTTGAAAAAATAATTAATTTATCAATTGGTTAATTTATCGAATAGTCAATTTATCAATTTACCAATTTATCAATTTATCGATTTACCAATTCATCATTTTTTTAATTATAATTTTTCAATTTATCAATTAATCAATTTGTTAATTTATCATTTTGTTGATTCAACAATTTATCAATTTATCAATTAATCAATTTATCAATTTATCAACTATTCAATTCTTTAATTTATCAATTTATCATTTTATCAATTAATCAATTTATCAGTTTATCAATTTATCAATTCATCATTTTTTTTAATTTATAATTTGTCAATTTATCAATTTATGAATAAATCGATTTTTCAATTTATCAATTTATCAATTGATTAATTTATCAATTTATCAATTCATCAATTCATCAATTTATCAATTTATAAATATATCAAATTATCAAATTATCAATTTGACAATTTATCAATTAATCAGTTTATCAATTTATCAATCGATCAATTGATCATTTTATTAATTTTTCAATTTATCAATTTACCAATTTATTAATTTTAAATTCATCAGACTATCAATTCATAAACTTATGAATGAATTAATTTATGATTTTATAAATTTCTCAATTTATCAATTTCTCAATTGATCAATTTTCAATTTATCATTTTATCAATTTATCAATTTATCAATTTATCAATTTATCAATTTATCAATTTATTAATTCATCAATCTTTCAATTTATCAATTTATCAATTTATCAATTTATCATTGCATCAATTTATCGCACTATCATTCATTCATTCATTCATTCATCAAGTTATCTTTATACCATTTCATCAATTAATCATGCTTCTAATTTATCAATTTGATAATTTATAAATTGATCAATTTTTCAATTTATTTATTAATTAATTCATCAAATGGTCAATTTATCAATTTATTAATTAATCAATATATCAATACATCAATTTATCAATTTAAAATTCATCAATTTATCAATTAATCAATTTATGAATTTGTCAATTTATCAATTTATCAATTTATCAATTTATCAATTGATCAATTTATCAATTAATCATTTTATCAATTTATCAATGTATTGATTGATCAATCGATCAATTTATCAATTTATCATTTCATCAATTTATCGCACTATCAATTTATCAATTTATCAAAATTTCAATTTATCAATTCATCAAGTTATCTTTATAACATTTCATCAATGTATCACGCTTCTAATTCATCAATTTATTAATTAATTCATCAATTGGTCCATTTATCAATTATTAATTATTCAATTTATTAATTTATCAATTTAAAATTTATTAATTTATCAATTTATCAATATATCAATTTATCAATTAATCAATTTATCAATTTATCAATTTATCAATTTATCAATTTATCAATTATCAATTATCAATTGAACAATTTATCAATTTATCAGTTTATATTTTTTTTGAATTAATCAATTTAAATATTTATTGATTCATCAATTTATCTTTAAATCGATTGACAAATTCCTCAATTTATCAATCAATCAATTCAAAAATATATAATTTTTTCAAGTAATCCATTCATCATTTATAAATTTATAAAATTATCCATATAAAATTTCATAAAATTTTCAAGTGATCGATTTATTTTTATCAATACATCAATTATTCAATAAATCAATTTATCAATTGATCAAGGAATCAATTTATTTATTAATTTATCCATTCATCAATTGATTAATTTTCATTGCATCATTTATTCGAAGTATCAATGTTTCAATGTATCAAATTATCAATTTATCATCTAACAAGCTTTTTAAATTTTAATTTCATCCATTTATATTTTTTATTTCTCAATTCTTCAATTTATTAATTTCTTCATTTTCATATTTTCCCATTTGTAAGCCTAAAAAGTTACTTGTGTAAAAATTTATCAATTTATTTATTTTAATAAATCAATTTATGAATTTATCATTGATTTAATTTATCTTTTCATAATTTTGTCCATTTATCAATAGATCAATTTACTTATTTATAATTTGATCCATATATTACTTAGCCATTTCAACAATTTTACCATTGATAATTTTTCTAATTCAACAATTGATCAGTTTATCAGTCTTCATTTACCAATTTATCAATTTATCAATTGTTCAATCAATCAATTGTCGAACCTATCAATTTATTATATTTTATATATTTAAATTTTATAAATAATCAATTCATTTATTGATCGATTTTTAAATTTTAATTTATCAATTAATAAATATATGACAATATCCATTTATAATTTTTTGTATCAATCATTAAATCTATTAATTTTTCATTGTAAAGATTTATTAAATAAAAAAAAAAACCAATTCTGGAAAGCTTTTCAAACAGCCGTAATCTTGGCTGTTTTCAAGCAACCCCCCCCCCCCCCAAAGGTAACGGTAACGTCTGTTTTTAGGTAAACACTTAATTTATAAATTTATCAATTTTTCAGAATAAAATTTTCCATTGATCAATTTAATAATTTATAATTTATCAATTAATCAAATTATTAATGTATCAATTTATTAATTTATCAATTATTCAATTTAACAATTGATCAATTAATCAATTTATCGATTTTTCAATTTATCATTTCATCAAATTATCAATTTATGAAATGAACAATTTATTAAAAATAAATCACACTACCAATTTATCAATTTATCACAAAACCAATGTATCATCTTATCAATTTATCAATTAATCAAATTATTCCAATTGTCAATTTATCAATTTATCAATTTTTAAATTTTCAATTTATCATTTCATTAATTTATCAATTTATCAATTTATCAATCAAAAAAATTCAATTTTAGACTTTATTAAATTATCAATTCATTACTTTATCAATTTGTCAATGCATTAATTTGTAATGTAATCAATTGATGATTTTATCAATTGGTCAATTTATCAATTGATTACTTTATCAATTTATCAATTGATCAAATTTTAATGTTATCAATTTATCAATTCATCTATCAAACAATTTTTAATTAATGAATTTATAAATTTTTCAATTTATCAATTTACCAATGTATAATTTTTTCAATCTATCAATGCATAAACTCATCAATCCATCAATTGTAAGACGAATTCATAATTTCAATTCATCAATTTATCACTTGCTGAATCTAGCTATTCAACAATTTATCAATATATTTATTTATAAATTTATAAATTTTTCAATTCATATATTAATCTTTTCATAAATTTATCAATTAATTGATCGAATTTTAAATTTATCAATATATCAATTTATCAATTCATCAATCTATCAATTTATCAATTATCAATTCATGAATTTATGAATTTATGAAGTTTTCAATTAATCAATTTATCAATGTATAATATTTTCAATTTATCAAGGCATAAATTCATCAATCTATCAATTGTAAAAAAAATTCAAAATACCAATTGTTCAGTTTATCACTCTTTCAATTTATCATTTTATCAATTTATCAGTATATTTTTTTAGCAATTTATAATTTTTTTTATTCATCAATAAATCTTTTCATAAATTTATCAATTTATTAGTATATTAATTTATCTTTTTGTCTATTTAATTTTTTTTTATTGATCAATATAGCAATTTGTCAATTAACAATTTATCGTTTCATCAATTCATCAATCTTTTTTTTTTTAATTTTTAAATCAATCATTTTTTCAATTCATCAATTCATTAATCGATGAATTCATCAATCTATCAATTGATCAAATTATTATTGGATAAATTTTATAATTGATCAATTTATAAATTATTTAATTTATCCATTCATCCATTTATAAATTTATCAATTGATTGATTTATCAATCAACAATTAATAAAAATTATCAATACATCAATCTTTTTTTGTTATTAAGCATTAGCTTAGGTATAGGTATGCATCAATTTATTAATGATTCAATTTATCAAGTTATCAACAAATAATTCAATGAATATTTAAAGGTATAATTTTTTTTATTTATAAATTTTCCAAGTTTATAAATTATCAATTTATCAATTGATCAATTTTTTTTACTTATTATTCATCAATTTATCAATTCATGAAAATATCCATTTTCAAATAAATTTATTCATCAATCAATCAATTGACAGTTTTTATTTCAATTCATCAAATGAAAATTTATCAGTTTATTATTATTTCAGCATACATTTTTCTGTATATCAATATTTTTATTTATTTTTCTATCAACTTATCAATTTATCTATAATTTATCTTTTAATTTATTTATCAATTTATCAATTTATCAATTTTTTTATTAATTGATTTATCAATATACAAAAAAAAACAATTATCAATATATCAATCTTTTTTATATCAATTTATCTTTTATCACTTTCTGAATTTATCATTTTTTTTATTTTATTATTCTTCAATTAATAAATTTATCAATTGATCCATTTACAAATTTCTTTGTAAATCAATTCAGAAGTTTATCAGTTTATAATTTTATCACTTAATCAACTAATAATTTTCAAAGCTATAAAGATTTCAATTTAAGAACTTTTCAATTTAACAAATTAACAATTGACCAATTGTTATTTTTTTTCTAATCATGAATGTTTCAATTGATCAATTTATGATAATATTAATTTATGAATTAATATAATAATCAATCAATCATTTGATATATTTTTTATTAATGAATTTATCAATTCAAAAATTTATCAATTTCTCAATTCTCAATGATCAATAGATAAATTTATCAATTGATTAATTTTTTATCTCATACATTTATTAATTGATCAATTAACAATTTAAAAAGTTTTTTTTGTTTAAGAATTTATCAAATTATCAATTTATCAATTTATCAACTTATCAACTTATCAATTTATCAATTTATCGATTGATCAGTTGATCAATTTTTCAATTAATCATTTTATCAAGGTATAAATTTTTCAATTTATCAACGTCTCAATTTATCAGTCAATCCATTTATGAATTCATCAATTTAGCAATACATTAATTTATCAATTAATAATAATAATAATAATATCGGTGCTCGCCCGTAGTTGCTACTTTGTTATTAACCAGGACCTCCAGATGTTACATCCACGTGCCACGGAAGGATAAGTGGGAGCTATCAATCCTCGTTTCGCAACACCTCAAAGGCCCCTATCATGCTGATCAATACCGACGCTGGCTACGCCCAGTGGCTGAGTCACCAGGAAGTGGATGGGAATGTTAGTCCGATACTTGAGTGATAGAGACCGCCCAATCGACTGCATCTCTTTCAAAGTATCACGTGAGTTTTTGAGTTGATTAGTTAGATGGGTATCAGGTCAGGATTCACGCGTGGCAGTGATGTGACCGTATACACAGTTTATTCTGATTTCTTCGTACAGTTAATCAAATATTTGTCCGTACACCACTGTACGGAAACATTTTTCGATGTGAAAGTTTGTTAAATCTTGATAAAGTACCAACTTTTATGCATCAATCGACGCGAAAATTTGTCTTCTTTAAGGTACTGACATTGAATATTCCAAAAACTTATCATAAAAAAATTTAAAAATAATTTACTAATAAAAAGTCATAAAAGGACGCAAAATAATTGTCCGTACACTTCATATAAGTGAAGAATTCAAATGTTTTTCATAACAATCTATAAATAAAAGTAATTGACACGGGTAATACAAATGCCTTTACATGATTTAGAGTGATTTTGAACTTGAGATAACTTCGTTTACTAAGTTTGTATTAAAAACTAGTGAAAATATTATTTATTTAAGTAAAAGTTACCAAAACATTTGTTATTGAAAGTTTATTTTTATAAAAAATTCATATCATGTTACTAGACACCTTATAAACTATTTCCAACAATATTTGCGTTGGTAAAACATTGTTTATACTAATTTGATTGACATTTATACGAAAATAATAGAGTTTCTGAACAAATCCGTCGGAAAATCCGATTCATTCCGGAACCGTTTTGGCACCCCGAGGGCCATTTTTGTGATGGTTAAGTAGAGGACAAAAACTCCGATCTTTTGCTTTTTAAATCATCCAAATCCGTTCACTTCAGCCCGAGTACGAGTCTCTAGTCTGAAAAGTTTATTTTTTGTTTTGATTAGGTCATCAGAGTTGCATGAAGTTCCTAGCAAAGTTCTTAAATAATTGAAAGCAAAATGTGAAGTTTTTAGACTAGAGACTCTAACTCGGGCTGTAGTGAACGGATTTGGATGATTTAAAAAGCAAAAGATCGGGGTTTTTGTCCTCTACTTGACCATCACAAAAATGGCCCTCGGGATGCCGAACCGGTTCCGGAATGAATCGGATTTTCCGACGGTTTTATTCCGAAACTCTATTATTTTCGTATAAATGTCAATCAAATTAGTATAAACAATGTTTTAGCAAAGCAAATATTGTTGGAAATAGTTCATAAGGTAGTCTAGTAACATGACATGACATTTTTATAAAAATAAACTTTCAATAATTAATATTTCGGTAACTTTTACTTAAATAAGTAATGTTTTCACTAATTTTTAATACAAACTTAGTAAACGAAGTTATCTCAAGTTCAAAATCACTCTAAATCATGTAAAGGCATTTGTATTATCCGTGTCAATTACTTTGATTTATAGATTGTTATGAAAATCATTAAAATTCTTCACTTTTATGAAGTGTACGGACAATTATTTTGCGTCCTTTTATGACTTTTTATTAGTAAATTATTTTTAAATTTTTTTATGATAAGTTTTTGGCATATTCAATGTCAGTACCTTAAAGAAAACACATTTTCGCGTCAATTGATGCATAAAAGTTGGTACTTTATCAAGATTTAACACACTTTCAAATCGAAAAATGTTTCCATACAGCGGTGTACGGACAAATATTTGATTAACTGTATGTTCTTAAGTTCAATTTGAAAGCTTTCCATTCGAATCACCAAGCTCTGTGGTGAATTTTTTTAAGGTCGTTGAATGGTTCAATATTCGCCTACCAGTATGCAACCCGTAAGTTCTAAGCTTTCAACTTGAATTCACCAAAGCTTCTGTGTCCGATTCTTGTATTCATGCATTCTGATCAAGCTTCATGGATTCTTATTGCATTCTTAGTCCTCTTAAGCTAACTAAGCCTCGATGGTCAAGTGGATAGCATTTTTGTCTACCAACCTAAAGGACGAGGGATCGAACCTTGTCATGAGCCAATTAATTTTTCAGTTAATTTTTCATGGTTCGAGAATTCCTTCTGTCCACAAATTTCTCATTAAGAGCAGATGGGAATCGAACCCAGAACCATCCGCTTACAAAGCGAATAGCGTAACCATTAAGCCACGCCTGCTACTTTATTAATTTATCAATTCATCAATTTATTATTTTTCATTAATTCAGTTTTTCAATTGTCAATATAACAATTCATCAATTTATTAATTCATCAATTTCCCAATTTATTAATTTCGCAATTTATCAATTCATAAATTTATCAATTTATCAATTTCTCAATTTATCTTGTGGCTACCCTTAGAACGATTACCTGTTTTATGGAATCAACCAGGTCAACCCATAACTTTTCTGGTGGCCTCTAATTTATGTTTGATTTTCTGTGGGAAAAGAACAATGTATGACAAAAATATATATTTTTCATAATTTCTGTGTGAAATGTTCAGTGGGGCCAAAGAAAAAGTATTTTTCACCTTTTTATACCCTAATCATATTGTTGAAATAATCAGTGGATCTACCGGTGGATGTCTTGATATATTTCATTTTGGCGTTAGTTTGTATACTAAATTAGTAACTAAACTTTTTTATACATCAAAAGTTACCTAATTTAACCCGGGCATGGTATTCGGGTCTATATGACCCAGAAGCGTGATAAAAGCTATCGTAACTTTTGACCAAGGGCACATAGAGAGCTGAAATTTGGTAACTTTGTTTATCTCACCAAGACACACATTGATGCCAAAAATGAACTACCGGTGACCACCGGAAGTACCCGCCAGAAAAAAAGTCACACTTATGGTACTCGGGTCTATATGACCCAGAATTTCAAAAATTCGCCAAAAATCGAAATCTTGACCGATTTTGGTTCTCTTGGCCACAAATGAAAGGTAAAAATGTTTACTTTACGACTCTGACCGAGAGAACCAGATTTGGACACTGTGGCCACCTGGAACCTGCTACAACCGAAAAAAGTCCTTTTTGACACCCCAACTTTGAGGACCTGTATCTCCGAAACGAAAAGACCTAGCGGGTTGCTTCCGGTTGCATTTGACGGTTTATAACTTCAACTTTGAGCTCCTGGAGAGATAATTTGCTAATACTGGCCACCGGTTCCGGAAACCCGGAACTTCCGGAAAACAGGATTTTTGCAGTTTTTGTCATAAAATCGACACTTTGACCAATCTTTTGAATCGGATTTTTTTGTAAATCATTGCAGACGGATACTACAAACTACCAATGACTGTTTTAAATCGGTTCCGGGGACATTTGGCCACTCCGGAACCGGTTCCAAGGTACCTCCAAAATGGTTCCAACGACGGTCCTGCTAGAAACGCATCATGTTGCATATCAAACTTCATGAAATTAAAAGTAATAACCATTGGAGGCAACAACAATGTCCTGTTACCTAACCTGGCCACTCCGGAACCGGTTCCCGGTGGCCACTAGTGAACACTTTTAGAATATGCCCGAAACCCTATCATGTGACATATCAAACTTCATGAAATTGAAATTGAAAGTTATTAACAGTGGAGGCAACAACAATGTCCTGTGGCCTAACCTGGCCACTCCGGAACCAGTTCCCGGTGGCCACTAGTGGACACTTTTAGAATATGCCTGAAACATTCTCATGCTACATTTCAAATTTCATAAAATTAAAAGTACATAAATGTTCTCTTACCCAATCTGGCAACTCAGGAACTGAATACCTGGTGGCCATTAGAGGACACTTTTGGAATATTGCCGAGACCCTATCATGCGACACATCAAACTTCACAAAGTTGAAATTTATAAACATCAGAGACCATTGTAATTTCTCCGATCCAATTTGGCCACTCCGGAACCAGTTTTCGGAGGCTACTGGAGGTCACTTTTGGAATAAAGCAGAAACCCGCGACACATAATTCTTTGAAAATTCAATATTTTGAAAATGTATGATCACATTTACGTTTCTGAGCGCTTTGCCACTACACTATTAAAACAAATTTATAATATTACAAAAAATGTTTTCCAAGAAGTTTTCAGATCCATGGATTGGTTTGACAGTTGAAAATTTTGTGCATATTTTGTACATAATTTGTACATAATTTGTAATATATTTAAGTTTCTGTTTAAAACTTTCGATTTTTGATAGGGCCATTTTAAAATATCATAAAAAAAAATCTTCCCTACATTTAACAATTTTCTCAAAAAATTAGGGATAGTATTTTTTTTTTTTTTACTGAAACTTGAAGTATAAATCTGCAAACTTTAAATTTTTGCTCAGTTCATTTAGCTATTTTAGACAAAATGAGACTCTTCCATAATTTTGCGAAAAATATTATAAATTTTGTAACTTTATCATCCCAGTACGGGAATCAAACTCATAACCTTTTGATTGGAAAACCAGCACGTGGTCTAACGGATACCCACATTTTAAAGGTCAGGATTCCCATTGAGCATTTTTACATTCTAATGGAATCTGAATGTTACCACCCGAGCAGTGGCGCCGACAGGTCCTGAGTTTTGGGGGGGCACTTTTTCACGAAAATAATGAAGGGGGGGGGGGGGGGCGGTGCACGCTACAATCGAATTGTTGAGCATAAAAAAAAATCGAAACGTACATTTCAATAATTCAATTTTGTTTTGGTTTTTAGAATAAACCAAAAAGGAAGACTTTTTTCAGCAACCTTTTTGAACAAATTTTTTCATAAAATTTTAGAATGTTTTTGAAAAACATTTAGATTTGCTTTTGATTTTTCTGGTTCCTTTTTTATGAGCTGGGTGGACTTAATTTATGAAAACGTCAAAATGTTACATTATGTTAGTGGTCATATTTGAGTGTTATTACTTTGTATTAACTGTCATTTATTCTTGCAAATAGCTTTTGATTTTAAAAAATGCAGTTAAACAATTATTTTTTTGAAGATAAATAAATACAAGTCAATGTTATCGTGTTTAATTAATTCTGAAACATCTTTTATGAAAATTGTTCAAATATGACTTTAAATCTCTTATTTGAGTTATTAAAGAATCCACTTTTTGACTTCGGCAAAAATATTATGAAAGGCCAAAAAATGTTGAATAAAAATCACAAATAAACTATTAAAAAATTATAAGTTCCCACATGACATCAAAAATCGAAATTTTTCTTTGACAATTTCAGGGTTTTCCTGACATTTTTAATTTTATAATCAACATATTTCTAAATTCTAAATTAAAGATAATTTTTGAAAACTATTATTTAAAGAATGTACTTGGTTTGTTCTAGATGTCATACCGATGTAATTCGATTTGGATGGATCAGTCATTTAAATTCGGGATCAGAAAAACAGATACGGGAAATTTCGCCGAATGTCGTTCCACTAAAAGGGACGTTGCGCCGATGGTTGTTTCACTGAATGAAAAAAAAAAAAACATCAATTACTGAAGAAATATTTTGAAACAGCTGCAATTGTATTTAAAAATAATAATTGGGGCAGTTGAACAGATATTTTGAAAATTTATTGTATTTTTTAATGAAGCGCTTTATACAAATTAAAACAAACAAGCGTTACATTATTTTCATATAATTTTACAGATTACATTATTCAATTTTTTTGCATTACTCGTGAATGTGCAAATATTAGTCAAACTTCGTAAAATTTGGAATAGCTTTGAAGTTTTCTCATTCTTCAGGGAATCAGTTGTTCTTTAGAGAAGTAGTTTCAATCAGGAAATGTTTTTTTTTTTTTTTTTTTTTTTTTTTTTGAGTATTAAGCCACTGCTTCCTGATTACTAGGAATATTGTAGCGTGTTACCCATTTTACTGTTGTTAAGCATTTCCAGATCTATAACACTAGCTCTATGAGAGAGAAAGTGTTGTTCCATCCAGATGCTGTAAACTCCTTTCCTTGTGCCTTGTGCGCTAAGCATCGCTAGAACCCCGATGACAATTTGATTTGATTCATTTCAAGCTCGTCCCTGCTGTTATAGGTGCCTATTCGTGGCACCCAGCTTGGTCTTGAAGACTATTGTCAGGAGTCGAAGTTCGTTTGCGGTGTTCCCTCTTTGTGTGGCTCATCACAGAAATGTGAGGCTGAGAAACCTTTTGTTTTCCCAGAACACCACACTGCGATACCGGCGGCGAGGCAGCATTTACATGCGAAGACAGAAGGAAAGTATTTGGGACTGGAGGCGCAAAGAAACCCAATTTTTATCACGTGCTAGAAGAGCAACGTGATGCAACCGTTTTTTACTCATTTGGCTGCTGCTGCCTCCGAACTAAGGATGCCAACCCTGAGAATTAACCCATGAATTTCCGCTTATGAGGCGAAACCCGTAACCACTAGACCACGGGAGGTCGGCCATCAGGAAATGTTAGAAAATAAATGATTTATAATTTGCTTAAAATTTAACCCTCTAATGCCCAAATTTTTTTCTTATCTTGTTTTATGTTTATCTTCTTTCATTTTTAGTATTTTTATTTGCATTTATCATTTTTAGTGCAATCATTATCTTTTTCGCATCTATAGTTGATTTAACCATTTTCCAGTAAGTTTTTGATTTTTTTGCCTGCTTTTCACATTCACATTTACATTCAAGGGATGTCTGTCAGAAACGCAGTCAAACTTAACACCAAATATTTTTCGACAATTTCGAAACCTGTTCGAATTTTTACAATCATGTTTGATATTTTGCATTCTTCTGAAGGTTGGCTAAATTACCCATAATTCCAGAAATTTTGAAAATTTTAAAAAAATAATGTTTCAAAATTTAAAAAAAAAATCAAATTAAAAAAATGCGGTGTTTAGATTTTTTGAATTATTTCTTTTTATTCAAAGAACTTGAATAACCGTAAAGGCTATTTTTGACCAAAAAGGAATTTCTTTCTGTTCTTACACTGAACTGCTTTTAATGCAATTTAAAACTAATAATTATATTCCAAAATTTGAATCAAAAGGTTTACAAATGTGAAGTCAGCCCGAAGGCTGACTCTAATTCTAACACTCGACCTCTCTCCTTCAATGTTCAAATCGGACTCCCCGAAATAAAACTTCCAAGGTCTTGCGACCCCTTCAGTTCTAATTTCTCTTTTCTATTCCCTTTCTTTGAGACCTACATTTGTCTCGCCTACGCGCACTGCGTTATGTGCAATATTCGCTTCTCACTTTATTTTGATTCTGCCTCTTCCTGCGTACTGATCTTATCGCGCTTGTGTTGTGTATTCGATACACGTCCTGTTTTCCTAGACTCGAAAAGGAGCATTATTTATGATACGAGGTGTGATGTCAAAAAGCGTGAGAAAGTCTAATCTCAAACTATCGTTGTTCAAATAGAATGTTCTTTCCAAAAGACTCTTCTAGGAAACATAAATTATAACGTCCGAAACACTGGAATTTTATCCTACTCAAACATTCTTGAAATACATGAGGGTTGCTACAAACTTAAGAAACATAAAATTTGTGAATAACAAAAACCATCAAAAATATAAAAAAAAAACATATTTTACCTTACGAATGCATTACTTTTGATGGTTTTTGTTATTCACAAATTTGATGTTTTTTAAGTTCTTCGAATAAAAAGAAACAATTCGAAAAATCTTAATTACACTTTTTTTTGTAAATTTAAAAAGTCCTGTGCCCCCCATAGTCGGCGCCACTGCACCCGAGTATTAAAACTCTGATCTTCCACTTGATAGGTGAAACCCGTAGCCAATTGGCCACAGGATGCGTGCAAAAAATTTGTTAGAAATTTACTGAAACTAGAGAAACATATAAAATCTTGACAAATCCAATCAAAAATGTTGCGTGATACACTTTCGGGCATATTCATAGAGTGTTTTCTAAAGGCCACTGGGAACCGGTTCCGCAGTGGTCAGGTCAGGTCATAAGACATTGTTGTTGCCTCCGATGATCATAATTTTCAATTTCATGAAGTTTGATATGTCGCATAATAGGGTTTCGGATATATCTAAATGTGTCCACTGGTGGCCACCGGGAACCGGTTCCAGAGTGGCCAGGTTAGGTCATAGGAGATTGTTGTTGCCTCCAATGGTCATAACTTTCATTTTCATGTCGCATGATAGAGTTTCGGGCATATGATAAAAGTGTCCACTGGTGGCCACCGGGAACCGGTTCCGGAGTGGCCAGGTTAGGTCACAGGACATTGTTTTTGCCTCCACTGATCATAACTTTCAATTTCATGAAGTTTGATACGTCGCATGATAGGGTTTCGGGCATATTCTGTGTAAAAGTGTCCACTAGTGGCCATCGGGAACCGGTTCCGGGGTGGCCAGGTTAGGTCACAGGACATTGTTGTTGCCTCCAATGGTTATTACTTTTAATTTCATGAAGTTTGATATGCAACATGATGCGTTCCTAGCAGGACCGTAGTTGGAACCATTTTGGAGGTACCTTAGAACCGGTTCCGGAGTGGCCAAATGTCCCCGGAACCGATTTAAAACAGTCAGTGGTAGTTTGTAATGTCCATTTGCAACGATTAACAAAAACAAAAAACGATTCAAAAGATTGGTCAAAGTGTCGATTTTATGACAAAAACTGCAAAAATCCTGTTTTCCGGAAGTTCCGGGTTTCCGGAACCGGTGGCCAGTATTAGCAAATTATCTCTTAATGAGCTCAAAGTTGAATATTACCCGTCAAATACAACTGGAAGCAACCCGCTAGGTCTTTTCGTTTCGGAGATACAGGTCCTCAAAGTTGAGGTGTCAAAAAGGACTTTTTTCGGTTGTAGCAGGTTCCCGGTGGCCAAAGTGTTCAAATCCGGTTATCTCGGTCGGAGTTGCAAAGTAGACATTTTTACCTTTCATTTGTGGCCAAGAGAACCAAAATCGGTCAAGATTTCGAATTTTAGCGAATTTTTGAAATTCTGGGTCATATAGACCCGAGTTCCATAAGTGTATGCACGAAACGAAGACCATGCCCGGGTTAAAGAAGAATCTTTTGTTGTATAAAAAAAATATAGCTTATAATATAGTTTACGTACTAACGTCAAAATAAAATATTTCATCCACCGGTGATTTTAACATACGGCTTCAGTGTCCCCGGAACATTTCCAGGTTCTCCTGGTCGTTTCGAAAACTAGATAATCCGGTCAATCTAGAAACAGTATGTAAATTTGTTGAGTTTTGGCTTGGTTATAGCCAGTTTAGTGAATTGATGTTCACGCATCTAGATACTTGTTAAATATTCATCATATAATGTTCCATTTTACCATGATTTGGATTCCCACGGGGAAACTGGAATCCATTCCAAAGTGCCCACTACGGACAGTTATCACTTTGAAGAATGTTGTTTCGTTCCTGTTNNNNNNNNNNGCCAAACTAAACTATTTATCAAACAATGTTCCGTTGGACCATGATTTGGATTCCCCCGGGGCACCTGAAACCGATTCCAAAGTGGCCACTACGGACAGTTATCACTTTGAAGAATGTTGTTTCGTTCCTGTTTTGAAATCATGAAAACTGGTTCTCATTTTGCCAAACTAAACTATTTATCAAACAATGTTCCGTTGGACCATGATTTGGATTCCCCCGGGGCACCTGGAACCGATTCCAAAGTGGCCACTACGGACAGTTATCACTTTGAAGAATGTTGTTTCGTTCCTGTTTTGAAATCATGAAAACTGGTTCTCATTTTGCCAAACTAAACTATTTATCAAACAATGTTCCGTTGGAGCATGATTTGGATTCCCCCGGGGCACCTGAAACCGATTCCAAAGTGGCTACTACGGACAGTTATCACTTTGAAGAATGTTGTTTCGTTCCTGTTTTGAAATCATGTACACTGGATACTCCTGACACGTTGATTTACATCACCTGTTACGCATTTGTTGTATTGCAGCAAGGCAGCTCGAGATTGACCGTTATTTTTCGTTTTCTCTCGCGACCCTCGTGTGTGTGGTTGGTTTGTTGCGTCGTGGCCGGTTGCTGATGGATTATTTTTCAAAACATTTCATTTGTTTGATACTAAAATCAAACATTTGTTGCAAAAAGTCCTGATAATGTTACATCATTGTGTTCGTTAGGATGTTGGCTATGTCGACTTATTTTTATCAAATTGTACTACATTTTCACTTAGTTCAATATTTTTGCAAACTTTTTTATGGAAAATGTAGATTAACATCTCTACTTTCGATACATATACTTTTGTTCGTTGAAAAAAATAGTTATCTTTAAATGGGAGCCTTTGGAAAAAATAAAATCAAAATTTCCATTGACTGGCAACTGAGTACCACCTTAACGATAGTTATAATTTCCTGTGTTGAACTGGAATTGCTTTACAACAAATTGAACCTTTTATGTACAAATGTGTCACCTTTGACCGAAAATCACAAAAATATCTTTATTTTGTTTGGCCAAATCCTCAAATAAAAATCAATTTCGCTGAATTTGTTTGCAAGGGCCATAAAATGGATCCTAAAGACGCCTTACCTATTTTGGGAAGCAGACAATTTTTTAAATCAGTTTTCATGCAACTTAAAATTCCATAGCCAATTTAGGAGCAGGCGTGGCTTAATGGTTACGCAGTTCGCTTTGTAAGTGGATGGTTCTGGGTTCGATTCCCATTTGCTCCTAATGAGAAATTTTCGGACAGACAGAATTCTAGAACGCTTGAAACTGAATTTGAAAAAATCAGTAGCTCGCAATGCGGTTCGATACTCGTCCTTTGGGTTGGAGGTCAAAAATGTTAACCACGAGACCATGGGAACTTAACGAGCTAGGGACTAAGACTGCAATAAGAATCCAAGAAGCTTGATGGAATTCATGAATACTAGAATTGGGCACGGAAGCTTTGGTGAATGCAAGTTGAAAAGAAAAACTTACGGTTGCATACCCGTTAGGCGTGAAAATTGAAATATTTTAACGACTTTAAAAATTCACCACATAAGCTTGGTGAACAGAATTGAAAGGTTTCTGAGTGTGAACTTAAGAACATACGAAGAATTTGAAACAAAATTGCAAATGGTCGCATCACCTACCACGGTGAAACCTGACCTCATACCCTTCCTACTAACCAACTCAAAAACTCACGTGATACTTTGAAAGAGATGCAGCCGATTTACCACTGGTCGTGGCCGGCGCCGGTATTGATCAGCATGATAGAGATCTTTGAAAGTTGCGAAGTGGTGATGATGGGCTCCTACTGATCATCTGTGGTCCATGGAGTAACGATCAAGGGTCCCGGTCAATAACGGAGTAGCAACTACGGGTAGGCACAAATGCTATGCTATACTATGCTAACTTAAAATTCCTTAGCCAATTTGTTAAATTGCATGGATTTGGCTAAAATTTCAGCTATCAGCCCATTTTGGCTTGTAAAGATAATCAATTTAAATAATTAGTTCAAATTCAGATAAACCCACGTATTTTATTGCAAAATGTTTCACGCTACTGCCCTTTCTGGTTGTCGCTAAAATTTCAATTGAGCATGAATAAAAAAAAATCAATCCGTGAAAATTTTTAGCAGGGGAGAATGAAACTATTGAAATGTTTTATGTTAAATCAGGTTATTTTTTTTTTTTTTCATTGGATTTCTGCATTCAATTGAAGGATACAGAGCAAACTTAAACACTGAGGTTTGAAGTAGAGCTGTAACTTAGAATATCCGAATAGTTAGCAAAACTTAGCAAAATAACAAAAAAATATTCCTTATTCATTAATCTTAAACCACATGTGCTTGCGACTCAATGAAAAGATAAACTCAAGCAACATGCTTATCTTTGGATATTCTTTACAATCTGATTTGTGCTCGTATAATATTTACCGGAAACTATCCAAAATCGAACAATTTGGTATTAAACTAAAAGATTAGGTAATCTGAACGTATTCAAATATTAATGGATTGAAGTATAATTGGCTTTCGGTCATTTCGTACGATCAGTTACTGTACAAAAGTTCAAATTAGTTGATTTATGACAATATTTGTAAATTTTTCGTATATTTTAAGCAACAGAACAAAAAGGAGAAACTAATGTTATGTGCATAATAACAATTTAAAACTTTAACGAGCGTATCTGCTGTAAATAATTATGATGAAATGCTGATTTTCTTTATTCAATTTACATTTAAATAATTATTCTTCAATACAAATCAACTAATCATGCCAAACGACTGTGAATTTGGAGTCGTCAAAGCTCCCTGATTCAGCTTAAATATGTGACTTTCAATGTTTCAGAGAATTTCTCAGTGGAATCAATGAATGAAAGCAAAAGCACCAAAATGACACAATAATTAATGTCCCAACGACGCAGACGACGACGTCAACGACGATTGGGTGGGATTAAAGAGCATTGCTAATGACAGACTAACTGGAGCGACTAAACTTAGTACGAGTTTGCAAAGTGGCACTTATTACCTGTCAAGATGGGGGGAAATGAAGAACAAGAAGAAACAGCAGCACCAAGTCCGTCAAACTGAAACTCACCAATTAGCAGATTAATTCCCTCCGTCAGGTCCTTGTCGTACAGGGTGACCAGCTTTTTGCCGTCCACGACGAGGGGGGTGATGTCGAGCAGGACACCCTCGGTGATGTCGCAGTGCTCGTGGCCCAGCCGCGTCACCTGGTAGACGGCCGTCGTCGCGTGATGGCTGCTGGATTTAATTAAAAAAGCGAGAAAGAAAACCATGATTAATGAAACAGTTTTATTTAGTCGACTGATGATGGCACTGTTAAATGGTTCAATTAGTTTGCGGCAGATGTGCAAGAATTAATGAAAACAAGTTTTTTTTTCCCGAAATCTGTAACTCTGTAAGCCATGTATGAAATTCGAAAATGTTATGTAGGTCTTTGCAATGTAAAATAGTTTTTGGAATTGATCTGTTACATGCAAATTTATGTTAGAAGTGCTTTTAATCTACAAGAATAAATCTCATTTTTGGTTTTCTATTTTCAGTTTATGTATAAAAACCACTAAGAATTGCTATGCATACTTATGATTGAATCTTTTCTAAAAAAAACAAATTTAATTTGATTTAATAGTGCAATTTTGCGAAAATTTGTATCAAAAGAGCCTTTTCTTTTAATTTTAGATTTCTCTTTCTTTTAAGAAATTAGTTATTTTTTTAAACCGATATTTTTGCCCATGAAAAGAATAGAACATTTAAATGTTCAAAGTTAAAAAAATGATTAAACTAAACGTATGACAAAAAATATATTTTAAAAATTACAAAAACTTGCCACAAAATCTAGGTACTGAAAAACAACAACACTTTTGACAAACAAACTGAATGTATAGCAAGCATATAATAAAAAACGTTACTTAATTCACCGATAGGTGGTTGGGGCCTTCCTCACAATTAATCAAATAATAAAGCATAATAAGGATGTAATTTTATCAATCATAACTCATTCAAAATTTGTTTTGATTACCTAAACAGCAATGGGTCGAATTATGGATCTGGACAGAATTTTCATAACATTTCTGGTGTCCTTGAACTCGAAAACATTGAATAGCATATAAGAGTACTGACGTATCAAATTAATTTTGTACCATCTTTCAAAGTGATTCAAAGCGAACAGCATTTTAAATGATTAAATACGGAGCAATAGGTCACAAGATAGATCCAGACAGCATTTTATCAACTTTTTTGAGATCTGAATTGGAAATTTAAGAAAAGCACTTCAATGCTCATAACTTTTGACAGTGTTGTCAGATCTTTAAAAATTTTGAAACATTTGATAAGTCTAATGATTACCTATGTAGCAATGGGTCACATGATACATCCAGACAGCATTTTCACTAACTTTTCTGAGATCTGGCAACGCCAAAATGCCAAAATAAACACTGAAGTGCTCATAACTTTTGACAGTGTTGCCAGATCTTCAAACTTTATGCCTCATTTGATAAGTTTAATGACTACCTATGCAGCAATGGGTCACATGATGCATCCGGACAGCATTTTCACTAACTTTTTTTGAGATCCAGCAACTCAAAAGTACCAAGATAGCACTATAATACTCATAACTCTTAACAGTGTTACCAGATCTTCAAAATGTATGCCTCATTTGATAGGTTTAATGACTACCAATGCAGCAATGGGTCACATGATACATCCGGACAGCATTTTCACCAACTTTTTTGAGATCCGGCAACTCAAAAGTACTAAAATATCGCTTAAGTGTTAATAACTTTTGACAGTGTTGTAAGATTTTCAAAAAAAATTGATTACCTTTCTAAAAATATATAATATGATGGGTTTTCTTACAAAAACCACCCTTTTTACAATCTTCCGGATGTTAGCTAAAATCGTTTTTTTAGCATAACTTTTGAAGTACTTAACTAAACTTTATAATTTTTGATTTGGACCTATGGGACCCCAAGACGGATCGAATGAGACCCAGACGATCAAAATCGGTTGTACCAGTGCTGAGATCATCGAGTGCAAATTTTAGCGTTACAGACAGACAAACAGACACACACATACCCACACTTACACACGCACAGACATTTGTTCAGAATTTGATTCTGAGTCGATAGGTATACATGAAGGTATATCTAGGAGGTCTAATTACAAAGTTCATTTTTCGAGTGATTTTATAGCCTTCCCCTCATGGGTGAGGAAGGCAAAAGGACCTTTATTCAAATACTTTTAGCAAGTTATTCCATTACTTCAAAAAAAAAAATTAACAAGTAATGTTCGTCTTAATATCAAATCATTTATGGCCAAAAATACCCGAAAGGGTGTAGACAAAGTTACCTCTAGCTCAAATTTGGTTGAAAATTTGCTTGTCTGAAGCTTGAACAATTTATTTCCAGCTTTCACCTGTCAATTTTTTTTTGCGGAAACTCTTCTTTTTAAGCACATCTGACACTTTTGTTATTTAATTTATTATCGGAGACGTGTAGGTCAAATTCTTATGATGAATTTGATAAAAAATAATTTAAAAAAATTAACATTCTTCATTTCAACCAAATTTTTCTAGCGAATAAGCTATGCGTCGCTTAGAATGACGTCACCGAAGCATATCTTGTTTACTGGGGAAATGTATTTAAACTTAGAAAATTCTTACAATAATGCTCCATTATATTGAAAAACTCAACTTTTTTTATATTGCGAATTTATTGTAAGAGCCTCTGATGATGTCATAAATCGCAAAAAAAACATGTCAGATGTGTTCAAAAAGAGGCATTTTCGAAAAAATGCTTATAACAGGTAAAATCTCAAATTGAAATAGTTTCTGCTATGAATGAATAATATAAATAAATTTTTTGACCGGAAAAAGTATTTGAATTCAAACCTTTTTAATATTTGTTTTTGTCAATTGATGAACTCAATAAAACATTGAAACTAAAACTATTTTAAAATCATAATATTGTTTGTTTTATTGTTTATTCAAACATAAATGTATCTTCCAATAACAAAAAAACCTCACGCTCTAATTTTGTTTCATTTTAAAAGCTTATAGTTTAATTTTCAAAACAAAAATATGTTAAGAAATGGATGAATTGCAAAAAAATTGAAAGAACAAAAAAAAATACACACAAAGATTAAAAATTAATGTAGTTAACCTTTAACAGTTACCCCTAATATTATGAATACTGGAAGGAACACTGAGCTTAGGAGCAAAAACATGATTCAAAGAAGATTTGCTTTTTGCAGCACAAAACTTGCTTAAAATAACCTAAAAGATATGTGAAATAATAGGCTAATAGAGGGTTTATAATTAAAGAGGCTCAAGATTGTATGAAAAAACTTCACAATGATCAAATTCCAAACAACAACAACCCAAAATGTTGGAGGATATGTCAAAACCATTCTTTGAGCATTCCCTTAAAAATTTACATGGAAAGTTGCATGAAAAAAACTATATTGAAGGCTTTAAAATCACTAAATACGAATTTATTTATTTCAAATGTCTGTGTTTAGAGACTTATTTACAGTATAGGTGTAACAAAGTGATTCAAATGAATTGAAATATTTGTAATCACTGAGTTATCTTATCAAGCCAAAATAACTTTGTTAAAAAAACATTTTAGAATAGCCAAAAAAGATTGCTTGATGCCTAGTTGATGGTTTAAAAGGGTGAAAAATCCAAACACATTTTGTTATCATTCTCGAAAGCCTTGATCAGATCTCATTATCTGTTATTTTAAAAGGTTTACTTATTTCAACCAAAATCATTTATTGTGAATGTGTTTAAATTTGGTGACTTTTTCTTCAATCCAAGGCATTTTTTTAAATACTTATTAATTTTTTTGTATAGATCTAAGTGTTAATTACACTGTCTTCTTTAAAAAAAAACAAAAGTTTTTAATGAAAATTACCAGAGGCAGTACGAGATATTTCTTGATGTAGTTTTTTTCTATTCTTTTTTAAAGAAAAGCGTTAGTTTTTAAAACTGCAGCTCATCCTTATAAGGCTTCATCCATAAAGTACGTCACGCAAAAATTGGCAAAAATTTACCCCGCCCCCCCCCCCCTTTCGTCACGCTTTTCCTATACCTATAACACGTAATGTCACGCTGGCTCAAAACCCCCCCTCCCCCCTAGAGCGTGACATACTTTATGGATGACGCCTAAGTGAAACACCTGTTTTTTTTTTTGGCAATTTCTGCAAATTTCTACAATATTTTTACAATGTATTTGCAGTTATTTGTTTATCGTGTTGTCATCTTAATTTTTTTCGAGCAGATTTCACAAAGCTGTAGTAATTTGGAGATTTTTTTGTATTAAAAAGCATAACGCCTGTTACGTTTACTAGGTTTAACTGTGCCTTAAATGAAAACTAGAAATTTGTTTAAAAAAGTGACTTTGACTCAGTATTTTTTATGTCTCATTAACTCTTCGTTTGATGTAAATAAACTCAATCTCTTCTCTTAAATCCGATCCAACTCTTCTAACTTTATGAGAAATCTCTTTGTAACTCCATTCAGGACAACAAAGGAGTCGCAGTCAATTTGCGCGCTCAAATAAGCGTTTCCCTAACATAGACGCAAACTCAAGATCATAAACACGGAAATCAATGGAAACTACATAGTTCTAGCGTACTTTTTCAAAATGTCCAATCTGCTAGAGCTCCTCGACGTCATGATGGGATTAAAAAATGTATTGTCTGCCAAAAAAAAAACATACATGAAACGTTGTCGAAAGACCATTATTGTTTCTGGAATTCAAGACTTTGAACAATATAAATATCAAACTTCATCCCGCTGTCCTACGCCATTCCGATTGTATTTGTGACAAAACTAGTATGACTTTTTGTTAAGATATTGTCGTTGAACTAGGTTTTTCAAATTAACAAATACTAGACCATTCAATGTAAATAATAACAGCCGAAATCAGTACCCAAGTAAAAATTTCACACAGAAGTCCTACAAGAATTCTTTAAGATAGCTAGAGCAGGATATTTTGGACCGCGGTAGGATAAAATGATCTTCAAACCTTCCTGGAGATTTTTTAAGGAGGTTTTGAAGAATATTTTTAATCTGCTGCGGTTCAAAATGCCCTACTGTAGATATAGAAAAGAGCTCTTGTAGAACTCCTGATTTAAATTGCAACGTGAGTACGTGATGTATCTTTTATCAAAATTTGGTTGAATTTGGTTCAAATAACGGAACAAACCATGAAAATCCCACAAACTAAGATAATTTTTGAAACACCCTTATGCCCAGAGAAGAAATTTTCCGCAACCATCAGCCAACCTGCGAGTCATTTCCAGCAAGCTCCGGCTCGCGCGGTTATCGCCGGGACTCGTGTTCTGCGGGAGATGGCCATGGTCAGATAAAAAACCCTGCTGACGAGCTGACGTTCCTCCGTACGGTTCGCTGCGGCGATTTCAGCTTAACATCACCACGCTGCCTGGCTGGCTTCTGGGAAAACATGATTATAGTGCAAAATTTTCACCACGCCGTGTCATTCCGGGCTGCTGCTGCTGGTGTTGGCATGGCTTTTCCGAGAGTGGTGTGCCGCGAAAACTTGACGCGGAAATTTTGCAAGGCTTTGCGCTTTTTCCCCGCCACTGGGCATGGGAAACACACCTCCGCAGTACGGGGCACAGTGGGAGCATTAGAACTTTTAAAAGCGGCTTTTTCTAGAATATTTTACAAGTTGTATCGATATTATTCAAATTTGTTCGTCTAAACAAGACATGAATTCATGCCAAATATGAAATTTGAGGTAAAAACAGCAAAAAAAATTACTGTAATTTTCCTCAAATTTTATAAAATTCATTACGTTTGATTTTTTTTTTTTATTCAATTTTCATTAAATTCAAAAGATTTGGAATTGTTAGACGATTTCTCCGAAGATGTGATTTTTTATTGACTGCGGCTCTAGCTCTCCAAAAAGACCCGGCTGTGGTTATTCAGAATTTTCTGACTCCGACTCAAATTCCGGGTCCTCAAAAATACCCAACTTGAACTACATAAATAATTTACAAACAAGAATTATTTGAAAATTATTACAACATTTTGATTTGTAGCATGGTTAAATTTTGATATTGTCAGTAGGGGAGACAATTGGCCAAAAGTGGAAAATATTGTTTAAACTGATAATTCTGGTTTTACCTAATCAATTAAATAACAACTTAAAAAGCAATGGAAAGCATACATCCCAAGTAACCACAAGCATTTATATGAAGTATTAAACCAGTACTATTTCAGTACAGTCATGCCTTAAAGTAGTATATAAGCATTCAAAAATTTTCAAAGTTCTAGTGCTTTGTAACATTAAAACTGGCTCATAAAGATTGTTTCATACTAGCGAAATAAAGCTTCAAAACACTTAGTGGTTGTTAAATACTAGATAAAAGCCAGTTTTGGCGCAAACAAACGCTGATTTAATGTCTCGCACACAGCCAGAAAAAAAACTGCTTTACCGACAGCAGGGTTGATGAATTAAAAAAGTTTAATTACAGCGGCACATCTTACTTCAATTATGTTATCACAGGTGGCCTTGGTACGGAATCACATGCTTTCTTGATACAAAGATGATGCGCGCTTACCAACTGATGTACATCAGATGGTGGTTTTCGGACATGTTTATGACGATGTGTTTTAACATCACCGAGATTCTCTGCAGCTATGCTTTGAAGCACTACACCATGAAGAGTTTCGAAGCCTCAATCGAGATTGTAAATAACTTTTAAAAACCAGTTTTAATGTTACAAAGCACTAAAACTTTGAAACATTTTGAATGCTTATTAGGGTGGTTCAAAAATGGCTTTTTTGTCGTCCATTGCAGGGCTGAATGGGGTGGGTGTACTGAGCCCAAATCCCAATTATGAGCTCGATTGGATGAAAACTCGAGCATCCCAAGCTAAGTACATTTTCCATATAATTTTCTATATAAAAACCCACGTTTTTACATTTTGATTTTTTTTTATTTTTATATTCTCTTCAACTGTTTGAACTTATTCAACAACGTGAAAATTGAGAATGTTCTCTAAAACTTTCCCGAAGAAAGTATAATGCTAACTTGCTCCTGACTAAAGATACAGCGTGTTCAAAACCGTTCTAAAACGCAAAAATCACGTTTTAAACCGGTTTTGAACAGGCTTTATCTTTGGTCAGAAGCAAGTTAGCACTATAACTTTTGTAAGAAAATAAAAATTTAAAAAATCAAAATGTTAAAACGTGGGTTTTTATATGGAGGATTATATGGAAAATGTACTTGGTTTGGGATGCTCGAGTTTTCATCCAATCGAGCTCATATTTGGGATTTGGGCTCAGTACACCCACCCCATTCAGCCCGGCAATGGACGACGAAAAAGCCATTTTTGAACCACCCTAATGCTTATATACTACTTCAAGGCATGACTTTGCTGAAATAGTACTGGTTCAATACTTCATTTCAATGCTCTTGGTTAATTGGGAATATACAGTTGAACATCATCCAGGAAACGATAATTACCATAGTTTTTAAAATTTAAAAATTTCTGTAATAAGATTCTGGACGTACAAGGCTTTGGTTGATGTGCATCCTTAAACGATACATTATTATGGATAGCCCTCATTCCTCCAAGAAATGTAAACGTAATTTAGGGATAGCTACAGTTTTTGGTTATGAATTAGGAGGAAAAATTAAAAATCCTTCATTTGAAATCTAATAAAAAATCGCAAAATTAGGTGGAAATTTGATTTTCTGAAAAATTGTGCAGTTTAGAGCATTGGTGTCTTCAAAAGAATTGTTACATTTTGAAAGGCGCAACTTTTGACATGGTTTCACGTTTAAGGTGTTTCAGTTTTTCAGTTGTTAAGCATGCCAATCCGTACAACTTTGTCGAAGACATCAAAATTTTATGTTGTAATCTACGTCTGCTACGACCAAATTTACCAAAACCAAAAGAGTAAAACTCAAAAAAATCAGGCTTGAATTTTAAAGAAAAGTGTTGTTGGGAGCACATTTAGAACATTCAAACTCCAACATTTTCTTTTTTGGAAAATTGAATTTTGGCATAATGGTCAAAAGATACGGCCATTTAAAGGTAAAAAAGCTATTTAGGGGAGATTTGGCAATGTATGTGCTGAAAATATAACACAAATCATTTTCTTTTAAGTTAAGATATTTAATTTCAAAAATGCTGAATTTTCAAAAGAAAGCTGAATGTAACACCCTAACGAATTTCGAAAATTATCGAACTTCATGATTTTTCAAAATCAGAGTTTCAAATTGCATCTTTTTAACCTTAAAATGGCCCTTACTTTTGACTAATAATTCAAATTTCTTTTCCAAAAACGAAAATGTTGTTTTTTGAAAATTCCAAAGTACTCCGAACAAAACTAGCTACATTAAAAAAAACTGATTTTCCGAGGCTGGTTCTGATGCTTAAAGTAAATTTGGTCGTAGAAGGCTTAGATTGTGAGATAAAATTTGGATGTTTTCGACAAAGTTGCTTGGATTGGCATACGTAGTAATTTTGCAGAAGTGAAAAAAAATCTTAAAAATTTCTCTGCAAAGGTGATTTTTTTCTTAAACACCCTAAACGTGAGTCACCTTAACATTTGACCATGTCAAAAATGCCCTTTTCCAAATGCAACAACTCTTCTGAAGACACCTAAGCTCCGAAAATGCTTATTTTTTGGAAAATCCAACTTCCACTTAATTTTACGATCTGGACCACTGTGCAATACCATAGCAAATATTTTCAAAAAATGTCGTTGCTTTATCCGTCTTTTAGAAAATGTTTAGTAAAAACTTAAGGATTTAAAATTATTACGATGCAAAGTGTAATTAGATCAAAACTAAAAAAAAACATTTTTCTGAATTTTATCAAAAACATATTTTTTGATAATTCTGAAACATTTTGAAAATATGTTGAAAATTTGAGGTTTTGTTCCATAGAAATTCCTTTAAATTTTACGTTGCACGCGTATAAGTTGCCAAAGTAGCAATCAGTAGATCTAACAACTATTGTATGACCATTTTTATTTAGAAAAAAAAGTTGAAGAAGCAGCTGTTCAACATGTTTAAGTGTGGTAACAAGTTTTTTTGTTGTTATTTAGCCATGTTTCGAAATCAATTTATTCCTTAAGCACATCCTTAAGAAATGTTAATATTGAATTATTTCTTTACAAATGTTACCATAACCCTCTATAGCCCAACCCCGTCTTAAGACGAGCTTAAATTCAAAAATTCGCCTAAAATCCATTTTTCAACCAATTTTTTATCTCTAAAAAGCATTTGAAAGAAGTACTCTTATTTTTTCAGAAAATCATACACATGATCAATTTACTTGTCCTATGTCACTTTGTCACGAAAAAAAGTAATTTTTTGGATGTCAACTTTGGCTGCGTTTCTGTCTAACATCCCGTTTATTTTATGTATGCAGTAATTTTTGTTTTGGCCTAGACTATAAACAAACGCGGTTTGTTGCAACTTAATAGCTTTTATGTCAATAATGTAGTCGAAAATGTGAAAAACTAGCAAAAAAAAAAAAAAACGTAAGAGTGACTGAAAAATTGTGTAAACAACTAGACAGGAACAAGACAATGATTGCACGTTGTAGAGCTATCATAAATCTACCAAAAACAAAGCAAAAGTAAAGATGATAAATGCAAATAAAAAAACTAAAAATAAAAGAAAAAAACACAAAACAAGCGAAGTAAAGTTTTTCGTTAAAACAAAAGATGATCAAAATGGCCTTCTGAACACGGCAAAAATAAAAAATTGAAAAAAAATTGGGCAATAGAGGGTTAAATTCAATAATTATAATTTTTTTGAACTGTATTAAGTAATTGAAACGTTAGTTTACTTATATATACATATATTACTTCAAGCCAGGTAACTTTTTGGTGTCGAGTAGATTTTTGAACGACTCTGACTCCGACTACGTAAATTTAGCAACTCTAACATCGACTCCGACTCCGGTTTTTGAATGAAGATTCCGTAAAATAACTTGACTTTGTCGTGGATTTCATAGCAAGATAACAAATTTTGTTTCTATATGTTTTTTAAACCATCACTTTCTCTCAAAATGGATTAACAATGATTTGAATTACTGTTGTACAACAAGCTTGCTTGTACAGTACATAGGACCCATGTAAAAAATATTTTAATCGTGTAAAATAGTGTTCATATTAGCAGCCATAGAGCCAAACTTGTTGAAAAGCAGTTATATAAAACAATTGTGTAACTGAAAATGGTTAAAAAATGGTTGCTACTTATTAGTGAGCATCTTGATGAGAAATGGTTTTCTTGATTTTAATGTTTTTACAGTTTTCACTATTCAAAAAAACAAACGTTTTTGCACCCACCATGCCGTGGCTTTGAGTTAATAATGCTATCAAAATAATGTGCAGAATCAGGAAAAGTGTCACCGGAGTTAAAAACTGAGAAAAGCAAGTAAAAAAATTGTGGAAATCCACCACTTGGCCTAGATAGCGGACGCGTTTCGCGGCTCCCATTTTCATTTCATGACTCGCACAAAGCACGCAAATGAAAAATCCAGAACCTGTCAAAACCAAGAGCCGGGTCCGCCCACACTTGTCACTTACCTTTCTGCTGATTTGTTATAATTGGACGGAATTAAGTGCTTATCGTCAATCTCCACGATCAACACGTCCCCGGACTGGATGTCGGCGGTTCCCTCCCAGGAGATGGTCGTCGGGATGCAGCTCGAGCCGGCGGAGCAATCTTCCGGTGTCTGCAGGAGAAGGGAAAGAAAGGCAAGTTGAAGATTACGCCAAAAGTAATTAGTCCGATGAAAATGGAATGAAATAATCTGCGAAGAATTGTCCTTTTGGAATTAACTGCTAACCCGAGGTGACGGCTTTAACTTGGGAATAATACTTTTTGATATGATTCAATATCAAATAATCATGCGAGAAGATCAAAACTTGTAATTGCAAGATCACAAACTGTTATTGAAATGCCCGGACTAACTGTTAAAATAACATGATTCAATAACAAAGATTTGATCATGAAAACAACTCAAACTGTTCTTCGCTGTTATTGTAATAACATCTCAATAACACAGAATGAATAACGGTATCTGTTATGGAATAACTTAGAATGTTATTTTTGGTTTATTCGCAAAATTCGGCCATATTATTCCAATACCAACTTTTGATATGATAACACAAAATGCTGTAAATTCTTAACTTCAACATTTATGAGGCAGATTTTTCAAAAAACTTTCAATAACAGTTTTTGATATTTTAACTGAAATTGTTATTGAGACCATCTTCGTTTTGTTATGGGCGTCTGCTCGGGAAGTTAAAGGGGAACAAAGGCTGAAAGCTTCACAGATTTTTTTTAAGTAGCCAAGTGAACAGATGCTTCTTAGAGCTTTTTTTGTTTTAGAAATTATAGCCCTTAATATCATATCTAATTTAATCAAATAAATTTGGTAGCAACTTTCAAAATACACGCAAACGAGGTTAGCCAAATCCTCTTACAGATCTGTAAGAACCTCTTACACTGAGTGTAAGAAAGGAAATCTCTAACACTCAATGTCATACAGGCTTCATCATTGTAGCAGCATTTCTATTTTTAGCTCATAAAAATGTTTGTTTTTGAGAGCACAAAAACGATATGTGAAATTCGAGATTTGAACCCTGGTCCTTAGAGTGAGAGTCTAACACTTATCCACTGCGCCACAAGGGCTAGTTGAGAGAGGAGAGTCAAATACGCAATCTTGCTCTTCGCCGTGATACTCTCTTCGTTATGTCCCTCTGGTAGCGGTGTAAAGAAACTAACGTGTGAGCTGCTGTGCTGCTAGGATGTTGGAGCTGTTCTTACACTGGATTCCAGAGGTTCTTACACTCAATGTCATCTCGTTGAGATTACACTGGATGTAAGAACCCGTTGGTTTGCGTGTATGTATGACGTAGGACTTTTGTGGATTTTTCTTCAAATATGATATTTGCTTTTTGAAAATTATATGGCTGAAAATTAATCCCAAATAGTTACATAACAAAGTTTTCTCAAACAATACATTCTAATGCGCATCCGGTTGAACGCTTCAGTCCTCATAAACGTTACACATGCAACAAATTCATTCCCAAAGAGCACTTCCGGAATGGGCCCATTATGTCACCCCCAACAAGAGGGAAGCGAGAGGAAACCACCCTCTTCTCTTTTAGTTAAACTGCCCAGAACAGCCGTTACACTTCGATTGTTCCGACATCCATTTCTTTCCTTTTCTATGCATGCAACATAGTTTCTCTCTTGTGTGGGAAGACCGTTGAAAACCGCAGCCGGAAGTGTTGCTATTTTTCTCTCCCATTCACCTTCCCTTTGCAGTCTATCGCTGTGATCAAAATGATGGTTCTCTGATGCTTCACATGACATTGTGAGTAGTTCCACGAAGAAGAACGTCAAATAAATTACGTTTTTAAATTTTTCTTATAGCTATTGCCTCTTGTCTCTTGTCTCTTGTCTCTTGTCTCTTGTCTCTTGTCTCTTGTNNNNNNNNNNTGTCTCTTGTCTCTTGTCTCTTGTCTCTTGTCTCTTGTCTCTTGTCTATTGTCTCATGTTGAACATTTCAATTTAACTTTGTTCGACTGTTTTGCTTCCAAATTCTATACTTTCAACAATCTTTTACTTTCGTCAATTTGACTGGATTTTCCTGAGGCCAAACTCCCACCTTGTGAAAAGATTCCCTCGGGGACGGAAGCATGGAAAAATTGCACTTCTTCTTCATGTTTTCCCCTCTCTCTCTCTTCCTGTTCTTCTTTCTCAAACAAGAAGGGTTAGAGCTGCCGGTACAACACGAGTAGCAATTTCCACAAGAATGAACCTATGAAGTCGTTTTTGCATCCTTCAACGGCATTTTTTCCCCCTGTTGAGCGATGGTCAGCCAGGATCGAAGGGTGCAAGTGCATTCCTTAGCTGGTGTGTCACCCTTTCCTGCATTGCACTGCACAGAGTAGCCGAATGAACCTCAAGTGTAAAATAGGTTTTGAAAAGTTTTTTCCCTCTTTTTCTTCTGGGATGGGGTTGAAAGGAGGAGGCTACTTTTTCTTTTAAAATTGTGTTTTTTCTTTTTTTTTTTGCTTCTTGTGCCGGTTGGACCCTTTCTTTGGAGTACTATGTATGCAGCAGAAGCATGCTACTTTGCATTTTATCACTTGATAAGTTTCTTTATTGTAGCAGGAGAAGCATCGGAGAAGCGATCGGACCTTATGAGATAGATATAGTCAAGAACATGAGTAGTAGATTGAGGAACAGTGATACCAAGTATCTTTTTATGACAACAAGATTTTTTATATTTAATGATCATAGTGTAGTCTACCTGTGGAAATACTAAAAAAATTAAATTAACAAAATCAACCATTTTTGTAAATTTTGTCAGAGGAAATACCAACATTAAAAAACAAAACCTTTTTTTTACACTCGAAAAATTTACAGGTGGTGGCTAAGTGTGATCCAATTTTCTACGAAAATGCAAAAAGTTGAATTAGACAGTAAGAAAACATAGTTTTACACCCACAGAAGCACTCCCAAAATTTTCAGCTCATTCGGTTAAGGTTTTCACCTGGCGCGGTCAATTTGATGTTTATATGGAGTTTTGAGCCTTTTAGTATGATAATATATATATTTATATTTTTTGTGTTAAGAGCCTTTAAATGCATGTATAATGTTTAGTTTTGCTTTGTTTTTGGCAGTTATATGCTTGTTTTAAAATTTACGATCATCATACTTTCTTCATTTAGTTGTTTTAATTTTTTTGTCATTTTCTTTATTTATTGCTTGTTTTTATGATATTATTAGCTGCAAGTCAGAAATGTTTCCAAAGCTGATACTTAAAAAATAAACTTTTTCGTTACTTCGCTTCGCTTCGCTTGGAGACGGTGATTTTAGCGGATTGCAGACTGAATTTTGTCATGTTGATGTGATGATTTTCCAATCCTGGTTGCTTAGGAATTGATAAATGGGAATAAAACCAATCCCACCAAAACAGAACGTCAACACCATGACAGCCATCCATTGCCGGCCGCTCCCATCTCCATCGCGCACCGGGGGGACAAGGAAGGGGATTTGGAAGATGGGAAGTGTTGATGCTCCACTTTTTTAAGAGGATAAGGGAGATTCTCCACGGTATCCCCCAATAAGTTTCGCTTTGGAGTGGGCCGTTTTTTGGGAAGGTAAAAGGTCTAGGATACGCTCTAAGCAAGCGTTGCGACCAATGGCATAGTATGGTTAAGGGTTGAAAAGTTAATCTCAAGGCAAACAATCGGATGTTGCGGATGAGACTATTTCCGTTTAAATATTTTGCGTTTTAATCTTTAACAGTTTTGTATTTATTCTCAAGGCAAGCATCTGGTGCTACCATTGAGACAGTTTGGCTTATTTTTTTGTAAATTGTTTTAATTTGAAATGTTAAATATTATTTTCAAGGCAAACATCTAATGCTGCTGTTGAGAAAATTCCCCGTTTATTAAGCTGAGAACAAGTACTTGCGTCGGCCGCCGACGGAACGCAGAACGGAGCGTCTGTCAAAATCGTTTGCTTGACATCGAAAATTGAACACAGCAACCCATTTTGATTGTCCGGCTGACGGAAAACGGAAATTTTGAACTGATTCAAATTTTGCGTTGCGTCTTCGGCCGACGGACACATTGTGTTTTACGCTTTACTGTTGCATGCGTTTTTCCATTTCAATCTAAGACAGCCGGCTGTGGAAAGATTGAATTGGATTGAAATGACTGAATTTGATAGTTCGCGACGTGGGAGTATATTGTCAGGTTGTTAGAGTGAATTAGCATACGATGTACGACACTTTAAATTAATTTCATAACTATCCTTTCTCTTTCTCGCCCGCTCCTACACTCTGATCGATGCTAATTCCAACAAGAAACTTTATGTAAACATTTAGCAAACTAACATCCCAAGTAGCAAATAAAACATCCGTGATGTTCAACAAGCGTCACACAGCTGCTTTTAGTCAAACAAATGAGCAAATTGTGCAGAAAAATAAATTTTGTTCACAAAAAAAGTTTACCTTGTTCATTTGAACGCTTATTGAACTTTCTCGTTTGACAAAAATGTCAAGTCAAATCTTCATCGAACTAGAGTTCCCACTTGATTCAGTAAACTGATCATGAACATCCAGATTGATTATAATAGTTTAGCCGGTTAGCCCCGCCTTTAGTTTTGAAGTTGGAGAATCTGTTTGATATATGTTCAATTACAGTGTTGCTATGACTGAACAAGAACATGGTTGTGAACCAACCATCGATTTATCTAAAAATAGATAGAGTAGATGTTCAAAAGAAGTTTTGTATAACTGTTGATGAACATGCTGAACTTTATTGAACCGCAAACTTTTTATTGACGTTTAAGCCAGCACATACTCTATAATCCTCCGTGGATTGATGCGGACGCGCGTCAGACCTTGCCATATGGAGTCGTCTTAGAATCGATACTGGGCCAGAGCAAAAACGAACAACTGAGGTTGCAGAATCATGAAGCAGCAGCAGCAAGCGAAATTTAGTGAAATTTTCGACAAAAGTTAGATCGATAAAACATAAAAGAGTATGGAATGTACAGAAGATGGTTGATTTATTTGCGCATTATGCGCATTCATTTTATTTTTCATGGTTTAGGGGTCGGCCATAAATTACTCAATCATTTCAAGAGCTACAAATCAGAAAAATCAATAGCTTTATCACCATCAAACAAAATTATGCTTTCAAAACGTAAATTTTAAGTAAAAATCAGAAAAGTGAACAAATATAACGTGATCTATGGAAAGCCCATTGAGTGACCGGGTCTGATACGATATGTTGATCAACTGTTCATCTGACGTAAGTCTAATCAAATTCTGAATCTTATTGAACAAACTCTGCAAGAGCTCTGTCAACATGTTCAAAAATGCACTTTATCAGGTTCTCCTTGCATCTTACAGAACATATTCTCCGAGAGTTGTTAGAACATGTTCAACGAATGTACTTTATCAGGTTCTCCTTTTCCTAGCTAAACAAACTAAGACCGCGTCCATTTTGATTTGATTAAGACATGTTGATCAACAGAAAAACGTGCGCTTTTTCCAGTACACAAGAGTTCTATGGCATGTTGAGTCAACATGGTAATAAGTTGATCAAGCAGTTGGGAATGCTGTTGTCGAACAATGTGTGCTACTTGGGATATGTGAACTTTATAATAACTTTAAGTATAATAATGATGAAATAAACATCATTATAAACGAACAAACTATACCATTGAGGTGAAGAAAAATAACTTTACCGTTGAAATCGTGCAAAAGCAAGCCGATCTTGACCAAAACGCGACTCAAACCAAATTCTGTGGCCAATTAATAGAAAAACATTTATAAACTATTATAAATAGAACGCTCTCACCCAGATCCGCACCCATCCTGGGCAGCTGCTGCCGACTCATCTATTTGACCGGTAGTGATAGTGGGCCATCCTCTCCACCAACAAGCCAGGCAGCTATCCAGCGGCCATGCTCCACCAACGGTCCACTTCGGAAACAGTCGCCGCAGTTGAACCACTGGCGATGTCGATCCTCCATCACTCATCAGGAAACATTTCCCCGTTCCGCTCGGTACAAACGGCGAGGGACCTCCTTCTGGGGGGTCTTCTGCAGATCCCCATCTGATTCAAAACTCCGCAACTCCAACTGCTACGTTTCACTCGAACCACCGCCCGGAAACCCCCACTGTCACTTTTGAGGCCAGCTTCGGTAACACCGGTTGAAACACATGCGAAACCCCGCCTTTTCCAACTTTGAAAATTTCGAGGAAAATTTAAAAAACGTCAGCGAAAGAAAAACTAAACCGACCGCACGCGCCGCACATTTCGATCCGGCTTCGTTGCCACTCCTAAAAGAATAAACTTTTTCGTTACACTGACAAAGTTAAATAAAACAAGTTAAACAATCAAATGTATAATTTTCTGAAAATATACGAATTCCTTTTCCCTTTGCTCCTTAAAGATAAAAATTAGCATATTTTTTTTTTTGCAAAATTATCCGTTATTTAAAAAAAATAAATGCAATTTCAGGAAAACATATCAACAATCAACAAATGTTTGCGATTTTATTAAATCTGCCAAATATTATAACTCATATAAAAAGCGCAACTTGATACTCCAATAGGTGTTTGGGGCTGTCCTCACAATTTTATCAATGAAAAGCATTGTCGGTTCTCAAAACTTATGTTAGGGTCTTAAAAATGTATGACTCATTTGATAAATATTATGATGACCTATACGGCACTGAGTAACATGACAGATCTGGACATAATTTTCACTTATCATCATACTTGTTTTTAAGCAAAAGCAGTACTATTTGGATTCCACATTTCTTTTATTTGGATAGTGCTATCTGAACACAAGTCATATATAGAACCAAGGGTGCTGATCGCTCACTTTCATTTTTTTCGACTCACTGTCCTCTTATCGCTGTAGTTAGCTCCAGTTACATTTTTCGGTTATATATTATTTGGAGCATTGGTAGACTTACCTAAACCCTACAAGATTACCCAGGATGTTCACGAAAAAATAATTGTGGAATCGCTCCAGAGAGCACCGAACACGAGTGTTCAAAAAATGAGTGAGTGATGAGTTAGTGAGTTTGTGAGTGAGTGATCGATGCTCTCTGGAGCGATTCCGCAATCATTTTTTCGTAAACATCCTGGGTAATCTTGTAGGGTTTGGGTAAGTCTACAAATGCTCCAAATAATATGTAACCGAAAAATGTAACTGGAGCTAACTACAGCGAAAAGAGGACAGTGAGTCAAAAACAAATTTGAAGTGAGCGTAAACACATCGTAATAATTTTTATATCTTATTAACTCTTTTCTTTTCATAATTCATTCAGGATTGACTGTTGTAAACAAGGAATAAAAAGATGTAGGTGTCCACTTTATTTCGCCTATCGCTGTAATATTAAACAACTACTGAGAGAGAAAAAGTGTTCTTAAATCCAGATGCTGTAAACTCATGGATTTGATAGATTTAAAAATTTATGTTTCATTTGGAAGATATTTTGAGCACATTGTTCAATAAAATTTAGAAATCTTTCATACATAAATCAACTATTTTTGTATATTCAGAAATATTTTCAAGCATAACTTTTAAAGTACTTTACTTGGCATTACAAATTTAATAGATACTCATGGGACCTCAAGATAAAATGGAATGATTTCAAATCTACCAAGTGTAAATTTTCTTGTAACATACACACTCTGGTTTTATTCTGAGTCGATATGTAGAATTGAAGTATGTCCATAAGACTTATTAAAAAGCTCATTTTTGAAGTGATTTTGAAGCTTTTTCTCAGTGAAAAAGGAACGTTGACAAGCTTAACAAGTTTAATTTCTGAATACTTATTTAAGTTATCAAATCTGTACAATGAACTGAACATAAAAACATTCACGCAAACAAATTCTTGAAACAATATGATCTTCTTTGCATCAGGAGAAATTAGAAGTCTTAAATACAAGGATAACCCAATTAAAAAATGAAAAATTAAAAATCGTGAAAAATGTGAAAACCTAGATTTTTAATCTTTGGATAGAATCAATGCATACACAAAATGGAATCCAACTTTGCAGTCAACTTTCCTTTTGTCAATTTCCAATTTCTTCATATTGCTTCCTTCTTCAATGGATTTTACAGTTCCTAAAAACAGCATATTTCCATTATTTTGTTTTTTAGCATGATTTTTTCTTTCCTCGAAGGTCTGTTAGAAAGAGAGTCAAATGTATTGAAGATTTTAGATCAAGTTATTCAAAACAACTTTCGATACATATTTTTAAATAATTAGTTCATAAATAATCAGTTGATTCAGTCTCTAAACATTCTTGGAAAAGACACATTTCCTAAGCCATTTCAATTGAAATCACTCCAATCTATCATCCATCTGACCACACTGCTCCTCTAACCCGAACAGGTCAAAGTTTCCATCACTGCTTCTGCCAGCTTCCACCACCAAGTTGGCAACAGTTTTGGCAACCTTGCATGTCGTTGGGATCCAAGTTTTTCCAACCCAGCAAGAACTGAATACCAAATGAAAAAGGCGTCCATCAGGTCACATTTCCCCTCCCACACCACCACCGGCATCTCTCGGAACATTCCGTTGGTCACCGTCACCGGGACAACTTGAGGCAGGTCGAACGAGGACGGACTTGGCACTGCGGGGCGAAAAACATGAAGAATTTATTGCTTCGGCTTCCCGCACCATGTGCATGCTACCAGTTTCGGAGTGTTGATGGAAGGGGTTGAAAGTTTTCCCGGGACCAAGGATTTCAGTTGAGACGAGGTCGGGTTTGTGGGTGGAGAAATGTTTGGACAGAGGACACAAATCCGCCAGGAACGACGCATGAACGTGTAGGACGAAATTTCAGTTGTGGTCCATTCGAAGCAATTGTGGTCGAAAAAGTGAGGCGGTCACCTCGAGTTAGAGTGATCTGAATGGGTGAATTATGCAGAAAACATGAGAATTGCTATTTCCAATTCCAACTTGGAAAAGCCACGTTGTTACATGAAGCTGAAACATTTTCGATTAATTTGTAAAGGGTGATGATCACATCACTATACTAAAACGTTGTTATTTGAAACATTGAAGATTTCTCATACTCAAAATGTCCGAAGGGTTGTATGGCGAGACATCCAAACCTCTTTTTACTCCTAGATCTCTTCCACCCCGGGATTTGAATCAGCTACCTTTGTATTGTGAGTAAAAATTCCAACCAACTTAACAGGCCGGGACCGACGTTTTATTTCCCATCCGAGAGAAGGCATGATAGACATCTCTTGTCTCAAAAACATTAACGGGGCCGAAAGGGATTAAACGCAGGCCAACTTTTTAATTTTAATTCAGATAAGTTGTTTTTCGTAAAACAGTTGAAGAGTGCATTTCAGAATTAAATTCAAACATTAAATTAAAAATAAGTAGAAGTTACCAAATCATTAGTTATTGACAACCGTTGCAAAATCCAATTCAATCCGTAACCGATCTTGTGATTGTTAAGAAGAGGACCAAAAACTCGTTCTTTTGCTTTTTAAATCATCAAAATCCGTTCACTAAAGCCCGAATATGAATATGAAGTATGAAGTTCATTGCAAAGTTTGTGCTTTGAAAGTAAAATTTTAAATTTTCAGACTGGAGTGCCGTACTCGAGCTGTAGTTAACGGATTTTGATGATTAAAAAAAAAACGGTTTTTTTGTCCTCTTTTTGACCATCAATTCAACCAAATTGGCACTCCAAATGTTGAAAATTTCATTGGTATCATTTTTTTTTAAATCGAGATATTTAAGTTCAAAAATGCTAAATTTTCAAAAGAAAACTCTATGGTACCACCCTTACGACATTCGAAAACTGTCGAACTACAAGTTTTTGCATATAATTTTGCCTGCTGAACTTGAATATACCCTCGGAATGCAGCCAAATGCTTAAAATTTTGATTTTTGATCACTTTTATGGTTCCTATGGTAAATATCCATAACATATAAAAATTTAAGTGATAAAATTGTTTTTTTAAGCATTTGGCTGAATTATGAGGGTAGATCCAAGGGTAAGCGGTAGCGGACAAAATTACATGGGAAAACATGTAGTTGGAATATTGTCGAATTTCGTTAAGGTACCATACAGATTTCTTTGGAAAATTCAGCATTTTTGAACTAAAATAATACCGATTTTAAAGGAAATAATATCTGAGATATTTTCAGCGTTTGTACTGTCAAACCTTTTCTTTCAAATGCAACCAAGAGCACAAAAATTGGCTAAAGCATTTTTTAGAAATTTGAGTTTGAAAATTGCATTTTTTTACATTATAATGACCGTAGCTTTTGACCGTTATGGCAAAATTATTTTTTCAAAAACAAAAATGTTGATTATGCCATCAAAAACTAGATGCAAATGGCGCTTTCGGATAATCGAGGACGACCTGTAATTGGTTATTTTGTATAACTTATCAATCATTTCAGGATACATAAATCATACTTTAATGGTGTTTTCAATATTTTTTCGATAAAAAATTAAAAAAAAACTTTTAGAGTTTGAAGTTTATTTTGAAAATATTTTTTAATTTTTAAAAGTATCAATTTTATTAGCCCTTATTATCATTTGTATGCATTTATGTGTATACATTGGCCAAAAAAATTGTTTTTGCACAATTACGTACTTTTCTTCATACTATAAATGGATATGGTACACTTGCCCCACTTTAACAGTGTTTGTAAAAAGTTTTGTCAAAAATTTCTACAAAGCGAAAGTTATCGAAGATTTAATGACGGGCATTGGTGATACTACTACTCATAAAGAAACTCATCAGTCTATTTTGTACATTCTGAATCTGATAAGAAAACGACGGCTTTGAAAAAATGTATATTGATCCAGAGTCATTTGGCGTTTATGTCATGTTGGGGGCTACATCACATTATAATCAATTAATTGCATTGCTACCTACAATTCCTCATACTGAAAATATTAAAAATTATAAGAAATACTGCTGTACAAGCGATTGTTCTTTCTTGCCCCACATGGTCGTCTTTTACCCACATTCCCCTACATTTTGGCTCAGAATCAAATTCTGAGCAAATGTTTGAGTGTCTGTCTGTCTGAATGGATGTAACGTAAAAATTTGCACTTGATTCTCTCAGTACTGGCTCAAACGATTTTGCTCATTTGGGTTCATTCGATTCGTTTGAGGTTACATGAGTCTTATTGAAAATTGTAATGTTCAGTAAAGTTCTTAAAAAGATACAAAAAAAAAAACAGTTTGAAGAAATTTTTGGAAGAAACAATAAAGAGTGTGTTTGTTTCTTGAAAAAAAAACCTTCATGTTATATATTTCTTTAATGGTATTTAATATACATTTTCAATAACGCATGCAATTTTAAAATTTAAAGACATTATCAACAGTTATTAGATGCCCATTGATTGTAAAGGTTATCATTGATGCAAACATGCATTTGAACGTTCTGTTTTGCTTACCTCACTGAGGATTGGCTATAATCCTGCTCTTCCTGTTTCTTTTCCTACTTAAGCAGCGTAGAGCAGGTCTATTTTTGCCTTCCTCACTGAGGAAAGGCTATAAAATCACTCGGAAAATGAACTTCTTAAATATGCTTCCTAAACATACCTTCACGTATACATATCGACTCAGAATCAAATTCTGAGCACATGTCTGTGCGTTTGTCTGGATGTTGATCTAAAATATGCACTCGATTTTCTCAGCACTGGCTGAACCGAGTTTGTTCGCTTTGGTCTCATTCGATCCATCTTGGGTTCCCATAAGTCGCTATTGAATATCATAAAGTTTAGTGAAGTACTTCAAAAGTTAGCAAAAACGGTATTGGGCCATCTTTCGGAAGATTCAAAGAAGGGTGGTTTTTGTAAGAAAACCCATCATATTATATATTTTAAGGAAGGTATTCAAAATATCTTTTGAATGAGACATTGATTTTGAAAATCAGACAACACTGTCAAAAGTTATTAACACTTAAATGATATTTAAGTACTTTTGAGTTGCCGGATCTCAAAAAAGTAGGTGAAAATGTTGTCCGGATCTATCATGTTACCCATTGTTACATAGGTAATCATTAGACCTGTCAAATGAGCCAAAAAGATTAAAATCTGGCGACACTGTCAAAAGTTATGAGCACTTAAATTTTTATCTTAGCATTTTGTCTTTGCCGGATCTCAAAAAAGTTGATGAAAATGCTGTCCGGATCTGTCTTGTAACCTTTTGTTTCATAGGTAATCATTTAAAATCACCAAATTAGTTTGATCATATTTCATTACTTTTATTTGCTGTTCAATGCTTTCGAGTTCAAAGCCTCCAGAAACTTGATGAAAATGTTGTTCAGATCCATAATTTGACCCATCGCTGAGTAGTTATTGTTGTTGATTGTTAATTGTTGTTAAATAGAACTTTAAAAGCTGTGGTCAATCGCTCTTTAGATCGCTGAAAAGATAATCAAAATAAATTTTGAAAATCTGACAACCCTGATAAAATTCCATCCTTATTTTGCTTTATTATTCAATATATGGTGAGGAAGGTCCCAACCATCTATCGGTGAATAAAGTATCGTTTTTAAATAAATAAACAGTTTATTTTTAAGACAAAGCTTAGGATTCCTGTTCATAAGTGAATAATTTTTTTTTGTAAATTTGTTACTCTAAACCTGTGTACTTTCAATGTGGCCCTTGAAAGTAAGATTTTGTTAAAATTTCACTTGATCCTCCCACTTCGAATAACCCCATTCATCTCTGTAATGTGATGACTATTTTGGCTATGCAAATAAACCCATGGTTTGCGATTAAATATAATAAATTGAGTTTTTGAAGCATTTCGAGTATTTTTTTATTTATTCAAGCAAGAATTCAAAATATCCAAGCTTTTTTGCAATCTCCTTGTAATGACACCTTATACGGAGATGCTTGTATCATCAGCTAGAAAGGATCATCATTATATTCAGAATTATTTTTTCAAATAATTTACTAATAAACGAAAGCAAACTCATGTGCCGATTGCTCGAAGCTTCAGCAGGATTTTCACCAGGTTTCAAAATTGGAATTACTTTGGCATTTTTCCAACTACGGGGAACATATGTCAATTCAAAACATTTGTTGAAAACTTTTTCGTAATTACTTAAGGTAGAGTCAGTTGTTTTTAAAATTTAAACGTTTAAAATTCCATCCCCATCAGAAGCTTTCTTATTAGTTTCATTGTCAAATTGTTTCAGGATTCGGCTCAAGAAGTTTTTTTCTTCTCATAAAAATGTTTTTTACATTTCTTAACATAAATTTTCAGACATTTGCATCCATATTATGCTTTATTATTTTTTAAGTGGTGAGGAAGGTCTCAACATGCTATCGGTAGATTCAGTAATATTTTTTTTTAGTTTCATAAAGTATACACAATTTAAGGCTGTTTTACAATACCATCACCCTAATGTCTCCATTAGGTTGGTTCAAAAATGGCTTTTTCGTCGTCCATTGCAGGGCTGACTGGGGTGGGTGTACTGAGCCCAAATCCCAAATATGAGCTCGATTGGATGAAATCTCGAGCATCCCAAGCCAAGTACACTTTCCATATAATTTTCCATATAAAAACCCACGTTTTTACATTTTGATTTTTTAAATTTTTATTTTCTTTTAAACTGTTTGAACTTATTCAATGGCGTGAAAATTGAGAAAATTATCTAAAACTTTCCCGAAGAAAGCTTAGTGGTAACTTGCTTTTGAACAAAGATACAGCGTGTTCAAAACCGGTCTGAAACGCAAAAATCACGTTTTAGACCGGTTTTGAACACGCTGTATCTTAGTCAGGAGCAAGTTAGCACTATACTTTCTTCGGGAAAGTTTTAGAGAATATTCTCAATGTTCACGCCATTGAATAAGTTCAAACAGTTGAAAAGAAAATAAACATTAAAAAAATCAAAACGCAAAAACGTGGGTTTTTATATGGAAAATTATTTGGATTTGGGATTTGGGCTCAGTACACCCACCCCATTCAGCCCTGCAATGGACGACGCAAAAGCCATTTTTGAACCACCCTAGTCTCCATCCTGATCCCCACCCCTTTTCACGCAGCTTTAGACGAATCGTTTTAAATTGTAGATTTGATTACTTTTCATTATCTTGATACTGTGTAGCTGGTCGTCGTCGTCCTGGTCGTCATCACAAGGATATCGTTTTGGACTGTACCCTGGATTAGCCGGACTAGTATCAGCTGGATCCGGGACCCTGGTCTTATCTGGTAGATTTCAGTTGGCCCAAACCACCACCTTCACCACCATGGGACAAGAAATATGTCCGGGTCTCTTCATGTCAGTTTTTCGGGGCTTCGGAGCTACAGCCGGTCAGTGGCCACAACTGGCCGGACGGACTCGATTCGAATTGATGTTGTTTATCGATGCAGAAATTGAAAGTATGTTTGTGTGTGTTTTGCTTGAAGATTCGGTCTGGAACAAACGAAATGTCTTTCGAAACCATGGTAAACCCAGTCAGGAGAATTCTTCGGACATTGGCTTTTTTTTGGGGAGGTGAGGAGAGAGGCAATGTGACAGATAGCTTGGGCTACGTTTGGAAAGGCGATAAATTTTCCAAGGATGTGGTCGAAGTTCTATAGTCAATCCACATCGAACACACACACACACAAACATTTAACCACACTCAAACTGATATAGCTTCTGGAAGAAAGGGAGCATGAACATCATTCTTAAACTAGTCAGACCATGCTGGCAGGTATGATTAAAAGTGATATGTTCAAGTGGGGGGGATCAATTTAAGTTGATGAGCAAACAATCCTTGGGAAATCATTGGTTTTTAAGGTGTTAATTTCTTGTCATTGGAATGTCCAAAAGAAAGTCTGACAATTTTACAAAACCTTGCCACAGACAACAGACGTATTGACTCGAGCACCTACTTGTGTAAATACTTGCAACGACAAGTTGATTTTTAGAGAGTGATTTTCAACTTGTGACGCTGCCATCGTAGTCTACAATGAGGCATTATCTTGCAAGCGGCAAGTGACTACGAGAGGGCGTTAGTGTATCGACCACCATGTTTTTACACAGAATTTTCAATTTATTTTGTTCTAACTGCTACGTCAGTTGTCATTGACATTGCAGACGAGGTCGGTTGTGTAGTAGTGAGCGTGGTTGTTTGTCACCCTTGTAGGCCTGGGTTCAATCTCAGACAACTCCGACCAATGTTCTGTCGGATGAAGAAGTAAACCGGTCGGTCCAGGCCTGATCATCGATAGGTCATTAGGTCATTCCAGGTTGTTTCCTAGCTTTGGGTACAATCAGAACTCGATAGACTTGCAATCCAAAGGTTGAAAATCTGTGATTGAAGGGATTTTAGTGTTAAAAGAGGTTTCATTCAAGCCTCTGGAAACCTAGAAACAATGAACCTGTCAAAAGTACCATTACTTATAGAAAATATCAAGAAAAATCTTCGATTGGTGATACTCTCATAAATGGTAGATGACGAAATTTGTCCATTTTACCATTTTTATTGATTTTTGGAATTTTATTTAATATTAACAATCGCCACAGCTTTCTGCACTTGAAATAAAACTTTTTTTTTAAATAAAAAAAATACAAAAAATCGATTGGTGACATTCTCAATGATTGCAAATGACGTTAAGTGGGGTCAAAAAGGGGTGGATGGGTTAAAATAGATATTTCCTGTCATTTCCTTTACTGAGAGCGTCACCGATTGATTCCACGTGTTTTTTTAAACATCGAAACAGATTGGTAAAAAGTTATAGAAAATGTGGCAATTAAAAATATTTAGATTTAAAAAATCAAAAGGGATAAACGGAGCAAAATGGACTCTTGCTTTCATTGCCTTTTTTCGCAAATGACTCTAATCAAAACTTCGGATTTAATATTGACATGAAATAAGATACTTTGGAATGCATAAACTATGACAATTTTAGATATTGCAATTAAACAGCTTAAAAGTGGGTTAAAGAGATAAATTTGACCATTGCCGTCAATCATAAATTGGTATAAAATCACGTTTTAAACCAGTTTCGAGAACGCTGTATCTATAGTCAGGAAGATAGCACCATACTTTCTTCGGGAAAGTTTCAGCATATTTGTTCATTTTTCATGCCGTGGTATTCGTTGTAAAAGTTTTGAGAAAAATTAAAATCATAAAATTCAAAAATAAAAAGTTTCATTTTCCATTGAATACAGAATAAATTGTTTCAAACAACTTTTTTAACAAAGCTAAATATGAATGGAAAGCTATAGAAGAGAAATTTTGTCATATACAAAAATGTTCAAAAACTTAAAATTGAGATCAATAATATTTTTCCCGATCGATGATTTTTTCTTCAACTTTGTGGATCTTATAGAAAACCTAGATGTTTATATACCAAAAATAAGGGAATTTTATGCCCTTTCCAATGGCACGTAAGGGATCTACCGGAAAAATGACTGGTTTGGGTGCCGGCGGATTTCCCGACGACGTTGTTCCGGGTTGATGTGAAATTTTAATGAAAAATCAATTCTATTGATCCAAAAGAGTACAAAATCATTTTCTTTTTGCACAACAATGTGAATTTGGCATATCTTCGATAATTAACAAATTTTTGGCTGAACTAAAAGTTTGATAAATTATGTTTACAAAAGTTTCATATAAAATTTCCAAAGTTATATTAACATTTATATTTAGTTGTTAACAAACTTTGTAATTGACTTGAATCTAGCTCAGGATGACTTTTTCTGTCTATCAAATTTAATTTTTTTTTAAGTATTTGTTATAGAATTTTCTATAGAAATATATGATTTTTTTAAGTCAAAATGTTTGGCATGAGTTGCTGAACAAAACGAATGGAATTTTTGGGATGTTTTGAAAAACTACTGAAATACTAAATTATGGTTTCAAGATTCTGGGTGTAAAAGGCTTTGGCTAATGTGTACCGATAAGTAATACAGAGCCTTGGTAGCAATTAATATAATTTATATGGGAATCATTCGAATAACGTCATGAATAACGTCATAATCTAAATGGTGCAATATTGAAAATCAATAATGCGTAAAATTATAAACTTATCCCAAATTATATATCTTTCAAATTCAGTTTTAGTTTTACTTTATAATATTTAATTTAAATAAGTTTTGCCAAAATAGGGAGGGTAATGTTGCCACATACGGGTGTTGCCAAAAACGGGAAGACGCTGTATTTGAATGAATTTTCGAAGCCGGATCTCAGTAAATTTGATAACAATATTTCCGCATTCAACTGCCTTATTCCTTAAAACCTCACGTGCTTGATAAAAGTGTCTTAAAATGAGAATAGCTTCGATCACCTTAGTTGATTTTTTTTCTTGTTTTGAATTATTATTTTGCTTAAGGAAATGAACATTAAAAAAACACAAATCTTTTTCAATTTTTTTATATCTAGATTTTGGACGAGTTTGAGGAAGGCAAGCGACATCTTTAAGAGTGCACATCAGCCTTGGCTTTGTACATCAAAAATTTGGGTATTTCAACAATGCTTGAATATTTTAACAATCATATTATTTCGTTATTGTTTTCGTAATGTAGTCAACTTCTTCTTCTTCTTAATTTTTTGTATTCTCAAAATATTCAAACATTGTTATAAATCTTAGAAAATGCATCAATTCAAACCATGAATCATACATTTCATCGATAGTTACCATCAAATGGGGCGAATCAGGACACATGGGGCGAATCGGGAAAGCAGTTTTTGCCAAGATCTTGATCAAAATTCCGATTTTTCTGGTCGGTTCCGGTAAGAGTGGACCTTGTGCAACAAAATATGTGCATTGATTTCCAAATGTAAGGCCTTCAAGTGCATCAAAAACGGTTGTCCCTATTCAGACTGTAGTCCCGATTCGCCCCAGATGACGGTACCATAGTTTTTGAAATAATAAAATTTTTGTGACAAGATTCTGGGAACCATCAATGGGGTTGACATTGGGCCTGGGGGTGAGATTAGGCCAAATGCAAACAGCTGGCATTTGAAACAGCGTTCGTCAAACTTCCCCATAATTTGGAAAAATGTTTTTATAAATGAGAAGAACGTTTTCCCATTAAAATGGTGAAGTTTGCGCTGTTTCAAATGCCAGCTGTTTGAATTTGGCCTCATCTCAACCCCTAGGCCTAATGTCACCCCCACTGACGGTATATCAGACTCTGACTGATATGCACTTTTAAAACTCGAAGCTCAATATTTCAATTAACAGAGTATTATCAAATGCATAAAAAAAATTACAACTGTCTTACAATGGATAGTTTAAAAATTAGTTTCCAGGGAAAATTTAATGCAAAAACTAATTCTGCACGAGTGCATACCATAGTTTTCAAAAAATTCAAAATGTTTAAGAATGTGCAAAAATGTCTTTGAAATAAAAAATTACGCAAGTTTACTTTTCTGATTTGGTTTAAGCTATTTTACAACCTTAAAAATTTGAAATTAAAAAAAATTGATTGTCTCCACACAAAAAAAAAAAACTTTAGACTTTATTTTTTGGCCCAGAATTAAATAAAGTTGAGCACAATTTTGCTTCTAAGTGTTACTTCTTTCAATCGAAGTTCATAACTTTATTGAATTTCAGTCATCAAATCCAAATATAGAGCGTGTTAGAACTCAAACACTTCAGTAAGCAATCAGTATGCGATTTTTATGCACACTTTGCCCAATACTGATCGTACAAATTTCCACTAAATTGACTCCGAAACAGTCATGAATATTTCATATTCTCTTCACGAACTGTTCTATCACCTTGCTGCCATTTTTGAAGTCTCTTCCTGTGGTGTTCCAATGTTTGTTCCACCTTATTCAGCTTAAGCGTGCGGAAAAATTATTGAACAATACACAGCAAAAAAAAGTAGCTATTCATCTGCGTGTAAAACGCCTGTATGTAAAATAAATTATGCAATATTAAAAGAGATTTTATGTAATATTACATGCCAAAACAAACAGAGCATCAGTATGGAAAAACCCTTTTACCGACACTCCAAACTTTTTGTTGGTGAAAATTCTAACCGTCTTTAACGGTGCGATAGCCGTGCGGGCTAAGGCGCAGGTCTCATGTGTGCTTGGTTAGATAGGAGTAAAGTGTGCAATATTTTTATATGAAGTTTTTTGAGGTACATTTAGTCATGTTATATTAAGCATTTTTTTCTTACCAAGGTTATGAGCATGCTTTTACGTGCGATTCTACCTTCTGGTTTTTTGCTGTGTAGTCATGGTGAAATAAATTTTTGATATTTTTTTTATTGTAAAAAATTTAATTTATTTTAAAAATCAATGGTGGACCCTCAAATGGAGCTAACCAAATCAACAAGCCTCCTCTTGTGAGCATTCCACATTCCAGAAATCTCGATTTAGTTTTACACATTCATTCGCACACATTCGCTTGAATTTAATTTTACACACACACACAAGCCCTGAATTCCAGCGCACACCTCCCGTTGGGGTATGCCCCTAACTGGGCGGTGGACCACAACCACTCGAAATTTAAATCCATTCAAAAGCCTCAAAAGCTTCGAATGGTAATTGACCATCACGTATCCCCTCCTCCACATCCACCTCCATTACGGACGGTTCCCCTTCGGTGGTCTTCGATTGAGGGTACAAGGGGGCATCCACGAACTGCGTTACTTTGCATTTTTTGTCCCATTTTTTAGAAAAAAAATACAATTTTAAAGAGTAAATTATGAATATCTTACCAAATTTATCTCAAATATGTATTTTTTACCCGAGCATATTTGTCAATTTGTACAGAGAAACCGAATGATTTAATTGCATTTTTACATACAAGAAAAGAATTGATAAGGTTTATTCCAAATGGTACTGTAGCAATAGCTTAAAAAAACTTAACATAAATTTCGACAACGTAGTTTTTGGAAGACCCCAATCTAAAGGGGAGTGTCCTGAGAAGGAAAGATGGATCACCATCCCTTGGTTGACGTTGACGACCCAGAGTAAAGTGGGGAGGTTGTTTTTTCTCTCTTCAAAATCACAGCCTTGCTCGATGGATAGTTCGGTGTTTATGGTTCGATCAACTCTTCGAAACTCGGTTTGAAGAGCTCCATTCTGTTGGGAAAACCGACCGCCTTCCAAGGTGTCCGCTGGATGGAATCGGTCAAGCGCGGCAACACCAATTGTGTGGAACGAAAAATGGGAACGTTTTACTGGGCAGGGTTGAGCCATTTTTGTGGGGACAAGTGAGAAGCCATTAAACCGGATTTTGCTACCGAATGTCGTTTGTTGAAAATATATTTACCCAGAAATCTTGAAGTCTTGTCTTGTTATTTATTTTGTGTTATGAGCTGTTATTTCAATAACAGTGAATAACAGTTTGAGATATTTTACGAACAAATCTGTTGTAAATGAAACTTGTTATTTTAACACTTAATCCAAGCACCTCAATAACACTTTTTGAGCTTCTCATAATATCAAAAAAGGTCTTCTCATGCGATTTCCGTCTGCTTGGGTCGGCCACAGCTGTCAAGTTTAACCTAATAAACCTTTACCTTACTTTTTATAGATATGGTTGGAAATATCTTGCAAAAGATATTGTCAAATTTAAAGATTCATGATTTTCATTAATACGACACCATAATGTTTGCGCTATGGAGTAATTCTAGCTCAAAACAGGAATTTTTCAAGGACTTATGGATTTAACCGTCTTCGATATCAATAAAAATTTCGAGACATGTTTTCCTTCGCTCAAATATGCCGTTTTCTTGAAAATGAAGCCAGCTGCATTCTAGAGTAACAATTCAGAAGGGCTCAAGACAAAAAGTACCTTTAATTTAAATATTTCTGTAATTCGTAGCCGTTGCATTTAACCAAAAAGTGGTACGACGCAATCCTAAAAAAAACTTTACTTATTCCACCGCTAGGTAGTTGTGGCCTTCCTCACCATTTTTTAAATAACAAAGCATAAAAGGATGTAATTTTATCAAGCATAACTTTTGTTAGAGTTTTCAGATCTTCAATGACTCATTGATAAATTCGTTCGATAACCTATACCACAATAAGTCAGATGATAGATCTAGACAGCATTTTTACCAACTTTTTTTGAGATCTTCAACATATATGGCTCATTTGATAGGCATATTGATTTTTTATACAGCAATTGACCACATAGTAGATCCGGACACCTTTTTCACTAACTTTTTTGAGATCCAGCAACTCAATAGTACCAAAATAGCACTTATTAAGTACCCATAACTTTTGACAGTGTTGCCAGATCTTCAACATGTATCTCTAAATTGATAGGTTTAATGATTACCTACACAGCAATGGGTCACATTGTAGATCCGGACAGCATTTCCACCAATTTTTTGAAATTGTGCAACTCAAAAGTACTAAAAAATCACTTGAGTGTTAATAGCTCTTGACAGTATTGCCAGATTGTCAAAATAAATGTAACCTTGAAAAGCTATTTTGAATACTTTTCTAAAAGTTCATAATATGATGGGTTTTCTTACAAATACCACCCTTTTTACAATCTTCCGGAAGTTAGCTAAAATCGTTTTTTAAGCATAACTTTTGAAGTACTTAACTAAACTCTATAATTTTTAGCATGGTCCCCCCAAGTCGATGTATACGTGAAGCTATGTCTATTAGGCTTATTTAAGGAGCTCATTTTTCGAGTGATTATATAGCCTTTCCTCAGTGAGGAAGGCAAAAACACTGAAACAAAAATACTCGCTATTTCTATGAGATTTTGTGATTTTAAGGATCCACTTCAAGCATCACCAATTTTTCGCAACTTTTTTTTGCGAAAAATTGAACACCTCTGAGCACATTTGAGTGAGAGCATACATTTTTAAGTTAGGTCCTAGATAAATGCTTAAGGCAGCTAACAAATCCAAAATGATGGTTGTAAATTTCGTAGTTTTTTTTTCCAAAAAACTAAAAAAACCACGTAGTTTTTGAAAAATTGTGAGTTTTTAGTTTTTTTTGTAAAAACTACGTAATTTATGACCTTCATCTTGGATTTGTTAGCTGCCTTAAGCATTTATCTAGGACCTTACATAAAAATGGATGCTCTTACTCAAATCTGCTCGGAGATGTTCAATTTTTCGCAAAAAAAAAGTTGCGAAAATTGCGTGACGCTTGAAATGGAGCCTTAAGGTGTAAAAGTCAAATTTTAAGATGTTCTCACATTTTTTTGACTCAAATTTTTTATGGAGATAGTCCATAGTCTTTCCAAGAAAAGTGTAGGATGGAGCAACTCTCCTGAAAAAATACATAAATAATTTTAAAATACCAACTTTTTCAAAAATTGACAAAACATCAAAATTTTGATAATCTAACCTCGGAAATCGATTTTCCGGAAAATTTTACGTAAAAGTCTCCATATCGACCACTATCCTAAGTCTTAGCCTATTCCAGATACGAAGCTTTGAAAAATAACAATTTCATAAAAAACACGGTTTTTGACAATTTTCATGTGGTTTCTGGCCTTTTTCATTTATCAGGCGTGATTTCTCCGTCTCGAAAATATTTTGATTATGATATCAGAGAAGGTCGGGTACAACCAATTTCCTATTTGGCATGGAATTGCTCAAAATTGTAAACTTTTCATTGAGAAAAATGTTTGTTGGAAAATTTCCTACAACCTTCATAAATTTTCGCTTCTGTGAAAAATCGTCTACCCTTAAAAAATTAGCATTTTCAAAAAAAAAAAGTTGAATAATTAAGATTTTTTTGTCACTTAACTTTCAAAGCTATGAGAAAAACTTTGATTTTGGACAAATATTGATACTACATCTTGTTTCTAAGACTATTATAGATCATTGCATGACAAAACGAACCAAATGAAAGCATTCACTTTTTTAACTAAATTGAAGATGGGGTACGAGAAAGTATTTTATTTTTTTTTGTCTGAGAAAACATTGTTTTAACATCATAATCTATCATTTTTCGAGTGAGCACCTAGATTTCCTCGACTTAATGTCAAAATGGGACACCCTAATCCTTATAAAAACCCAGTGAGACGAACTGGATACACGACCAAACACAATTATTGGAACTTACGTTTTACTTCCACATCCGATAGAAGTGCGTGAAAAGGCATTTCTCGTCTTAAGAAAAACCAACGGTGCCGACTGGAATTGAACCCAGGCTGACTGGGGTGAGAGGCAACTAAGCTTACCACTACACCACCGACCTCGGTGGGGTGCTTGCAGTAATGCTTCATGATTGGTCGATTATTTTAAAAATCTAATGCATACTCGAAGTTGTAATTATCTGACAACCAATTATCCCAAAAAAATTAAAGGTGTTCTGAAAAAAGTTTGATCCTAAAAAAAAAGTTCAAAACTTAAAATTTATCTTTAACTCCAAGGAGGCATCCTGATAAGGACTACCCAACTTTACAGCCTACCAAAAGGGCACATACAATTCGTATCACGCCCACAGCCCACACCTGAAATTAAATCAAATTCACATTTTCGAAATGTTCAACCTGGATCGTCAAGAAAAAAAATTGAATTTTCAAGCTCTATTTTCACGTTTTATGGTGAGAAAAGTGTTATAAAGCGCATTAAACATGATAGCACATGTCGTGTCATCATTTGTTTTCAAAAATATATACGTTTCAGCATTTTGAAGAAAACTTTTTTTTTCGCGAAAAAAAAACTTTTTCTTAAATTTTAGAATGTTCCAAAATTATCCAAAATGCATTTTTATTTAAAACATAGCAGGTAAATATATTTCAAGTAGTTTAAAGTGGTTTGCACTTCTTACTTCATTAAAATTTTGAAGATTCTTGAAAAACTTTTTTTTTGCCCTCTGATTTTTCGAGGCATTTTTGACTGGGGCGACATAAACTTTGAAAAATATTTGCAACGGCCTTATTACGTATTTGGAGCACATTGGACACTTTTGCGATTCGATTTGTACATTTAACATTGATGTTTTGAGCTTCATAAGCTCTGTACAGGCCCTTCAAATTTCGAACTTTTTTTTCAAAATCGATCACAGCATAATCAAATGGCGTCGTTTTTGGTAACGCCACCGACGCCATTTGACTTTGCTTGGATCGTTTTTTTTTTAAATATTGCTTGCACAGAGCTCAGGAAAGCTCAAAACTTTAATGTCAAACATACCAAAAAATGCGCCATAACCTAGCCTATACGTCGCTGATGTTGAATAGAATCGCATAAGAGTCCAATGTGCTTCACAAGCGGCATAATTGAAAAAATTTTACGGGTTAAAACCCCGTTTAAACATGGAATGCTGAGGGCCAGAGCTGTTAAAAACTCTCCTCCCGAGTAAGATGAAGATTTTTTTACGTACAAGGTGGAAACGAGGAAAAAACAATAAAACTCGCCTCCAATTCCAAACCAAACGAGGAAAGAAAGAGGAGAAGAAAAAAACACAAAACTCGCCTCAGCCAGCACTCACACGTTGCGATTATTTTTTACAGCGTCGATGAAAGGCAATTTATTTTCAAGGACATATATAAAAGGTTTGGCCAAACCAACAATTTACAAAAAACATTAAATAATTTTTACTAAAGTTTTTATCAATAATAGCAATTAAAAACGCAATCTTTTAGACGTATTTTAGCATAATTTACAATAAACCAATTATATAATAACCTTTGACCACACCTTATTTTTACGTCATTGATTGGACCAACGTTAACCGGTCGAGTGAATTCGGCTTTGTTTACGCATACAGATACTTGAAAAAATCGTGTCGCAGTGAAGACAAAAAAACTCCCACGGAGGAGAGGTTGATGGAACGTAGAAAGAGTTTATTTCAAACTCGCGAGTTTTTTTGAGCTGTTGTCTTCGGCTGGAGGTGAAGAATCGCGAGTTTTTCCAGCTCTGCTGAGGGCCAGCTCCTGTAACGTCATATCAGGCTCATATATGGGATTTGCCCACCGGAACAAGCCTCTGAATGTTTATCAAAAACTTATGTTTGTTACATACTAATAATAAATAATAATGATAAAAAATATATTTCAAAAATGCAATTTAACCCTCTAATGCACTTTTTTCGATTTTTTCAATTTTCAGGACTGAATCAGGAGGCTATTTTGAGCAACTCTTGTTTTACGAAATATTTTACTTTTCTTGATTTTGCTTTGTCCAAAATCCAGGGCTGTCTCATTATTCCTACTCTTTTGAAATCAGGGGTAGCAATGAGACACTCAAATTTGTGTTCAGGAATAACCTCAACAATTTTGTAAATCATTCAAGAAACATTAGAAAGATTTTATTTTAAAATATCATTGAGTTTTGACTACCTTTTAGAAAATATGTTAAGTCATTTAACTGAAATATATTTTTTTCAATTAATTTTAAGTTCTTTTTAGCATAATTATTGTTCCTTAAACTTAAAAGTTGTCAAAATTGCTTCAAAATGTCCCTGCAAGCCATCCTTAATGAAACATAATTGAAACATAAAGATTTACTCAGAAAAACATTGATTTTCATAGAATGTCCCATTGTTCCCCACCTGTCCCATATTTTGGTTAATGTTAGATCAACTTATAAGTTAGTATGTGCAGCAAGAAGAACATCAATATAATTTGTAGAAAAAATTTGAAAAACCTTCAAAAAATAAAGGTGTCTCATTGATGACTACTATACCCTAATTATAAAATGGTTTCAACCAAGGCGCAAAAAACCTAAAAAGAACAAAATAAATAAGCTTATAAAAAAAAAACTAATCTACAACAAATAACATTGTTTCAAAATCGTACCAAATAAAACAAATTTAAATTCCAATAATTCAGGTTTTAACGAAAGAATTCTTTCCTGCCTTGTTTGTTTGCAAAAATTTAACTCAAATTTTTCTATAAGTTTGAAGTTTTTAAAATCCTGAAAAATGTCCCCAGGAATCACGTGGAACCTCGTGCGATGTGCGGAAAAGTGTCCGAGCCAGATTAGACTAAAAGTGCGCCGCGAACGTCTTAATATTCTAGTGCTTTTAAATGGTCTCCCTCCCTTTCCCCCTGAAGGCTGGCTCCAACCCGTCATCATCAGTGCCTTTGGAGAAGTGTCCAGCATCTATTTTATTAGTCAGATTTGGGGAATGGACTCCGCAAGGAACCGCACATAAAACAAGGACCATTTCAATTAACCCGTTCCCGTTGAGTCTGTTCCATATTTGTGTTTTTTCCAAGATTTTTCCTCATTTATTGAAAAAAGATCCAGTTTTTCCATAATGAATGATTTCAACTAAACTGATCCTGTCTGAAGAAAATAATAACGATAATAAAGTTTGCTTAAATAAATTTTAAGTAATTTTAAACTAGATTTATCAAACGATTTTGAAGGAAGTGATTTTTCGATTCAATATTGTTTAAAAAAAATCACATTAGTATAAAAAATAATTCAGTTATAATCTATAATGTTTTTTTTGTATGTTCCATTCTGTAAATTTATTGAATATTTTTTTAACTGCTTCATGATTTTTTAAATTCTGCTTATGATCACGATGATAACAGTTGAATTTGTCTTGTCCATTAAAATTTATTTAAAGTTGTTGTCTTTGCACTGTTTCAAAGTAAAAAAAATGAAGCAAGGAATTCTAGCCATGTTTATCAATTTTCAACTGTTTAGAATAACACTTCATGATGTTTATTTTGTCGATAGTGATAAGTTGTAACACTATCAAGTTTTATATTTTTTTGAATGTTTAAACCAAGGGTGCTGATCGCTCACTTCTATTTTTTTCGGCCCACTGTCCACTTATCGCTGTAGTTAACTCAAGTTACTTTTTTCGGTTATGTATTATTTGGAGCATTTTTAGACTTACCCAAACCCTACAAGATTACACGGTGATTCACGAAAAAATGATTTTGGAATCGCTCCAGAGAGTATCGAACACAAGTGATCAAAAAGTGAGTGATTAATGAGTGATTGAGTTTGTGAGTGAGTGTTCGATGCTCTCTGGAGCGATTCCACAATAATTTTTTCGTGAATCACCTGGGCAATCTTCAAGGGTTTGGGTAAGTCTACAAATGCTCCAAATAATATATAACCGAAAAATGTAGCTGGAGTTTACTACATCGATTAGAGGACAGTGAGTCGTAAAAAATGAAAATGAGTGATCAGCACGCTTGGTTTAAACTATAGATCGTAAACAGGCATGTATCTTGGTAAAAAATATTGTATTTGGGAGCATACCCGTATGAATGACAAACAAATTAAGTGATACTTTTTCTTGATGGTAAATATCAATCTTTTTCGTCACCTATTCCGTTCAGTTTCGATCATCCAATAAGTTTTCAATTTCGTTTTATTATAATCACCTTACAATTCGCAGCTCTTGGATCCATCTGGTGTTTTTTTCATCGAACTGTTAGAAGTATTCATTTTCGTCAATTTATGGTTTTTGTTACCCATTTATTATAATATTATTTACAATATAATGCAAACTATTAGATTGAAATTGCCTGCTTTATTAATTTTGTAGTATTCTAACTAATCATCTTGGTCAATATATTTGATAAATTAATTAAGTTGTAAAGAATCGTTTAAATTTGGTATACTCTGCTCTTCTTATGTTTCATTAAGTGATTGATTCTACATAACAATTTTTTTTCTTAAGCCATAATCTGATAGTTTGTAATTATATTTTGCTACGTTTTTATGCACCTTATCAAATTAAATTCTAACCTGCAAAATATCATATATCAAACGCCAAATTCCCCAAAAGATAAACTACCATGTCTGAAAAAATATATCCCAGGAATTTCATATCCTTATGGACTGGACGAGGGAGTCGTGGATTGCCTGGCCCAAGTCACCTGAATTCCGTTTCTCTATGTAATCTAATTCATAAGAAATAGTTATTAAGAAAACGGTTTTCTATAAAGGTCCATAAACTATATTCGAGTTATTTACCGAACCGTCTTTCAGTTGAAATATACTGGTTGTTATGGCAAGTCCTGCAGTTCTTCTACATACATACATACATACATACAAACAAGTTTGAAGTTTTTATAATCCCTGTACACAACTATCTCTGGTACGTTTACTAGGCAGCAACAACAAAATTTTGACCACATTTTTTCCTAAATCAATTTTTTGCCCAACTACAAACTTGAAGCCAAAGAAATCTGCTTTCGGTGGGTGATAATCTGCCAAAACTTATCTTCCAGGCGCTACAATTTGCATGGTTTTCTTTTTTGCTGGCTTATTTCGTGGTTCTGAACACGTGGCCAAGATAAACGACGAGATTTTTTTTGCCAACGTGTCAGCTCGGGGATAAAATAAATAGGCGGTAGAAAAGTTTCTTGATGGGCAAACTTAAAATTCGTGACAGTTGGGCAAACTTTTGGGCCGACTACCGCACCAGCAGCGCCTTAAGCTGGAAGATAAAAAATGGGTGTTTGTTTATGACGAAGAACGGAGGAGCAGTGTGGGTACGCATGCAGAAAGCTAATTAGGGGAGAACGGGGTAAGACGCCACCCTAAGGAAAAAGCCTTTTCATAAGAATAATAATCAATTATTTTATTCCCAATCTAGTAGATTTCATTCTTAGACTGCTTCTCAAATTTATAAGATTTGAAAAATAATTTCATTGAATTTGATTGATTTCAAAAATATGCATTTTTTGAGCCCTCATAATAATGTGGGGGTAAGACGGCCATGTCAATAAGTTTTATTGAAAACTTAAGCAATTAGACTAATAACCAAATCACTGGTATGAAAAACTGTTAAGGATACTTTATTTATCATTGTGGTTGGAAAATCTTTTAGAAATATGTCCTTGAACTATGTCAAAACTAATAAATGGCAAGCCATGTTTCTTCCTTGATGAAAATTACGTCCAACATGTAAATTTGTGATTATTTGTTTATTTTTGTGATAATTATGGCAAAAAATGTTATAATTCTGTAAAAAGTTGATTTAAGTTCTTTATTTACCTTAGAGAATAACATCCTTGAGTAATTTTGTAAGTTTCTTAAGGTTAAGGTACAAAACAAGAGCATGGCCGTCTTACCTCGTCTGGCCGTCTTACCCCGACCTCCCCTACTGTGAAAAGTTTATGCTTAGTTTTGCGGAAGAAAGGTTTTTGTTGGATTTTACATCGTAAGTAATGCAGAAGTTTTTTTTTTAACAAAATTAATTAAAATTAGATTTTACATGGAATGAGAATGAATATGAATGAGATAAAAAGATGACAGCATTATTTGTTTTACCTATACATATAGAATATAATTTGATATTGAAATCATTTGTAAAAGGTCCATTAGGATCTTTAAGCCCTATACCAATTTTAGCAAACAGCGATAAAAGGCATGTCTGACAACTATTGTAGAGCGTATTGTTTATTGCAATGAAAAAAAAAAGAGAGAAACCAACACTTGCAAATGCATAAACTATGGTACCCTTTGGAAAGAGCTATCAAAGATGATTCTTTCTGTAAAGAAAGGTCGCAAGTTGTTTTTTTTAGTTTGTTTAAAAATCCATTCCAAACTTTTTGTGTACGTTCAAGGTGTTATTGCACTGACAAAATTGAACTTAATCGTTGTGTGTAATTAATTCAGGAATCAAAACTTAATTTTAGGAACCAATTGAGCCAAAATAAAATGCAATTCTATCCATTTTTGGAAAAATGTTGTGAACAGATTTATGCTCGACAAATTTATCAGTCAAAAAAGACAGTTTTAATTTTATTTCCCATCCATCTTAGACTTAAATGATTATGAATTTAAACGGAATTGTGATTTCTTAACTTTCGCTAGAATCAAGTTCGTTCCATTTATATATTTTTTAATTTCAAGTAATTGGTACAGTTGGGTTCAAAACCGTATGAACTATTGAAGTTTTGCAGCAAAGCTTTGAAGACACATGTCGCCACCTATGAACAAGTAGCGTAAAACTAAGGTTTTTCAAAAAATATGATTTTTAGGCTAAAAATCATACAATATTTGAAAATTTATGAATGGATCGCTTAACAAAAATTATTTTCAACATTTTGGTATATAATTTTCCTTGTTTATTTTTAAAAATGTATGTGAAAACTGGGCATACAGTTGAAAATTATAATCGGCCTTATTTTCTATGAAAAAAATTTAAGAAGTAAACAAAAAAACTTCATATGTCTTTACATACATATCTTCAACTATAAAATCATTCAGTTCATCTTTTTATTTGAAGAAACTATGTTTTTAGTAATTCCTTTAATGAAATTTGGAGAAAAAGTACAAAAATATGGATGCGCCCAAAATGTCTTGTACTTTATTTAAAAGAGGAGAAAAATTGTCGTCTTTTGCGACCAATTTCGTTAAGATTGGTGCAAAGAAACCCGAGAAATCGCTGATTTTGTGCCAAAACCGTAAAAAAATGCATGCGATTTTAGACAAGTATCCCCATTTTAGCGCCGCCTACATGTGAGGTACAGCCGCGCTGCAAAACCTCAATCGGAAACACTTATTTGATTACTTTGTTTCAATAAACCTTCGATAATCACTTTTTTGCACGAAAACTTAACAGTGGCATTGCGTAGAATATGTAACAGATCGTGTCGATTCTCCGATTTAGATGAAACTTATAACCTTTGATTGTTTATACATGAGATGAACTCATGCCAAATATGAGCCTTTCAGTACATCGTAAAATGAGGTTTAACAGTCATTGAAATTTGTGCTAAGAAATTCCGTCAAAATTTTAAAATTGCTCGCAGTCATGATGAGATTGAATTCTTTTTTTTGTGTTTGGAAGGTCGTTCGGTGCTCTTTAAAATAAGTCAAACACATTTTTGTCTAGATTAACTATTTCCCTTAACATTTGCAAATTACTATAAAATAAATTGTTGTGTGACAAAAGGTCGAAAGACATACGGTTGAAAGGACAAAAGGTCGAATGCCAAAAGGTTGAAAGACATTAGGTCAAATGGATAAAATGACGAAAGTGTACAAGAAGTCAAAAATGAAAAAAATCGTCAAAAATAGACTGAAATAGACTGACTTTAAAATTTGTTTGTAAATTGATCCATTATTTAAAATCAATGTATTTTTGTCATACAGTCGACTCCCGTTCTGTCGATATTGAAGGGACCATCGAGGGAACGGGGTATCAAATTATCGATCGAAATATCAAAGCAAACGGTTTCAAGAGATCGACAAAATTATTGACAGAACGAGAGATATTGAGAAATCCAAGATCGACAAAGCGGGAGTCAACTGTATTTATATGCTATCTAGTATTTCAAACATGAGCAGTTCTTGAAATTATTTTATAAGAAATTATCAAAATTCATTAACGTTTTTAAATTTTCTATTTACTAAGCCATTTTTTTCATTTTTGTACGTTAACATACGTTTTGTACATGTTTTTTTGTTTGTTCTTAAAAACAAATCTTTTCTTTTTCCTTTTTTTAGCTTTCCATTCTTTTGACAATGCTTATTTCTTTAAATAATATGACTTTGTTAACTCTAGGAATCAGTGGCGCTGACAGGTCCTGAGTTTTGGGGGGGGCACTTTTTCACGAAAATAATGAGCGGGGGGGGGGGGGGGGGGGTGGTGCACGCTACAATCGCATTGTTGAGCATAAAAAATTTTGATACGTATATTTCAATAATTTGATTTTGTTTTGGTTTTTAGAAAAAAAAAACAAAAAGGAAGACTTTTTTCTCACCAACATTTTTGAACTAATCTTTTCATAAAATTTTACAATGTTTTTTAAAAACATTTTGATTTGCTATGTAATTTTTCTGGTTCCTTTTTTAAGAGCTGGGTGGATTTAATTTATGAAAACGTCAATATGCTACATTATGTCAATGGTCATATTTGAGTGTTTTTACTTTGTATTAACTGCCATTTATTCTTGCAAATAGCTTTTTATTTAAAAGAATACAGTTAAACTATTTTGTGTAAATGAATCATTACTAGTCAATTTTATCGTGTTTAATTAATTCTGAAACATAGTTTATGAAAATTGTTTAAATACGACTTTAAATCTCTTATTTGTGTTTTTGAAGAATCCACTATTTGACTTCGGCCAAAATATTTTAAAAAACCTAAAAAAAATTGTAAAAAATCACAAATTAACTATTAAAAAAAATTAAAAGTTCATTTATGACATGAATAATTGAAATTTTGCTTACACAATTGCAGGGCTTTCCTGACATTTCATACAATCAACAAAATTCTAAATTCTGAATTAGAGATAATTTTTGCAAACTATTATTTAAAGAATGTACTCGGTTTGTTCTAGATATCATGACGATGCTATTCAATTCTGATGAATCAGTCATTGAAATTTGGGGTCAGAAAAACAGATGCGGGACATTTCGCCGAATGTCATTTCATCAAAAAGGACGTTGCGCCGATGGTCGTTTCACTGAATGAAATAAAAACATCAATGACTGAAGAATTATTTTGCATCAACTGAAGTTGTTTGAAAAAAAAATAACTTGAGCAATTGAACAGTTTTTTTTTGAAAATTTATTGCATTTTTTTAATGAGGCGCTTTTTACAAATTAAAACAAATGCGATAATTTAGAATCATTATCTAGATATGTATTTTTTTAGGATTAAGCGTTACATTATTTTCATATAATTTTACAAATTACATTATTCAATAGTTTTGCATTACTTGAAGGATGCGCAAATATTAGTCAATTTTGTAAAATTTGGAATAGCTTTGAAATTTTCTCATTCTTCAGGGAATCAGTTGTTGTTTAATGAAATAGTTTCAATCAGAAAATGTTAGAAAATAAATGATATAATTTGCTTAAAATTTAACCATCTAATGCACAATTTTCTTTTATTTTACCGTGTTCAGGAGGCCATTTTGAGCAACTTTTATTCTACGAAAAACTTGACTTCTCTTGTTTAATGTTTATCTTCTTTCATTTTTAGTATTTTTATTTGCATTTATCATTTTTAGTTTTGCTTGGCTTTTGGTAGTGTTATGTTTATTCTACATCGTACATTCATTATCTTTTTCCCATCTATAGTTGATTTTACCATTTTTCAGTCAGTTTTTTATTTTTTTTTTTTGCTCGTTTTTTACATTCACATTCACATTTACGGGATGTCTGTCAGAAACGCAGCCAAACTGAATACCAAATATTTTTCGACAATTTCGAAACCTGATCGGATTTTTACAATCATGTTTGATATTTTGCATTCTTCTGAAGGTGAGCCATTGCACTGTGGGCGAAATCCGACCCAAAATCCAACTTAATTAGATTCGTCTGGATTCTTAACATGAAAAATAGTGTTTCTTATTAAAAAATGCGGGGAATCGATTGGTGATGGTTTTATCTACCGCACGCAACGGCAAATGGTTCATTTTGCCTAATTTGTCCTCTAGCTTTGGTATTTTCATTATTTTTAAAAGTTTTATTTTTTTTATTTATCTTTTTTTTAATTTTTTTAATTTATCTTTTTTTTAAGTGGAAATCTTCGGAGAATCGAATGGTGATAGTTTCATGTACCGCAAGATACTCCAAGTTTGCCTTAGTAGCCCCTAGAGTTTTTTTTAAAGAATTTTTTATTTAGCTGTTAAAAATGAAATGCCCTAAAATGTATGGAAAAACTTTTTAGTAGTCAATTCAAGACGGTTTTAGGTACTGAACAGTATGGAAAGCTGACAATTTTTCGCAAAATGCTCCAAAAAATAATGTTTCGGTATTTAAACTTTATATGGTGAAATTTGGGGAAATTAGTGCAAAAAAGATCATTGCAGTACTTTAAGGTTTATGAAACCATCTCCAATCAATACCCTGAAAATTTTTACGTAAATTTTTATATGTTTAAAACTTTATGCGTCCTCCATAGAAATTATAATATTGAAAACAATAATACTGAATAAAAAACCGCGTGACCAAATCGGGCAAAATGGACCGTTTGCCGTTGCGTGCGATGGATAAAACCATCACCAACTGATTCCCCGCATTTTTTTACATAAGAAAAAAAAATCATGTTAAGAATCCAGGCAATTGGTTAGGTTAAACTTAGAATGTTTTTTTTTTGAAAAAAAATTTTTTTGATGGTTTATGTAATTCACAAATCTTGAATTTCTTAAGTTTTTGTTTTTTGAATGAAAAGAAATAATTTAAACAAAATCTAAAATCCATGTTTTTTTTATTTTGAACTTTTTATTTTGGAACATTAAAATTAAAAAAAATAAAATTTCTGAAATGATGTGTAATTAAGAATTCTGTAGTTTTTAATTTTTGTAGTTTTGATTTATTTACACATTCGTTAAAATGTCCATTAGGCGAAACGAGATTCGGTCAAATGTACCATATCCCAGAAAAACTGCTGAAAATTTAAAATTGTTCGTATTTCTCTCAAACATGATGAAAATGTCATCTTTTTATTGCGTTTCGGAGATCTTTTGAAATTTTTTGTCACATATTTTGCAGATCTCTTTAAAAATGATGTTTTTGAACATCTTTATCATAATTTAACTACCTCAAGTAAAAAGTTGGATAATTCCATGAGCTATAAACCCAAGGTATACATTTATTTGCCAATCGTGTTTTTTATAACTTTTTGATTTTCATGTAAAATATTTTGAATTAAATTAATTTCTTGCATGGTAGACTCCCTAATCGACAATTTTTTATTTTCATTTTACATATTTATAATCCGAGAAACATTTAAGCTACATACAATAATGAGCAAAGACATAATATCCACTAATTCATGATTATTTTGTGCACAAAACTATTAGATATAAGCAAGTTAATCTTTAAAAAAAATGAAAGATCAGCAAATTTTTAAATATTTCAACAATATTTAAATTTTCCAAGTAAATGTTTTAGGAATATTTAAAAAAATCTTCCAATTTTTTTGGGGGGGCACAATATATTGGGTGCCCCCCCAACCCAATTTTTGGGGGGGCAAAAAGTCCTGTGCCCCCCATAGTCAGCGCCACTGCTAGGAATATTGACTTTTTTCAATTCTATCAAACAATTTTGATCTTTTATTTGAATCATTTTATTATACTTTTATATTATTTGAAACATGATCCATTCGGTGAACAATTTTCCGAGAAACAGTAAGGTCAGTACAAATTTTATTTAAAGAATTTGTGTCCCCCCCACCCTTCAAAAAACTCTCGAAAAATCAGAAGGCAAAAGTTTTTTTTTTCGAAAAACTTCAAATTTCATTGTTATTTGATGCACAATGCATTTGAAACAGTCTTACATACATTAAAATGTAAGTGTTTTCACTTTTTATCAATTTTTTTTGTAAAAAATAAGTTTCACCTCAAAACTCTTTTTTTTAATACCAATGATGCGAGACAATTTTGATCTTTTTAAAGCATTTTCCAAAACTTTTTACGCATGATTTTTAGTGTAGAGTTTGAAATAGCAAATTTTAGTTTTTTAATTTTTTTGACCCCCCCCTCGACGTCGGCTACGACTGAGGGACAAAAAATTTGAAAAATATTTACATTGATCTAATAGGAATTTTGCAGTAATTCAAACAAATATTTTTTTTTTGATTAAGTTTTCCATTCTTTCTTTTTCTTAAAATCATTTTATAAGAAATTATCAAACTTTATTGATATCAATCAATTTTCTATACCGTATAACATTTTGTTATGTAATATTCAAATTAAATTTGTTCATGGGTTTTGATTTCTGCACACATTTGTAATCTATTTAAATTAAATGTTATTCGTTATTTCCATTCTATAAAAAAAAATCGCGATTTAAAATATGATTAATTGTACCTGGTTACTTTTAAAGACTTTTCCATTCTTTTGGATACTATCAATTTTCATTACAATATTTCTGAGAATTTTCATTTGTTCAATTTTGAGTACTTCTTTAAATAATTTTTCGAGAAACAATTTTAATTCAATGAATAGTTAGGAAATTTTATATTTATTCATTTCAATCGCATCTTTTTGATTTTTTTATGGTTTTTCCATTTTTTCTACAAAAAAACAGTTATTTTTCAAGAAACAATCTGTTTTGAAATTTTCGTTTGAAGGTTTCCTTTTTCGCCAGGCAATTTTTTTGATTGTTTTCTTTTTTTTCTCAAATTAATAGAATTTTATATTATGCATGGTATGACTACATATTTTGAAGAAAAAAAAACCATCAATGATAATCTTTTCAAATTGATTCGTTTTCTACTTTTTCTTAATATATTTAATATTTTTGATGGGTTTTGCACATAAGCGATTTGAATATTATGTTTTGCCTTTCTTACCAAAGAAAGGTATAGGGCAGGGGTGACCAAAGTGTGGCCCGCGGGCAAATGTGGCCCGCCAGCTGTTTTTTTGTGGCCCGCGAGCCCATTTTGGAGTTTATATGAAAAGTGGCCCGCCACGCCATATTTAACAACAATACAAGCAAGTTAATATTTTAATTAAAATTTACTGACTGAAGCTTTACTTTTATTAAATTTCACACAGGAAAAAAGTGATCAGTTTATAAAAAAATCTTGTGAAATCGTCATGATACTGTCAGTCACCACGAGGACAAATTGTTATCACATGCTTAAACAAATTTTCAATAGATTTGAGTTGAAGACATTTAAAATGCGTTCATATGAAAAATCTGGTTATATTTTGAAATTAATTATAGATTAACTGTTTGAAAAACGAGCGAAAAACAATTTTCAATTGCTTTGGTCATCAAGTCTCAAAAACTTAAAATTTCACAAAACCTTATATGAGCTGTTGAAACAAAAATCTGGAGATTATTTTTAAATTTTACCAGTTTGTAAAAAATAACAATGAATATTTTTTTAAATAAAACAATAACTATGAATATTGTTTCAAAGTTAATCTTTTATCCTACTCCCACAGGTAAATAATGTATCAAAATCTGTCATCCTAACTTTGCTGCAGAAAATGATATATTTTATAACATAATATGCAACAAACGCACATGTCAACTTTGCCCGAGTGTAAAATATATCAGACACTAATCAGTCCTCACCAACACAACCAAACGCCAGTAATTGACCAAAGCAAAGGACTTGTCTGAGATCTGACTCACTCAATTCATTAAGCGTTCCCGGCGCAGTGATAGCGTTCCGCATTGGCAACTAATAAGTTACTGGTTCAATTCTCGGAAGTGTAAGTTTTTTTGCATGTTGATTAGTTACCAATACAATCAAACAGCCGACAATAGCTAATGGGATAATTTGTTATCCCCCTGTATGACAAAAAATGCATGGAAACCATTTTGAGGCAGATTCTGTTAAACTTTCATGCAGCCATGCAGCAAAATCATGCCACTCACTTTTGCATGTACAAAGATAAAACAAAGATGTTTATGTACACATAGAGTAGCACGGGGCAAGTTTGCGCACGGGGCAAGTTTGCGCACTGACCTTATTAGCCCTTATTTTCAGTGAAAATTTCTAATATTTGGGTAATGGATGTGTTTATGGGTTAGCTACTTGTGTATGAAAAATTATTTGAAAAGATTACATTTTGTTTGTTTTAGAGCCAAAATTCATTTTTTTTGCCATTTTCTTAGAAAATTTTACATCTTGTATATAACGTATAATTATCATAAAATTCATAAAATCATTAAATCTAGTAAGCAGCTTTATTGTTTAGGTAACTACGAGTAAAACCATCTAAAAATATTCATGGTTTGGTTTATTGAAATTGTACTATGAACTTTTGAAAAATAAAAATGGGTACGGGGCAAGTTTGCGCATTTAAATTCTCATACAATTTTGTATGGGGAAAAATATAAACTTTATAAAAATCATGTATTTATGAAGAAATCGTATTCAAACAATGAAAAATAACATTCATGCATAATACGTTGTAAATTTATGCAAAAAACTTAATATTTATGAATTTTCAGGATTTGGATTACCTTTAACTTTAAACTGCTTATCACAAACAGTGCATTCATTATTTCTTTTGATTTATCAAGGAAATCGTTTCATTTGGACCCAAAAACAACCTCCAAAACCAGAATAGGTGAAATAATTCATCAACTGAATAAAATAACCAATGCACAATCTTGCCCCGTCCAGTGCGCAAACTTGCCCCAGGCCCGGGGCAAGTTTGCGCATTTTGGATTTTTACGCAATATTTCTATAACTCGAATTACATGCATTTTTGAGAAAATCCTAGTAATACGTTTTGAAGCCAATAGATCTAGCTTCCATTTGGTGACGTGATCGAATTTAACAAAAATCATTTGGTGCCGAATCCGGAGCGATTTTTGTTAGGTGCGCAAACTTGCCCCGTGCTACCCTACGGAATTTCTAAAAAGCATCTAACAATTTCAAGAAACTGCAAATTGCAAATATAAACTTAAGCCTTAAAGTATTTGTTTTTGATATTTTCCGATGCATTTGTCACACCTCTTTCAAAACTAAACGATTTCAACTTGTTTTGTAGGCATTTGCAATCAACCATAAGAATTTTTAAACATCGGTGTAAAATTGCACCGTAAATTAGAAAAAAATATCATCAAATAAGAATAATCGAATAGTTATAAAAAGGTTTTGGTTTTGCGACTAATTGGAAGTATGGAGTGAAAAAACTTGTTTTGATTTTTGAACTAAATTCACTTTGACGAATATCACTTGAAAATATTTATAGTAATTGGTTACCAGCTGAAACCTTAAAAAACTGGCTAAAAGCTAATAAAAAATCTAGCATGCAGAAATGTATTCATGATGGAGAAATAGAGGTGTAATGTGACAAATTTATTAAAACAAATGGTAGAATATCATAATAACTGAAATTATAAATTGAGTTTGAAAATTTCTGGATTCACATTTAAATGTGGATTTAAATTACATTTCATATATGAAAAGATGATACAAATAAAACAAGATTAAAATTTACTGGTTCATTTTATTAAATTTTCGTACTAATGCAACTGAAACCAAAAAATCTTGCAAAATCTTTCAAAATCTGGAACAGACAGCGTTAAATTTTTATTCTGTCTGTCACTTGAAAAATCTGGCATTCCCAGATTTATCTTGCAACCTGGCTACCCTGATGGAGGGTATTAAAAACATCAAGTTATGATTGCAATAATGTTCAATTTTGTGATTTTGAAAACATTTTTTTTTTATGGCCCGCAAGCATTTTTCTAAGTCAAATTTGGCCCGCCAGCCAAAAACTTTGAGCACCCCTGGTATAGGGTTTACTTTTGATTTGACCTCATCCCTAATGCTTTCAGCAAGATTTTTCCCAAGAAAAATGGCGTCGAAAAAATTTCAAAAATCATATTTTCTTCATTTTTGACGCTCTATCGACTGAAGAAGACAAAACAGAGCTAACTACAACCCTCGATTTGTCAGAACTGATTTCCCGGAGAGTTAGCCGATGTACGTATGTGACAAAAATGATATAAATTTTGTGTCCGAGTGATCTCAGCTCCCAGACATCAGAATTGAGCTCTCTCGGTTGCATTTGAAAGCTGATGGGCTGACTTAGAACCTTTTTAAGGTCGATTTTCATTTTTTTGCCATTTTCCCCTGACTTGGAATGCTTTTCCATCACAGCGCTCGATTTCGCTTATAAATTGGTATCCAAATGCAGAATTTTCAAATTTTTCTCTTCTTCCAAAAGTTGCATTTTTCAAGCTCTGCACCCTCCCAAATTTTCATTGAGATACAAAAATTTGATCAAAAGTTACAACTTTTTCATTAAATTGCTTGCAGCGAAAAAAATCCCTAAAAAAGGTGCAAGCCCATCTTGCGTCTTTCACACCAGCGAATCCCTTGACATTTTGTCTAAAAATCTCTTTGCATGCACAAATTTAGGCCACGAGGAAGCTTTTGCAACGAATTTGACCATGATCGGAGGCCTCAGTAAAATTTGAGATCGGTTTACTTTTTGCCTTTCTTACCAAAGAAAGGTATAGGGTTTACTTTGGATTTGACCTCATCCCTAATGCTTTCAGCAAGATTTTTCCCAAGAAAATGGCGTCGAAAAAATTCCAAAAAATCATATTTTCTTCGACGCACTCGTCGCAAAGTTGCCAAGTTGCGGCGCATTCTGCTGGCGCATATAGTTTTAGAGTGAAATGTACCCTTTTTAGTACGAGTTGCTCTAGCGATTGTTAGTTTCTCCGACAATATAGCTCTACGCAATGTTATTCCATAGCCAAGCTTGCCACAACTTTCATTTATTTCAGCGTATTAAAAATGCTCAAACGAGTTTTACTCGCGTACTTATCGAAATTTTCACAATCTTAAAGTCAAAAGCTTTGGAAAATTATTCTCTTATTAGTACTCAAATTAAAACGTTCAAAATTTCCTGAAACTTTAATGACAAAATACATTTGCGTTTTGAAAATGTGCTAAAAATATCTGTACGTGTGGCAACGCTTTGCATAGCTCATAGCAAAGAGAGAGCAAGTGTTTTCTTGTTGAGCGGTGGCGTGAGTGTTGAGTTCTGTACTCATTTTTTTTTTACTTGTGTGCGTTCACTGACGGTTCGTTTCATGATGACGTTCATGACTGACCCGCTGAGAGAGCATTCAAAGATCAATGCGATGATGAATGCTGAATGCCGGCGATATCAATTTCGTGCATTCTCTGTCAATGACCTTTTCTTTTTCAAGCATTGCTCAGGCGTTAAGATAGGAGACGATCACCGTAAACAAACCAGCCAAACGTGAAGAGCCCACTAGAGCATTCTGGTTTTTATAACATGGCGGTCGTGTCATCAACCTGTGTTGTTCGTCTTCATCTGCGTACAACAGAGGGGGTGACATCTATGTTTTCATCACAGCAGCACTAATCCGAAGTTTGCATCTCCGCTGTTGCGTATGGGATGCTTATTCTACAGTTACTTTATACAGATTGCAGATTAGCTTAATAAAACATAACGCCTGCTACTTCACGAGGTTTCATTGTATATCTCCGCATTTGAATTGAACCGCTGCCAACATCAGCTTTACAAAATGTTTATCTTGAGTTGTTTTATATTCAATGCATCATGATTTGGTCGCATTGATGAATATCAGTTAAATTTCAATGAGTCTCTACTATCTGCAAAAATAATTACTTCAATAATTCAAGTAAGCAAAGAGCAGCATGTCGTATTTCGAATTCTTTCTCGAGTGGTAATGTTTACAAACAAATAAAAAGTCAATTATATAAAATAATGAAATAAGAGAATGAAATGTATGAAAGAGTAAGAAAGGCTCTATCTCACTCTGGTGGGATTAAATCGGGTTTTTTCAATCGATGTTAAAAGAAAAAAAAAACACTTTCGACCTTTTGTCTTTCGAACTTATGTCCATTTGACTTTTTGTCCTATTTCAATCTTTTATTCATTCGACCTTTTATCTTTCGACCTTATGTCCATTCGACAATATGTCTTTCAACTTCCTGTCATATATTCAAAATAAACAATTTTCAAAATGCTTTATAAGAATAAAACTTAACAACTATACAGAAAGAAAAATGTGAATTAAATCGACACAGAAATCATTAATCACATGAAAACTTAGTTGATGTTTACTTGAAATTCAACATAATCATCTGAATCACGGGTAAAATCATGTTTTTACATATGTTTTGTTGTCATTTTACATCACATTGCTCTTAAATTTAGTTATAACTGAAGGCTAAATGCCCATAAAATTCTTCAACTTTAGACCCAAGGAAGTAAACGTGCTAGATGCTGCTGCAAAAGGGTGTTAAGGTTTCAAAAATATCCCTTCAACCAAACAAAATCTTGTTAACTCATTTTGAAGTGCACCAAAAGACCTTCCATACGCAACAAAGAGGATTCAATTCCTTCAAGTTTAACAAAAATGTATGCAATTTGAAGTTTTTGACAGGTTTTCTAAACAAAAATTTTAATGACCCTTTTACCCCACTTCCCAATGTCGTATAAGGCTCATATTTGACACGAGTTCGTCTCATTTATAGACAACATGGCATTCATAAATCACATAAAACATCATCATTTCAAAACATAAAAAAAGGTTTTTCATTGACTGGCAAACCATAACCACAACACAATCTGCAGACAAAAAAAATCCATTGTAGGCAGCTCGGTACTTTGAAAATAATTATAATTATCGACAAGAGCATTTTATAATAAATTTCAATTCAATAATGCATTATGAAACAGGTATTTTTATGCTAAGAAATGGTAAGAGGTCAAAATTTGCGATTTACAGAAATAAATACCAGATCGAGGTCAAGAGAAAATCAAAAGCAATCATAATAAAGCGAGAAACATAATTATGCGTTTGCGGCGGATGGAACGCAGAAAGTTTAAATAGTTTACATGACGTCGAACATTCAACAAAGCAACCCATTTTGATTGTCGGGCTGACGGAAAACGGAAATTTTAAACTGATACAAATTTTGCGTTGCGTCTGTGGCTAAACGCACTTTCCTGTTCTCAGCTAAAGCCTTTTTGCGTCATTGTCAAGTTCAAGGTGTGTAAATATAACAGTGTTGTCATTTTCTAATTTAAGTGCAATATCAAACTTTTCTCAATTCAAATTGCTTTTAGTATATATTGGAAATGCAAAAGAACGTATTTCCTTTTCGCATCATAAATTATTTCCTTTTTCCAATAATAAATTGAGTTGTTATCACTAAAGGCAATCAATCACTTTAAAAATGTTCATTGCTTGTCTCCAGGCAGTAATCCATCATAATTAGTGATCTGATTAACAAGCGCACAGTCCGTCAAACATCATAATAAAGTGAAGCCAGGATAACGAACATTATCATTTTCCATGAATCATAAAACAACAGCTTTCTGTTTGCTGCACCCCCTCACTCTTCACCAACATAGCCCATAAAAGCCTGCCAACTCAAAAACAGCTTCAACATGTCCCCTAGGATTGCGATAATATTTCAATTAGCATGCAAATCTTCACCACTAATTTATCAAAATTCCTCCCAACTTCACCCCCAACCCCCTCCCCCTTTACAAACGCCACACCTCAAGGAAGGTGTCGATGAGCAGCACACCGTGTGAGAAAAAGTGCACTCCACGACACACAAAGCCGCTTATCAAAATATCACCTCCCACAAACAACCCACCATCACCCACCACCCACTATCGCGGGATTTGCATCGATAAATGTACCCCCCCCCACCTCTCCCCCTCCCCCCCCCAGAACGAAAACATCAAAAGCGCAAATGTTAATGCGATTATTGACTCAATCAACTTCGATGTGTGAATTCGATCAATTAAGGGTCTGAACTTCATTCTGCGAATAACCGGAATTGGATCGGTGGATTGTCCGGTGTGTACACACGTGTAATTGCAAAGTTTGGATTTCTGAGATTTTTGCATGTGTGATTGTGCGTGCATGTAAAATTGTGGCTTTGTTTTGTAAATTAATTAGATCGATGAAGGATTATGAATAGCTGTTTGAATTGTAGAAAGTTTCAGCTTACGAAAATTATATTATTTAAAATAAATCTATCTTTTGTAAATTTTCAAATTTTTATTTGATTTTAAATAATTGTTTAGTCTATTTTTCATATTTGCTTCTTTTTGTTGTTTTCGTTAGCTCAAAGTTTATAACAGATTATTCCCGAGGAGACGGCTCTAGGTTGGAATTGTTACGTTTTGATATGATTCAACATCAAATAATCATGCGAGACGATTGAAACATGTTATTGCAACATCATTAACTGTTATTTACATGCCCGGATTAACTGTTAAAATAACATGACTCAATAATCTAGATATAATCGTGAAAATAGTTCAAACTTTTCGTTGTTATTGTTATAATATTCCATTTACACAAAATGAATAATAATTAGTGTTATACCGCATATTTGATTGATAGCAAAACATGATACGAATAACTTTAAATGTTATTTTCTTAGTAATCGCAAACTTGGCCAATATCATTCGAATAACAAATATTGGTAAGGTAACACAACATTATTTTTTTCACAGCCGTAGTTTTAATGATGAGCCGAGCTTCAGAGACCGTTTTTCTTAATTATTGTCAATTTATAATTTATTTAAACTACTTTATTTTGCCTTACTCACTGAGTAAAGTCTATAATCTTTCTGAGCAATTTCAGCTAGAAACAGAAATTTTTCTGGTAATGTTGTAAATTTACCTCTCCAATAACGTTAAACGCTCCTACATGCCATTTTAGTGCAAATGGAGCCATGAAGTAACTTTTCAGATGGGCGTATGTTAAAAATTACCTTTAATCAAAATTTGTTGTATCTCCGAATCATTACGTTGCACAAAGGGCGAAACCCGACCCAAAATCCCATTAAATTGGATTCGTCTGAGTTCTTAACATGAAAAATAGTGTTTCATCTATAAAACAATACTGAATAAAAAACCTCGTAGACAAATTGGGCAAAATGGACCATTTGCCGTTGAGTGCATTGGATAAAACCATCACCAATCGATTCCCCAGATTTGTTAACATGAGAACCACAATTTTTTATGTTAAGAATCCAGAAAAACTAATAAAGTGAGATTTTGAGTCGGATTTCACCAACTGCGCAATGTATCAAAAGTGGTCAAACAAAAACTTTTTCTACGAAATTTTGTGATATTACGACGTAAAAGTCAAATTTGTAGGTGAGCGTGATAGTTTTTCGCTCAAATTTTTGTGGAGGTAATCAAATTAGCTTGAAAATCCCATGAAAAATTTGAATAATCATTTTAAAACCCTAATTTTTCTAAAAAACGTCTCACCATCAATTTTTTTTTGAAAATCGACTTTGGGAGTAAATTTTCCGAACAATTTAATGTAAACGTAAATAAAAAAACAGTTTTTGATGCCTATGCTGATGCCTATTTTTTTACAATCAGAATAATTAAATTTTGAATTGATCCGTCTGTACAAAATACGACAGAATGTAAAAATAGTATTTACACTTCTCAGACACTTTACACTCTGTGTGTTAAAACATACAAAAAATTCTAAATTAAGCAAAAACATAGTACTACGTTTTGTTCAATAACTCATGCCAAACATTTTGACATAAAAATCTCATGAAATTTCAATTTCTATAGAAAGTTCCATAACAAATAATATAAAAATTCTAAAAAGGTGCAAAAACAGTATTTACACCATTTGAAATATTAACAAGAAATGCAGTGATTTGTTGGTAACTCATTCAAATTTAAGATTGCAAGACCTTAAAAGTCATCCTGAACTAAATTCAAGTCAAATAAAAAATTAACTTAATTTAATGTTTATAAAAAAATTTAAATTTGATATTAAACTTATGTTTACATAACTTATCAAACTTTTTATTCAGCTAAATGTTCATATACTATCAAGATATGCCAAGTTCACATTTTGGTGCGAATAGTAAATTATATTGAACTCTTTTGGATGGATGGAATTGATTTTTCATTTTAATTTCACACCAACCTGGAACAACGTCGTCGGGAAATCCGTCGGCACCGGAACCAGTCATTTTTCCGGTAGATCCCTTACGTGCCATCAGAAAGGGCATAAAATTCCCTAACTTTTGGTATATATACATCCAGGTTGTCTATAAGATCCACAGAGTTAAACACCTAAGCAAAAACTAAGTTGCCACTGCAAAATTTTTACGTCTCAAAAATTTCAATTTTTCATACATTTATGACCATTTTCTGCTGTTCGCAGAAAGCAACCTTAAAAAAACATTTTTGCTTGGGTGTTTAACTTTGTGGATCTTATAGACAACCTGATTGTTTACATACCAAAAGTTAGGGAATTTTATGCCCTTTCTGACGGAACGTAAGGGATCTACCGGAAAAATGACTGGTTCGAGTGCCGACGGATTTCCCGCCGACGTTGTTCAAGGTTGATGTGAAATTTCAATGAAAAATCAATTCTATCCATCCAAAAGAGTTCAATATAATTTACTATTCGCACCAAAATGTGAACTTGGCAAATCTTGATAATATATGAACATTTGGCTTAATTAAAAATTTGATTAGTAATGTATTCATAAGTTTTATATAAAATTTCAAAATTTTTATAAACATTAAATTAAGTTGTTAACAAACTTTGTATTTGACTTGAATTTAGTTCAGGATGACTTTTTAGGTCTTGCAAACTTAAATTTGAATGAGTTACCAACAAATCACTGCATTTTTTGTTAATATTTCAAATGGTGTAAATACTTCTTTTGCACCTTTTTAGAATTTTTTATATTATTTGTTATGGAACTTTCTATAGAAATTGAAATTTCATGAGATTTTTGTGTCAAAATGTTTGGCAGTATAGTTCGGTATACTTAACCGAAAGTATAGTTCGGTTTCGTTAAGTATTTGCGCACTTTGTTCTACATTACGACGTGAACGTTAAAGACAGTAGTCTTAAGTTCTTGGAAGAATAAAAAGATACAAATACGTTGTTCCAGGTTGATGTGAAATTTCAATGAAAAATCAATTCTATCGATCCAAAAGAGTTCAAAATCATTTTCTATTCGCCCCAAAATGTGAATTTGGCATGTCTTGATAATATATGAACATTTGGCTGAATTATTATATTATTGTAAGTTTAATAAGTAATGTATACATAAGTTTTATATCAAATTTCAAAAGTTTTATAAACATTTACACTAAGTTGTTGATAAATTTTGTATTTGACTTGAATTTAGTTCAGGATGACTTTTGAGGTCTAACAAACTTAAATTTGAATGATTTTCCAACAAATCACTTAAGTTTTTGTTAATATTTCAAAGGGTGTAAATACTTTTTTTGCACCATTTTAGAATTTTTTATATTATTTGTTATGAAATTTCCTAAAGAAATCGAAATTTCATGAAATTTTTTAAGTGAAAATGTTTGCTTAATTTAGAATTTTCAGTATGTTTTAACACACAGAGTGAAAAGTGTCTAAAGGGTGTAAATACTTTTTTACATACTGTATAAAAACGTAGATAATCGACGTTTACACTTTATGTAGTAGCCCTCTTAAACCTTGCTGTTTCGTCTACGGATCCACAGGCGTGAATCGTTCTAAAACCTATTTACACTTAGAATTTGTAGCTTTTTAGCAAGGTTGACAGCCAATGATCTGCTACTCCGTTATTGACAGATCAGCTGAAGTTGCACAATGAACCAACTAGAGCGTCCAATTTCCCGGGCTAACAAATTTCCCGGGAAACGGGAATTTTTTGGCAAATTTCCCGGAAATCCCGGGAATCCCCGGGAAAAATAAAATTTCTAAAAATTGGCATTAAATTCAATTTTAGTAGTGAACACCAAAAAATAAGCATTTTGCATTATCATTTAAAGCTAAAATAGGAATACCATCACTCAATAGTTCCTGTTCAACAGAAATAACTTGAAAAAAATTATAGTATCAATTTTTTAAAAAAGGACGAGAAAAGTGCATCAATAAAACAGCTTTACCAGAAACCTGCTGCTAACAAGAAAAACAAAAACAAAAAACGCTTTTAATTAATCTAAAACATTGGAATCTTTCACATTTGATTGATTATAAATATTTATAATTGATCGCTTGTTTTGAAAAACAAAAAATCTTTGACATTTTCAGACCTACTGAACATATTATCATTCAATCATTTTATTAAAAACTAGTTTGGAGTGTGAAACCACTCGAACCACATGGATTGTAAAAAGATGAGAAAAAAATAAGGCCGTTGCAAATCTTTTCAAAAAATGTGTGCCTTGATCCTCGTCGAGAACGAGGGGAAGGAGGCAACACAAAACTTCAAGATTTGCAATCCTAAGTTTGAAGATATTTTATTTTCAGCGATTTTTTTTTTTTTCAAAAATCAAACTTTTTGCGGAACTGTGTATTACAGTGACATTAAATTTCAAAATATTTTAAAATTAAGCCAAAAATACCTAAAATGATAAACAATGCCAGAAAGAACAATTAAAATTTCATTTAAATTTTGAAGTTTTTTGGAAAACATTTTTCCTTCTTATTTTACGAGGCAATTTTGATGTGGGAGGGTAAAAATACTTTGAAAAATACTTGCAATGGCCTAAATTTTATTGACAATCATATTTTACTTGATAGTAAATATAATATAAAATATGATTGACAGTAAAACTTAAATGTAGACAAGAACGCAAAGGCCACTTCAAACACAATTCTGGCATTTTCTTTGAAAAAGAACAAACCACCGGGGAAAAAGATACATAATTGGTCCTTTTCAATAAAAACTCCACAATTGTTTTTTGATAACTTTTCGAACTTCTTACGATAATTTATTTGGATTCTAAATCTGCTTGTTAATTCAACCAGGCAATGATATTAGGCTTACTAGAGGACTAAGTCTGACCTTTTATTGATAATGCAAACTATTCAAAATCCTTAAAGCATAGCAAATTTCTATAATCAACTGTTGCTGAACCCTTGCGATTCATCAATGAAAATATTTTCTGCGCTGTCAGGAAAGACTAAAATCATTTTTGAATTTTTGGGGGTTGTTAAAAGTTTCATTGCGCTCTCAAAATAAGCTTTCATTGTTTTATGTGTGATAAAATTAGTTATTTGTAGCACATTTAGCCCCTTTTTCAAAAAGAGATGAGATTATTCATCTCCACGTCTTTGAAATTAATAAACTAAGAACCAATAAAATTTCGTTTTGTTTAAAGAAAAAAACAAGCAAGCCAGTAGACACCCAACCAACCAAAAGCCAACAATAACTAGACCAAAAACAAATGGAAATAATGCCTACCATTTGACTAAGTTTAAAAAAAAAAAGTTTGATACTGAGTTGTTCGATATTCAAAGAGGATGTAACTTTTTCTAAAATTTCGGGAATTCCCGGGAAATTTCAAATAATTCCCGGGAAACGGGAAATATTTTTAGACGGGAAATCCCGGGAATTCCCGGGAAATTTTTTCCCGGGACGGGAAATTGGACACTCTAGAACCAACATATGACTAGTGGTAGCCAATCATCCTCACTGTGCAACCCCTGAAGATCTCTGCTTTAAAAGTCAATACCGGCGCCCCCCCCAAGGAGAATGCAGTTCAACAAAGAAAGGAATGTTTGTCCGATACTTGAAGCTGCAGACTCATCAGACACGTAGTTTGTCACTCTATGGGGATTTTTGTTAGTAAACGGAAGGCAAAGGTATGTCAGGATTCATCTTGGTAGATCTTGTGACCACACAAAACACATGTTATTATACAGCCATTCCACGCCAAAAAGACCTAAACCGAAAAAAAAGTTCAAATTTTGACTGGGGGTTCTTTGGCCAAAATAATTAGACCCGTATTTTTTTGTTTGGCTCCTAGGGTCACCCTATTAGAGTTAGGGTGGTCCAAAAAATGGCGTTTTTGATCAATTTTCGCTAAAACCACATGTTTCAAAAAATCATAACTAAGCTCCTTTTCAACCGATTTTGGTTCTCTCGGTTGCAAAAGAAAGGTAATGAGTTGTGCTTCAAAAGAAAAATACTACTGAGACCAAAAAATCTAGCCTTATATTTCAAAAAGGCGTATGAAATTTTGAAATGCCATTTTCATGGTGTCTGGACCAAAGAGCCCATGTCTGAAAATATTTTTATCGGATTCCTCAGGCAATTTTACATAACATATCAAAAATGGGAGATGTTCATTAACACAATTCTGAGATATGATTTTTTGAAAATAAAAACCGGGTTTTTCGACGCGAATCGCGCAAAAACGGAAAAAACGGCAAAAACACGAAAAAATCAACTTTTTTCACTAAAACTGCATTAACTTGAGATTTTCAGCGATGACCTATACTTTTTTATACACCACTGGACTCGTCATTCAATTACGCAACTTTTGACGTATAAAAACCTATAGGTCATCGCTGAAAATCTCAAGTTATCGCAGTTTTAGTAAAAAAAGTTTATTTTTTAATGTTTTTGCTGTTTTTTCGTTTTCGCGCGATTCGCGTCGAAAAACCCGGTTTTTATTTTCAAAAAATCATATCTCAGAATTGTGTTAATGAACATCTCTCATTTTTTGATATATTATGTAAAATTGCCTGAGGAATCCGATAAAAATATTTTCAGACATGGGCTCTTTGGTCCAGACACCATGAAAATGGCATTTTAAAATTTCATACGCCTTTTTGAAATATAAGGCTAGATTTTTTGGTCTCAGTAGTATTTTTCTTTTGAAGCACAATTCATTATCTTTCTTTTGCAACCGAGAGAACTAAAATCGGTTGAAAAGGAGCGGAGTTATGATTTTTTGAAAAATGTGGTTTTAGCGAAAATTGATCAAAAACGCCATTTTTTGGACCACCCTAACTCTAATAGGGTGACCCTAGGAGCCAAACAAAATAATACGGGTCTAATCATTTTGGCCAAAGAACCCCCAGTCTAAATTTGAACCCGATCGGCGAACTTTTTTTTCGGTTTAGGTCTTTTTGGCGTGGAATGGCTGTATAAATACCGATTATCCTCGCAACGAAGTATATTTCCAATGCTTACCGTTGACGTGCCTTCCGAGCAACGATGCTATAGGAAGGTCTTTTAAATACGCATTAAAGAACGATTCATTCCATTCATTCAAGAAACTTCAAGAACACTCACGCACGTTCCCCAAACTGATTGGCCTGAAAATCAGCACACTTCTCTGAGCACTCTATAATTTTAAATAATATCAAAACTATTTATATTCAAGATTCAAAATTTACAGACCCGTTATGCTTTTCTATGCAATGCTATGCTAGTTAAAAGTAATAAAAATTATGATGAGGCAAAGTGCTACACATGTAGTATTCAGATCTGTATGAAGCTATTATGATTTTTGTGTAAATTCAATACAACATTAAAGAGTACAACTACCAGCAGCAGCAGCACACAAACACCAATGAGTTGCTCCCGACCCCACAACATGAGCAGCGATGATGCTAGTGGTTGGGTAGCGTACTCATAACATGCTCCACCTCACCCATATCGCAAAAGGCAGCTCTTTTTCAATCCAATCGCATCACATCAGCAACGAAGCGAATAATTTCATTTCTCATTTTAAATCCCCATTTCATGTACAGACTTATGTGTGTGTGTTTGTGTGCCCTGTGTACGTGTGCTCTATACAGTCAACTAATACGTTACCCCCCATTCAATTCCCGTGGGGAACCCACCCTTTTCTACAACCTGAAACCAGGGAGTTCAAGCATTTCAGCCACGCTCACTGGTCCAAGAGCGTTTTGTATCGCAAGCTCCCTGTGCGATCCATACCGGGGCCATGGGTTCAAGCCCTTTATGAGGTGCTTCCAGAGCATCCCGAACGATTCATGGGGCAGTTTGGTTTGGTTCTACCCCAATCGAGCGATGAATCGTTTGAAAGTGCATGGAGATCTGGACTGGACACGGGCTGAGCAGCAGTAGTAACATTTTGGCATCTATGCCAAAACGAGGAGATTCATGGTTGTAAAAAGTATAAATTTATGTCCAATCATTATTGCGAGTCAGTTTCGAGCGATGCTTGCATATCAAGGTAGATGCGCTTGTAACGGTTAGGTCACTGCATTGGCTCTCTGCCATAGAGGAAATTTATTGATCAATTGTGGAAGGAAATAGCAATCCCTGATTAGTTGTACCTTTTAGCAAACATTCACTTCAACATTATTCGCACAACAAGCTACAGGTTTTGGCGGCCACTTTCCGTCTACGTGTCTAGGCATTCAATTGGTTGTAGGGCAAGCAAATCTCTTTTTACGCATACATCCCTGCCACTCAGGGATTCAAACTTTAGATTGCAAGTCCAACTGCTTACCAGCGAATCAACCGAGACAGGAAACGTCAACGAAGTCGACTGGGATTGAACCCAGGTCAACTTGGCAAGAGACAACTATGCTTCCCACAACACCACCGACCAAGTCAAGTGATTCCTTAACCACACTGAACGACAAAAACACAATAATGTAATTCTAGTGCAGCGGTTCTCAACCTTTTCTTGGTTTGGAACCCCTTTTAACTTTATGGTCACTGCTGGTACCTCCTATCCTTTTATATCCAAATCTTTAGAGTAGCACGGGGCAAGTTTGCGCACCTAACCAAGATCACTCCAGAAACTGCATTAAATATTTTTCAAAAATTCAACCGCGTCAACATAAGGTATCTATGTCTATTGGCTTCAAAATGTATTACTAGGAATTTCTCAAAAAAATATGTTCTTCGAGTTAAAGACATATTATGTAAAAATCAAAAATGCGTAAACTTGCCCCGGGCTCGGGGATGGGAAAAAGGAAGGTTTCTTGTAATATCATTACAATTTTTTTGTGGAGATAGTCTAACGTGTGTCAAAAAGTCTCACGAAAAATGCAGCATGGTAAGTCTCTTCTAAATAAATACAAAAATCTTCAAATAAAACCATCTTATTGAAAAGTGCACCTAACAGCACATTTTTCCAAAAACAACCTCGGAAATCAACGGAAATCCAGACAATTTTACATAAAAGTCTCCATATTGACCAATATCCTAAGTCTTTTCCTTTTGAAAAAAAAAAATAACAAAGGTAGTATTTCACTTATTCACTAAGGGACACTTTTTTGGTCATCGCTGAGACATTCTTAGTGCAATTTTTTACTGAGAACAGACGAAATGAGTTTTTTTTATCAAAGGTTTAAGGGCCTATAACATATTAATAGACATTTATAATTGAACAAAGAAGTGTAAAATATCAATAGAAAAAGTGTAAAAATCCTGATTCGTGCTTCAAATACAACTGAAATTGGCTACAGAGCCCGATATGTCCTTAACAAACATTTTGAATTAAAACTGTCACATCATGTTCTATGGGTTTTAAAGTAAAATTTTAATAAAATTAGTTACATCAACACTAAAATGTGATATTTTAAAAAGACATCTGAAAAGCAATATTAAGCAATGTTCATTAAACGTTTATAATTAAATATGAACACAAATTGCACACTTTTTGTATAAAATTCACAAGCATCTATCGAAGACTAATCGAATAAAGTTCACATTTAGCAGCACGTCGGTTGTAAAGATGCTTTTACAGTTACTTCTTAAACTTTTTAGTTGATAATTACAGCTGTAAACTTGTTTTAATACTTTTGGTTTCTGCATGAGCGGGGTATTTCAAATTTTATATTGAAGCAAATCAAACAAATTGAAATATATATATTGAAGAATGCACTACATATAAACTGTCAAAAAATAAGATTTATGAAAAATTTCAACATTGCATGAAATCATTTTAAAAATACATATTTTTCTTGTGTTTCATTCATTAGACTTTCAGGATGTTCTTAAATGAAGCCATATTTTGATCAGTGTGATCAACAAAATCAATTTTGGATCGTTGTAAAATTTATTTATACAGCCATTCCATGCCAAAAAGACATAAAGCGATGACCTATACTTTTTTATACATCACTGGATTCGTCTTTCAATTACACAACTTTTGACGTATATAAAAGTATAGGTCATCGCTGAAAATCTCAAGTTATTGCAGTTTTAGTGAAAAAAGTGGATTTTTTCGTGTTTTTGTCGTTTTCCCGTTTTCGCGTGATTCGCGCCGAAAAACCCAGTTTTTATTTTCAAAAAATCATATCTCAGAATTGTGTTAATGAACATCTCCCATTTTTTGATATGTTACGTAAAATTGCCTGAGAAATCCGACAAAAATATTTTTAGACATGGGCTCTTTGGTCCAGACACCAGAAAACGGCATTTTAAAATTTCATAAGCCTTTTTGTAATATTAGGCTAGATGGTTTGGTCTCAATAACATGTTTCTTTTAAAGCACATTTCATTACCTTTCATTCGCAACCAAGAGAACTAAAATCGGTTAAAAGGAAGCGAGTTATGATTTTTTGGAAAATGTGGTTTTTGCGAAAATTGCTCAAAAAAGCCATTTTTGGGACCACTTTAACTCTAATAGGGTGACCCTAGGAGTCAAAAAAAAAAACGGGTCTAATTATTTGGGCCAAAGAACCCCCAGTCCAAATTTTTTTTTTCGGTTAAGGTCTTTTTGGCATGGAATGGCTGTATATAAGTACCGTAAACTGGGGTGTCATTGATAGCCGGGGTGACTTTGATAGCTCGAAGATTTTTTTACAAAATGCAAATCACAAAACATATACAAACGGAATGGTTTGAAGTTATACTGAGTTTGGTGGAGAAGTGTTTGACGCACCTCAAAAAGTAAGTGAGAACACATTTTGAAAAAATTGAAAAGTTTGTTAGCGAAAATGTTGATAAATGGCATTATTTTAGTTCTCTCAAAGTGTCATGATTTTTCCTGTGAAAATGATTTCAAATGTTTAAACGGAGTTCATTTTTGGAAAAGTTTTTAATATTTGAGCTTTATACTGTTTGTGGAATACGATTTAAAAATATTTCAAATTTATAGGCATTTTAAGTAGATCAAATTGCACAGTAAAATTGGAAAAATCCTAAATAATGCTTCAAAATTGACTAAAAATGTTTACAGAGCCTTTTATCTTCTTATAAAATACATTGCAAAAGTTTAAAAAAAAAACCCGATTTAATCCCACCAGAGTGAGATGGAGCCTTTCTTACTTTTTCATACATTTCATTCTCTTTATTCATTATTTTATATACTTGATTTTTTATTTGTTTGTAAACATTACCACTCAAGAAAGAATTTAAAATACGACATGTTGCTCTTTGCTTACTTGAATTATTGAAGTAATTATTTTTGCAGATAATAGAGACTCATTGAAATTTAACTGATACTCATCAACAGGGTACGAAAATAAGAACTTGAACTTTAAGTGAGGTAACTTTGATAAGCACCGAACTTTAAAATTTTCGGGTTCGGTTCTGGTGCTAATTTTTCAAACAAGGTGGCTATGACAAATCGTTGATTTTAGAAAATTGATGGCAACTAATTAACAACCATAACATTTCCCACTCGGCTCTCGGATAGTTCATAAGTGCTGTTCTTGAGAATGTTGCCCGACCTGGCCGGACTTAAGGAATGATCTTTTTCCAGTGGATCTGTAAAAAGAATCGTTCCTGCAAACGCCTTGAAAAAATATCTGTAAGTGACAACATGTAAACAAGCTCCAACCGAGGCTTCTAGTTGACGAAAACTAACCAAATCTCCCGAAGGAGGTGAAAAAGTTGGGCATTAGGATGAGTTGCCAATCCGTAGTTCTGGAGTTCAAATAGAAAAAAATAAAACACTCTTAATAAAATCCTAACACAAGAGTAATTTCATGCATTTGCATGAGATCGGTTCCATATGTTGCCACCAGAGTACCGGGGAGCTGATTTCGGGGACAAATATTTCCCTGATAAAGCGTAATTTGAGGTGTTTTCAAAAACATCTCCGATTCTGGCCACAAAAGATCGGTGGAACCGGTCCTGATGGGACTTACGGAATTTAATATTATTCCTAAATTTTAATTGGCCCAAAACCATGTCCTAATATATTTTGGGTCCTTCTTCCTCTGCACATTGTTTTAGTTTATATAATTTAAAATAAGCACCTGCAAACTGAAGTGCTTATTATAAGCACCCAGAAAAAATGGGTTCTGGTGCCAATTAAAGCACAGCACCTTTGATAATTTACAAAACTCGGTGGCTATGTCCTTTCCCTGCTCATCAATGCGACCAAGTCATGATGCATTGAATATAAAACACCCAAGATAAATATTTTGTAAGCTGATGTTGGCTGCGGTTCAATTCAAATGTGGAGATAAAAATGAAACCTCGTAAAATAGCAGGCGTTAAATTTTATTAAGCTAATTTCTCTGAATCAACGCTATATTTTTTGCAATCTGTATATTGATCCTTGCCCTGTAAACTGGACTTTGCCCGCACTTTTGACTCGCACTTCTGACAACTAGATTTCTTGAATCTAGGCAACCACTTGTTATTTGTTTACTTTTTCCAGTCGCAATTCCCACCAACCTGGACTCCGCACTTAAAAAATCACAAGTGACAGCTGAAAAACTGCGAATCAACTCAGGTCGCTTTGATCATTCTGAAGGGAATTTAAAATTTTCCAAGTAGGTTTAACAAGTCTCAATCTTTCCCAAGATTGCGATCGATCGCACTTTCATAGTGCAAAGTCCAGATAAGTGGGAATGCGCAATAAAGTAACTGTAGAATAAGCATCCAAAACGCAACAGCGGAGATGCAAACTTCGGATTAGTGCTGCTGCGATGAAAACATAGATGTCACCCCCTCTGTTGTACGCATATGAAAACGAACAGCAGTATGACCGTCTCCTATCTTAACGCCTGAGCAATGCTTGAAAAAGAAAAGGTCATTGACAGAGAATGCACGAAATTGATATCGCCGGCATTCAGCATTCATCATCGCATTGATCTTTGAATGCTCTCTCAGCGGGTCAGTCATGAACGTCATCATGAAACGAACCGTCAGTGAACGCACACAAGTAAAAAAAAAAATGAGTACAGAACTCAACACTCACGCCACCGCTCAACAAGAAAACACTTGCTCTCTCTTTGCTATGAGCTATGCAAAGCGTTGCCACACGTACAGATATTTTTAGCACATTTTCAAAACGCAAATGTATTTTGTCATAAAAGTTTCAGCAAATTTTGAACCTTTTTAATTTGAGTACTAAAAAGAGAATAATTTTCCAAAGCATTTGACTTTAAGATTGTGAAAATATCGATAAGTACGCGAGTAAAACTCGTTTGAGCATTTTGAATGAGCTGAAATAAATGAAAGTTGTGGCAAGCTTGGCTATGGAATAACATTGCGTAGAGCTACATTGTCGGAGAAACTAACAATCGCTAGAGCATCTCATACCAAAAAGGATACATTTCACTCTAAAACTAAATGCGCAAGCATTGCGCCGCAACTTGGCAACTTTGCGACGAGTGCGTCGAAGAAAATATGATTTTTTGGAATTTTTCGACGCCATTTTCTTGGGAAAAAATCTTGCTGAAAGCATTAGGGTTGAGGTCAAATCCAAAAGTAAACCCTATACCTTTCTTTGGTAAGAAAGGCAAAAAGTAAACCGATCTCAAATTTACTGAGACCTCCGATCATGGTCGAATTCGTTGCAAAAGCTTCCTCGTGGCCTAAATTTGTGAATGCAAAGACATTATTAGACAAAATGTCAAGGGATTCGCTGGAGTGAAAGGCGCAAGATGGGCTTGCACCTTTTTTAGGGATTTTTTTCGCTGCAAGCAATTTAATGATAAGGTTGTAACTTTTGATCAATTTTTTGTATCTCAATGAAAATTTGGGAGGGTGAAGAGCTTGAAAAATGCAACTTTGGAAGAAGAGAAAAATTGGAAAATTCTGAATTTGGATACCAATTTATAATCAAATCGAGCGGTGTGATGGAAAAGCATTCCAAGTCAGGGGAAAATGGCAAAAAAATGAAAATCGACCTTAAAAAGGTTCTAAGTCAGCCCATCAGCTTTCAAATGCAACCGAGAGAGCTCAATTCTGATGTCTGGGAGCTGAGATCACTCGGACACAAAATTTATATCATTTTTGTCACATACGTACATCGGGTTAACTCCCCGGGAAATCAGTTCTGACAAATCGAGGGTTGTAGTTAGCTCTGTTTTGTCTTCTTCAGTCGATAGAGCGTCAAAAATGGAAGAAAATATGATTTTTTGAAATTTTTTCGACGCCATTTTCTTGGGAAAAAATCTTGCTGAAAGCATTAGGGTTGAGGTCAAATCCAAAAGTAAACCCTATACCTTTCTTTGGTAAGAAAGGCAAAAAGTAACCGATCTCAAATTTTACTGAGACCTCCGATCATGGTCGAATTCGTTGCAAAAGCTTCCTCGTGGCCTAAATTTGTGAATGCAAAGAGATTTTTAGACAAAATGTCAAGGGATTCGCTGGAGTGAAAGGCGCAAGATGGGCTTGCACCTTTTTTAGGGATTTTTTTCGCTGCAAGCAATTTAATGAAAAAGTTGTAACTTTTGATCAATTTTTTGTATCTCTATGAAAATTTGGGAGGGTGAAGAGCTTGAAAAATGCAACTTTTGGAAGAAGAGAAAAATTGGAAAATTCTGAATTTGGATACCAATTTATAATCAAAATCGAGCGGTGTGATGGAAAAGCATTCCAAGTCAGGGGAAAATGGCAAAAAAATGAAATCGACCTTAAAAAGGTTCTAAGTCAGCCCATCAGCTTTCAAATGCAACCGAGAGAGCTCAATTCTGATGTCTGGGAGCTGAGATCACTCGGACACAAAATTTATATCATTTTTGTCACATACGTACATCGGGTTAACTCCCCGGGAAATCAGTTCTGACAAATCGAGGGTTGTAGTTAGCTCTGTTTTGTCTTCTTCAGTCGATAGAGCGTCAAAAATGGAAGAAAATATGATTTTTTGAAATTTTTTCGACGCCATTTTCTTGGAAAAAATCTTGCTGAAAGCATTAGGGTTGAGGTCAAAAACAAAAGTAAACCCTATACCTTTCTTTGGTAAGAAAGGCAAAAAGTAAACCGATCTCAACTTTTACTGAGACCTCCGATCATGGTCAAATTCGTTGCAAAAGCTTCCTCGTGGCCTAAATTTGTGCATGCAAAGAGATTTTTAGACAAAATGTCAAGGGATTCGCTGGAGTGAAAGGCGCAAGATGGGCTTGCACCTTTTTAGGGATTTTTTCGCTGCAAGCAATTTAATGAAAAAGTTGTAACTTTTGATCAATTTTTTGTATCTCAATGAAAATTTGGGAGGGTGAAGAGCTTGAAAAATGCAACTTTTGGAAGAAGAGAAAAATTGAAAATTCTGAATTTGGATACCAATTTATAATCAAAATCGAGCGGTGTGATGGAAAAGCATTCCAAGTCAGGGGAAAATGCAAAAAAATGAAAATCGACCTTAAAAAGGTTCTAAGTCAGCCCATCAGCTTTCAAATGCAACCGAGAGAGCTCAATTCTGATGTCTGGGAGCTGAGATCACTCGGACACAAAATTTATATCATTTTTGTCACATACGTACATCGGGTTAACTCTCCGGGAAATCAGTTCTGACAAATCGAGGGTTGTAGTTAGCTCTGTTTTGTCTTCTTCAGTCGATAGAGCGTCAAAAATGGAAGAAAATATGATTTTTTGAAATTTTTTCGACGCCATTTTCTTGGGAAAAAATCTTGCTGAAAGCATTAGGGTTGAGGTCAAATCCAAAAGTAAACCCTATACCTTTCTTTGGTAAGAAAGGCAAAACTGTTAAGTTCTACTAAATTAACCTCAAATTTAAGTAGATTTTGATAAACTCAGTTAAATAAATACTTGAATATGATTTTTTCAAAAGAAATGTGAAAATGAATCATAAGAAAGGTTTAGTTAACGTAAACCAATAAATCTGAACATCAATTGCATACTTTTTATATAAAATTTACAAGAATGACTGTGGGTATCAAAGTCACCCGGTATTTCAAAATTGAATTTTTGACGTAATTATTTTTTAAGGCATTATTGAAATAAACTCTTTTGAAAAATATTGCAAGCACATTGTTTGGTCTACCCCAGTACATGTTTTAAAAGTATAAAACATGAAAAAGGACTAGCCTTTTGAAAAATAATAGAAAAGTAACATGAAAATCTATCAATGTCACCCCGGTTTACGGTATTATAAACAAAGTGTCTATGTATTATTTGAATGATTTTATTTTATTTGTAAATGTTTTTGATTTTGATTATCAGATTGTTCGAAATATATTATTAAGTTTAAATACTATGTTAATCCATGTTTGCCATTACAAGGTTCGTCTTCAAGTAACCGTTGATATTGCTGTTGATGTAGAGAGCCACTGTTCTTATGGTTTTTCGTTGTTCTGAAGAATGTTATTATCCTATTCGAGATAAATTAGATCCTGCGCTCCTGTAGATCAGCGCAACAAGATACGCGCGCAGTGGAAAGCTATAGGTTGTCATTAGTAACGAAAGGTTGTTGATAGTTTTTTTTCTTGGTGACACACACAGGCACCAGGTTGTGTTTACATTTTACTCTGCAACTGTCACGCGCTGATTTTCACCAAGCCACCCAGATAATCACCTAAACTGAAAATATCTTGATAAGCACAATACTATATATTTTAATTAAAATGTATTTTGATTTCTTGAAAGTTCACTGATATATGATGCTAGTTTAGCCATGTTCCGTGTTTCTGTTTCACCTTTTTGAAAGATTTTTGAGCTGTCTGTTTTTGTTCATAGAATTTTTCTTCGTATTTTAACGTTTTTTTTTTTTTTTTTTTAAACGAGCAGTTTTTGCCTTCCTTGCTGAGAAAAGCTATAAAATCACTCGGAACAAGAACTTTTTTTTCAGCCTCCTAGACACACCCTCACGTATACATATCGACTCAGGGTCAAATTTCGAGCTACTGTCTCTGTGTCGATTATCTTGACACCGGGTGAATCGATTTTGGTCGTTTCGGTTTCATTTGATCCGTCTTAGAGTCATATAGGTCCTTTTTTTAATTCATAAAGTTTAATAATGTACTTCAAAAGTTATGCTATAAAATAGGATGGTTTTTGTTTAAATCCCCATAATGTCACACATTTTTAGAAAGGTATTCCAAATATTATTTGATTCAGGCATAATCGATGAAAATTTGACAACCTTATCAAAAGTTATAAGCACTTAAGGATGCACATCAGCCAAAGCATTGTTCACCTAGAAATTTAAATATTTTAAAAACTATGGTGATTATCAATATAATAATAATTGATTCACTGTGTAAATTAATGTTTTCTGCAGGATTTTCAATTGGATAATATTATTTAGGCAAGCACATTTTTTCAGGGTTGGGGTGGAGAACGCAACCATTTAGGAAGAAGAAGACAACAACCTCTTCATCACAATCCTGAAATAATGTAAATATAAAAATAGTCTGAACTGTTATATAGTGAATCATAAAGTATATCGATAGTTACCATAGTTTTTTGAGAAACAACTAAAATACTAAACTGATGTCTCAAGATTCTGGCTGTATAAGACTCTGGCTGATGTGCACCAACCAAAATGTTGGATGTGACAAGATAGCAAAATCACGACGATATCTAACTATAAAAGCGATGTTTCATACACATATAGTTCTTACAAGATTGTACAATTTCATCATTCTCAACGCACGTGCCCTCCAAAAAAGGCCTAGTTTTCTCGGGTACAACGGCAACGGCCGTGACGACACGACCACATTCTTCCCATAAATCAACAACTTGAGCATTAAAAAAAAACTCATTTCCGGCGACACTTTACTTGTGACCAGCTTTTATCCCTCCTTTCCCTTCCTGGTGTTGCTGCAACTTCTTGGCCATATTGGTTGTTCAACTCAAGTTTTTCTTCCAGTTTTCTCGGGCATAAGCCGTTCAGAAACACTCAAAAATTATTATTTTATTAAAATTAATATACAAAAATACTTTTTTGAACCGACAAAATCATGTTAGAATGAAACAAATATTTTCAACTTAGCATAAATTTTTAATTTTATTTTCAAAAATATAATTTTTCAGCTTACTGTTCCTCTTTCATTTTTTCTTTTTTCTGTGTACTCTTTGGTTTACCACCAAGCAGCAAAACCACGCGAGATTTTAAACTTTTCACCCTGAACTTCTGGCCCCGGCCAGGCATATGTTCAGCAAAACTTTTGCTCTTTTTTCGCCGGGAAAAATGACTCTCCTTGCAACGGTTAGGACCCCAGAAATTGGAAAAGTGCATTTTGGAAGCACTCGGTGACAACTTTTTTGGAACCGAAAAGAAAACGGAAAATGACTATAAAATTGGTTTCTGCTGGTCACCGTTTATCATGCAAGGAAAAGTTTGCTAGGTTGTAGTAAAATATGGTTTGAACAAGTCCGGAAATAGTAGGATTGTCCATTAAACTGAAATAGAAGTTTATGCAACGAGTTGCAGAATGAAGATTTTGATGAAGAGGATGAAGAAAAAATTAGTTTTAAACGAGTCAAAATCGGTTTATTTTTAGCAAGTTGATTGGCAGTTGGAAAGACTCTAGTAGGACAAAACAAATATTGGATTCACAACAGAATTGCAAAAAAAAAGTTTAAACTGGGTAAATGTTATTGACCTAGAACCAAAAATCAACCTATTCTTGTACTTCTGTTTTCTTGAAGTCATTTAAAACTTCATCAAATCAAAACTTCATCAAATCTGAGCAAAAGTTTAAAAAAAGTTTATTGAGTACATTAGCGATCAAGAAGCAAAATTTTCTCCCTTCATTAACCAACCAAGTAATTCAGTCAGAATCGTGTTTATGCCTGTGTAAACAGAAAGGGTTCACCAGAGTGAATAAATAGCTGGTGTGTGTGCCTAAGTTTAAAAACACCGCGTAATTTGATCTGCTGTGAAATAAACTAATTAATAAACGAGCCAAAAAAGTGGGAAGCATCCGGCGGAAAAAAGTTAATGAAAAAGTCGGGTTGAACCTTCGATAACGGAGAGTTCAAAGTACTTCACGAGCTAATTTAATAAACAAGGAGTTGAAGACTTGCAAACTTGGCGTGATGTTGAAAATGTTTAAATTCAAGTGTAATTTAAACTTTTGAGCTTTCCTGATTGAGTGAATTGATCTAAAGCGCAAATCATTATCTATAACAAGCTTATCTACTACAGTCCGTACTCGATTATCCGAAACTCCCGTTATCCGAAGATTCGATTATACGAAACTCGATTATCCGAAAGGTTTCGAATAATCGAATCAGGAAAAAAAGTTTTTTTTCTAATTTTTTGTTTGTTTTTAAGTCATTTTATTCTATAAAGATTCTAGAACTGCTCCAAACTGGTTAGGGAATATGTAATTCAAGATGGCGACTAATATGGCGGTTGTGTAGTACAGAAATTATTGTTTGAGAAATGTTAGAGGCATTCGACCACTCAAATTTAACTAATATAGGGTCGCTGAACTCAAATTCAACCTTGAAAATGTTGAAAAGTAGACTGGAAATGTTTAGTCCAAGATGGCGGCCAAAATGGCGGCCTGAATTATAAAAAATGTATCACAAGAAATGTAGCAGGCAATCGACTGCTCAAACTTAACTAATTTGGGGTTGCTGAACTCAAATGTGACCTCTAATATGCTCCAAAGTGTTTTGGGATTGCGTAATCCAAGATGGCGGCCAACATAGTGGTTGTTAAGTATTTAACACTTTTATTGGGGTATAAGGGAGGCATCCAACCAATAAAATTTAACTTATTTGGGATCTTTGGTCGTTCAAGTAGTCATTTTTTAGTTTAGAGACCCCAAATTAATTTGTTTTGAGTTTTCGATTACCTGTTAAATTTCGATTTATGATTATTTATAATTAAAAGCTGCCATTTTGGCCGCCATCTTTAATTAAACGTTCCCAGATTACCTGGGGGTATTTCAAAGGTCATATTTGAGTTCAGCGACCTTAAATTAGTTAAAGTTGAGCTATTACATGCCTCTTACATTTCTGTATTACACTGAAACCCCGATGGTTTGACACCAACTGTTGTCAAACGAACGGGATCCATTTTTAGTTTGACACCCAAGCTCACAAACACTACCAAACGTTTGTTTTGATAGTGCTCGTGAGCTCTGTGTAGAAAGTGACAGTTCGTCACGTTTTAGTTAGACATTGTACAAACTAACGGGGTACAAACTAAAAAGTGTCAAACGAAAACGTGACCAACCACCGGGGGTTGAGTGAAATAATTTCTATACTGAACAGCCGTCATCTTGAATTACACGTTCCCAAACAACTTTGAAGTTTTTTAGTGGTCTTAAATGGGTTCAGCGACCCCAAATTAGTTAAATTTGAAATGTTTAATGCCCCTTACATTTCCCAATGAAAATTTTCAATTCTGCGCTTCCGCCATATTGGACGCCATCTTGGATTACACAATTCTAAATCAATTCAGAATCATATTTAAGCCACAAAAAAACTTTATAAAAAAATGTGAAAGCAAAAATTTTTTTTTTCGTGATTCGATTATCCGAAGATTCGATTATCCAAAACGAAATTTCGAAAAGAGTTTCGGATAATCGAGTACGGACTGTACTTCTAATGAAGACAGATATACTTAAAAGGACCATAACCACAGAACATCTATTTTTATCCATTTTTACCCACCGTTATCAATAAACGAACAACAATTTAGCATTCACGTTACTTTTCCCTTCCAATTTTTTTGTGCCCAATATTCCTCCCTTTAGCAAACAAAAACTAACGAAAGGAAAAACCTCCGGGCCAGGTAACATCATTTCATGCCAAACGGAAACCCGGGGAAAACCTTCCTCTTTGGGCTGACCGAATAAAAAGGAGGAAAATGACCGAAAATTATTTTCCACATAATGAACCGTAGATAATGGGGCGGGCTATCTTCTTTTTCGATGCCCCTGAAAGGCGTTGATGATAGTGCGTTTTGGAGATCTTTTTTCCCTTGTGATTGTGGAAAAGTAAGGGTTTTCTAAACTCATTTTAATGGTATTTTTAAGCTAGACCCGTTTTTCTTGTCTTTAAATCTAACCATTACCATAACCATTACCAAACTAAAAATGTATATAAAATTGAGTGATATTTTCTGCACATCAGAGGATTGAACAATTTCAAAAGAACTCGCATTTCAGTTCCTGTCTTACTTGAAAGTAACTATAAATTAAATTCAAACTGTCTTTTTTTTACACAAACCTGAGCTATTGAAAAAAAAAGACTTTAATACTTTACCTATTTATGTTATCTAGTTTTTTAAACGAAACTATCTTTTCAAAAGAACTTTGCTTACAAAATTAGAAAAATGAAACATAAAAACAAATCTTCTGGAGATTGGAATGTTAAGCCACCAAAGCGTTTGATCGCTAAGACGCCTAATGTTAAGAGAAAAAGACAGCGTACTTCGAGAACTGATCCTGATTCTCAATGTGTGGAAACCCTTCCAATTCTTTTTGTTAATGACATCGGTATTTTACTTTTGTCAGATATTAAAAAAAAAAAACTATCAACATACTTTTTAAACGTATGACACCGAGAGTAATCGTCCATTCTAGGTGGTCATCAAAGGTCTCTCCAACGACTTGTCGGTGGATGAGATCAAAAATGAATTCAAGGTGTTGCTTGGCTCTGTCGCTTCTCAAGAAATTCCAATGAAGAAAAAATCAAACGGGAATTTCCGTTTTGGTTAAACTTCACAATTTTATCTGATTTATTTCAACAGGTATGAAATCAACAATTTGAAACTTTTGGACAAGGTTCAGTTTTTGTTCCATGTCCGGGTGAAGTGGGAGCATTTTAAGAAACATGGAGGCAATGGCCAGAACCTGACTCAATGCCGGCGTTGCCAAGCATTCGGTCACGGTACTGATCATTGCGCCATGATTCCAAAATGCATGGCATGTGGTGACTCTTCTTACAATAAGGACAATCGTCCTGTGAAAGAGATCACCCAATTTAAATGTGCAAATTGTGGTGGAAATCACAAATCAAATTTCTGGGAATGTCCCATCAGAAAAAAGGTGTTGGATTCTCGTGCTAAGCATCAGCCGAAACCAAAACCGAAATTTTCCCAAAGTTTAGGTACTTTGAATACAACTTTTGTCAAGTCTTCTGCTAACATCATCAATACTCCTACCCATGGGAATAATTCTACCTATGCTCAAGTAGCGTCAGGTTCGACAACAATTTTCAAAAAGTCAAATGCCTTACCTACTATTGGTGAGGTACCTCAATTTTCATTTGATAATTTTTCTGCGAACGAGGCCTCGCTTTCTTCTGACTTTGGTGAAGTTACGCTTGAAAAGTTGACATATTTGAGCAACTCTCGCTGAAACCGTACCACTAAATGCACATGTGTTTCAAATCGTTTCGGCAATATTCTCACTCGATTCAACGCACCAAAAAAACATGAAAACAGCCTTCGAACCAGGTAGAATGATTGCTATTCGGTAACTGCAGCTAAATACTTTTTTTGAATAGTGGATTTTTTCGAAAAACTGCTCCAACTTTAACTTTATATATCTCTAAAAAGAGCATAGAAAAAGAGGCCTACAGCCAAAATTTCAGCTCATTTTGATGAAAATTGGCTTGCCTTGAGCAGAAACAAGTTAATATGGTATTTTACATGAAAAAAAAATGTTTGCACATTTGTCACTTGTTTAGCACATCGGACATTTTTGCGATTTATTTCAACATCAGTAGCGTGTAGGTCAGCCTCTTACGATGCATTGGGTATATAAAAAGTTAAAGTTTTGAGCTTTATGGAACCCTGTAGAGGCCTTCAAAGATTAAAAACAGAAATGATGCGTATCTTCTTTGCTGAAAAAGATGTTTTAAATCTTTGAAGGCCTCTACAGGGAACCAGGAAGCTCAAAACTTAACTCTTTATATACCAAATGCATCGTAAGAGGCTGACCTACACGCTACTGATGTTGAAATAAATCGCAAAAATGTCCGATGTGCTCAACAAGTGACAAATGTGCAAACATTGTTTTTTTCATGTAAAATACCATATTTACTTGTTTCTGCTCAAGACAAGCCAATTTTCATCAAAATGAGCTGAAATTTTGGCTATAGGCCTCTTTTTCCATGCTCTTTCGGGTAGTCTTGCGGAGGATTGGATTTTAGCAACTTTTTCTATTTTGACCCACCCTAATGTACACAATATAACATAAATCATAGAAATAAATATAATTGACCACCTTATGTCAAAAAATAAAAATAAAACCCTTTGTTCTTTCACCAAATATCATCAATATTAATTCGCAATACAAATATTTTCAGTTTTAGAATAAAATAAAATCATTTTCCTAGATCGAAGCACTCAAGATTTTCCACAAAAAAATGACCAATTTCTTTCAACCTCTGAAAACTATACGAAGTAGAATCGATTACACTACTTTTCACCAATGATTCTAAAGGAAAATCGTCTCAGCTTTCGAATGGAAATGATGTCAGAATGATACGTGGTTGCGAACGCTGTCAAAAATCAAAATTAAGAGTTTGTCGTCTAAAAAATTACAAATTTGCCCTACTTACGATGACTTTTGAAAATTTTCCAATCTTGTAAAAGATAGTCCTCGCGATTACTTTTCCAACGGTATATAATTTTATGGGGTTTTGATGTCCATTTTTAGAGATATATAAAGTTAAAGTTGGAGCAGTTTTTCGAAAAAATCCAATGTTCAAAAAAAGTATTTAGCTGCAGTTACCGAATGGCAATCATTCTACCTGGTTCGAAGGCTGTTTTCATGTTTTTTTGGTGTGTAGAATCGAGTGAGAACATTGCCGAAACGATTTGAAACACATGTGCATTTAGTGATACGGTTTCAGCGAGAGTTGCTCATTTACAAAACTCACTGTTTGGTTTGATTCAAACAATGAGTAGTGCTACATCCGTGATGGAAGCAATCCAGATTGGATTAAAATTTGCGAATGATGTTGTTCTTACCCTGAAGTTTAATCATGGTTCTAAGTAATTCCATCAATATTATGAATTTTAATGCTCGCTCTTTAAAGGCGAAAGAAATGAATTTTTCAACTTTTTAAGGGTTTATAACGTGCATGTTGCTGTTATAACCGATTTTTTTTTTTGAAATCTGGCACTTATTTGAAAAGTGATCCAGATTATAAAGTTATAACCAATAACAGAGATAATCCAAATGGCGGTAGAGTTGCAATAGTTATCCACCGTCAAATGACTTATAGAACTCTGCGTGACTTTAAGCTAAAAGTTATTGAAAGTTTGGGTATTCAACTTGAAACAAATTATGATTGCAGCTGCATTTTTCCCTTTCGATGCACTGGCGAAAACATAAATTATTTTTAAGTGGATGCAAACAAACTTACTTAGCACTGATCTCGATTTTTGATTATCGTTGATTTCAATGCCAAACACCAATCTTGAAATAATTCGATAGTTAATTCCAATGGTAAAATTCTTTTCAGAGATTGCTTTTCTAGTCTCTATTCGCTTTTATACCCAAATGGGTTGCTTTTCTTCTGTTAGAAATCCGTCAACAATTGATTTAGTTTTGACTAATAAAAATCAGCTTTGTGGTTTTTTTAATGACTCATGCTGATTTTGATTCTGATCATCTTCAAGCTAATTTTTCATTTTTTCATGAAGCAGTTACCAGACCCAATAGTTATGTATTTCATTATCACAAAGCTATTTGGAAAGTTATCTGTATATCTTTGAGAATAATTTAAATCATGGTTTTGTTTTGGAAACCAAAGCTGATATTGGTTCAACCTTTGAATCCTTAACGAATGCAATTCTTGATGTCAGGAATATTGGTATTCCGGAAGTTCACATAAAATTTAACTCCTCCTCCCTCCTTGATTCGTCTAAAAATATTCACCGATGATTTTATCAACGATCACATGATCCAGTAATACAGTGAACTCAAAAGGCTTTGGCATCACAGATTCACTCTCGTGTGAAATGAAAAGTTCACAAGGGATGTCGAACAAATTCAACATTTTCCAAACCTTTTTGGAAACTCTTCAGAAACCACAGAAACCAATCCCATCTTTAAAAGTTAGTGAAAATATTTTTTTTGACAAATGCAGAAAGAGCTCACAAACTTGGCTAGAAGTTTGAGAGCGCTTTTAGATTCAATTCAATTTTTTTTCACTAGTTTGGTGACGCATAATTATGAAAAATCATTTTTCGCTGATGAGCAGTTCGAATTTCTCCTTGAGCATTCATCTACTCATCAGTTAGAGGGGAGCCGCAGCCGTGCGAGTAAGACGGTTGCTTTACAACGCTATCTTCTGCTTGTAAATTAACTCGGGTTCAAAGCCTTGGCTCCCCCGACCCAACTATCCAAGCGATTTTCGAATGCTGTTATTCGCCTAGCACATTTTTCCAGTGCAAAGGAAGTGTTCAGAACTTGGCAGTGCTGTATGAGAAGCTTGGCCGCGCGCTGAGAAGAGCTTATATGGCATAACAAAGCTGCTCTCGTTCTATCGATGCACAAGAAGATCGTTTGGAAAGTGGTGGACTAGAGTTACGGCTTCTCGGCTGATCGACACACGCATTCACTTAATACAATGGTGCTTGCGTGCAGAGTCAAACGAAAAGGCCCAACAACAGTAAATTGGGAAATCCCACAATAGATCAAAGTACTGGTCGGAGTGGTAGATTACTCAGACAGGAAAAAAAAACTCATCAGTTATTGAAAGTTTCAAATTTGATTCGAAATAATAATTCTGAAGGCTATTCTACTGGCGCTGCTCTTCTAGACATAGAAAAAGCATTTTACAGTGTTTGGCGCAAAGGTTTGATTGCAAAATTGAAACGGTTTAATTTTCCCTTTTATATCGTGAAAATGATTTAAAATCACTTGACGGATCGCACCCTCCTGGTGTGTTATCAGAATGGTAAATCTGATCAACTACCTGTGAGAGCTCCCTCAAAGCAGCATTTTGGGATCAATTTTATTTTTACTTCTAACTTGCCTGATTTGCCCCCAGGATTTTAATCTCTTTTTGCTGATGGTACATGCATCTCAGTTAAAGGTAGAAGCCTTCGTGTCAGCACAAGAAGATTGCAAAAAAGCTTAGATATTTTCAATTCTTACTTGAAAGAATGGAAAATTAATCCAAATGCTTCCAAAACTCAAATTATTATTTTTCCTCGCAAACCCAGGGCTGATTTTCTTAGATCAAAAGCTTATCACATTATAAATATGAATGCGGTGAATTTGAAGTGGGAGAATCAAGTGAAATATCTTGGACTCTCCTTTGACAAAAACCTTACTTTCAAGGACCATATTGAGAGTATACAGGTTAAGTGTAACAAATATATTAAATATTTGTATCTACTAAAAATAAATAGGAATTGTAAGCTTTGTCTTAAGAATAAACTTTTAATTTATAAACAAATTTTTAGACCAGCCATGCTTTATGCTGTGCTGATCTGGACAAGCTGTTGCTTATTGAGGAAGAGAAAACTTCAAAGGATTCAGAACAAAACTCTGAAAATGATTCTGAAACTTCCTCCCTGGTTCAGCACCAGTGAACTTCATCGAATAGCCGAAGTTGACACTTTGAATGTTATGTCCAATAAAATAATTGATTCATTTCGACAAAAATCCTTGCAGTCCTCAACTGTAATGATTCGCTCTCTTTATAGATTATAAATTAAGCTCTTTTGTAAATGTAGTTTATTCTGCATTTTATATCACTGAATTGCGAAAGCTTTAATATTTTGTTAATAAATTAAAATGCTAGTATTTAAAATCGAGCTGAAAAATCACCGTTGGCGATTGAACACTCAATAGAAATTCAGCAAGAATTAAAAATAAAAATAAAATTAAAATTAACTTACTGGAAAGTTTTTCGAATGATTTTTGAGTATTATATGTCTTGAGCTTAATGCAACATCAGCTCAAAATATGTTGCGGGACCTTGTTAGGTCCACGATATACAAGGAGTTATAAATCAATTTTCTTGTATAATTGAGATTCCATGTTATCCTCAACGGAAGTGGCAGGTGTGAACCAAGACTGTTAAGCTAAGTTTGGTCAACCAACAAATTGAACTTCGACAGTTTGTAAGTTGCATCTCCCATGAGTAAACATTGAAACCAGTAGTCAAAGTGACATGCCAAACTGCACTTTTCAGCTCATAGCACAAACTTCGCTACAGCTTAGGGCAACACAAATAAATAAAATAAGGAAGAAAAATGTACATTTCATTTCATTTCTTTCCATTTCGTTGGTTGGTAGTACATCTATTTGTTTATCTTCCTCTTAAGGCCCCCCTCCTCCCTGCTGAGCTCCATCAATTTGTCAGTGTTGTACCTCGGGTGGTTTCGAAACGAAGACATCTACCCACTTTCAGTCCTCAATCAACAAACCATTCCCTGCCTCGAACGGCTCGTCCCTTTCCCTGCAAAACTGATCAACTCACCGGGCTGGAACGAAATTCCATTTCCAATAAAATATTCAAATTCAATTTATTCATATTGGAATGTGGGACACAAATTTATCTTTTCTTTGACTCTCTTCACTTCCCACACGCCTCGTGCCTCGTGGTCAGTTGATAAAAATATACACTTTCCATACAAGGAGTGATCGAAAGGACAACAATTTCGAAGTGGGCATTGGGAACCCCCGAAGGGGGTTATATTTGTGAGATGAGGATGTTGTTGGATTTTATTATTCATTGCAAAATTGAAACGTCACAAACACATCAAATTCAAAGGTTCTTTTTCAGTGAAATGAGGTACTGTAATTATGCATTTGTCGATTGTCATTACTGAAAATTTTTACATTGTTGAAATTAAGTAATATTTCTTTTGGTTTAAAGCTTTTGTGAAATAGTACTTTATGCAACAAGTTTCAAAAGGATGATTTTTTCAGCACAAGGCTTACATTTATCAAACAAGGTTTACCAAGTTGGATAAATAGGAAGAATGCTGAAAAAATCGAGTTTTGCAACGAGTTGCATACAATTTTTTTTTTGCAATTCTGAAAAACAAGCTTCGAATATGAATATCAGCTACACAACCGCAATTTAGATTAGCCAGTCAAAGTTGCCTTGACACCATAACTTCAGTTCTTAGTATAAAACACACTTTATGAATTGTCAAAATGAGTCAAAAAGATCAACTTTTCGACACAAATGCTGAAAAGGACAACTTTTTCATACTGAAATCAGTGCTTAAAAGTTGATCTTTTCAGCACTAAATCAAAAAATGATAGGAAGTTTCTTTTTACAGCAAACAAAACAATTTCTATTGAGCGTTTCAGCACTTTTTTTGGGTAATGAAAATTAGTTCATTTTAACACAGTAGAAGAACAGGACAGAGTTGCAAAAAAACTTTTTGCATAAACAGTCTTTACTTTTATTTCAACATCAGTGTGGAACAGAAGCTGTTTGGTTGTTTGAAACAGAAGCAGTTTAGTTTGTTTCCGAAAATTTACCATTGGTACCGCAAGAATTAAGAAAAATATGTCTAATTTTACTGAAATTGTGTGTGGTTTTTGAGTAGCTTTCAATTTGAGACTTTCTCAAAACAATTGTTTTGTAATTGTATTTGTTGTTTGCATTGTTCGATTCTTAAATTTAGTATAGATTTCAAAAAGCGACCTTTTTCAAAAATTGTTTTATTTAAGTTCCACCCAAACTGCGGAAATGGTTCATCATGGTTTTAACCGCAAACTTATATGTATTAAAAAACTTTATCCCTAAATTTTTAATTGAGTAAACTTTTACTGAAATTCTGTTATAGTTAACAGTTTTACTCAGGGCTGCGGAGTCGGAGTCGGATTCGGCGGAGTCGGGTCTTTTTGAGGGCCCGGAGTTAGAGTCGGAGTCAGAAAATTTTGCAAAGCCGGAGTCGGAGTCGGAGTCTGAGTCGGCTAATTTCCACCAACTTTTGTACGGAGATGGAGTCGGAGTCAGAGTTGGAGTCGGTGGAGTCGGGTTCTTTTTGGAGAGCCGGAATTAGAGTTGGTGTCAGAGTCGCTCAATTTTCAAAAACCGGAGTCGGAGTTGGAGTCATCGAAAAAGCTACCCGACTCCGCAGCCCTGGTTTTACTGAAAATTTGGTTAAGAATTTATTGAAATTTCACTTTTTCATGCGTTATTTTGAAGATTTCAATTATACTGAAACTACAGAAATCATCTGTCATTTTAATCGATTTCAGATTGCTAAAAAATCAACAGCTGTCTGTTAACTGAAATTTTATAGTGCAGTAGTGTTAACTGAAATTAAATAGCAAATGTTTACTGAAATCCAGTGAAATAATTATGGTGTCAAAAACACTAACAAGCTCAAAACTATGGACAGAGTTGCCAGATCTTCAAAATGTATGGCTCGTTGAATAGGTCCAATGAGTATTCATTCAACAATGGGTCACATGACAGATCTAAAAAGCATTTTCACCAACTTTTCAGAGATCCTGCATGATCCAAAATGCTCATAACTTTTGATAGTTGTTGTTGTTAGTTCGTTTATTTAAGGGAGCTTTAACTACCAGGGTCATTCGCTCCCCAACTTTTGATAGGGTTGCCTGATTTTCAACATTTATGACTCATTTGATAGGTCAGTCACTCCACGCCAAAAAGACCTAAACCGAAAAAAAGTTCGCCGATCGGGGTCAAATTTGAACTGGGTGTTCTTTGGCCAAAATTATTGACCTAGGGTCACCCTATTAGAGTTAGGGTGGTCCCAAAAAATGCGTTTTTGAGCAATTTTCGCAAAAACCACAAAAGAAAGGTAATCAGTTGTGCTACAAAAGAAAAGTACTATTGAGACCAAAAAATCTAGCCTAATATTTCAAAAAGGCGTATGAAATTTTAAAATGCTTTTTTCATGGTGTCTGGACCAAAAAGCCCATGTCTGGAAGTATTTTTTTCGGAACGTCAGGTAATTTTACATAACATATAAAAAAATGGGAGATGTTCATTAACACAATTCCGAGATATGATTTTTTGAAAATAAAAACTGGGTTTTTCGACGCGAATCGCACAAAAACAGGGAAACGGCAAAAACACGAAAAAATCAACTTTTTTACTAAAACTCCTACAGCTTGAGATTTTCAGCAATGACCTTGTATCTCCCACCGACGTTTCGATCCTGGATTTGGATCTTATTCAGGGTTATAAATTCGCTTTCGTTGTCCAAAAACATTCAGCCTGTAATGTACAAAGCCTATCAAAGAATGTTTAAATCATCTAGCAAAACAAACAGTAAAATAATTGATAAAAAAAAAGTTTAATCATTTGTTCGTTGATCACATAGGAAAAAAACTTCTATTTTTTACACTTAAAAAACAAAGTCATCTAGACATCTGCCCGCATCATTTGTTTTTTGAGTTGAAAAAATTGTCTACAGTAAACTAAGATTCAGCTATTATAAGATGGACTTCTGACTTTTTGGCAAACAGTATTTTATAGCGCTTCGTTGATATCTTAGGGTAATTGCTAACATAAGAATGCTTGAAATATTTTTCTTGCTATTTGAAAACATCTCTTCCAAAACAGACAACCCATCTCTGCAACTCCTTTAATATCATTAAAAGGATAAAAATAGATACAAAAGATCAAAGTTCATAGAATCAAATCTAAGCTCTTCTAATTAATAGCAGCTTATGAGCCCATGGGAAATATGCAACTACTAAGCCTCAGAATCAATAACCCAGACTAGCTCAAAAGAGCCAGAAAGTACAAGTGTAAAGCAGGAGGATTATCAAAAAGCTTCTCTGACCGTACTCACCTGGATGATAATCATAATTAATCCGCTTTCCAATTTTAATATTGCCTTTTCGACGCTTTTTTCATCATCCTTATCCTATAGAGATAGAGAGAGGCAGCGTAAAAATAACCAAACCCAAATTCAAAGATCCAAATCCTGAAGCCCTTGGTGCAGAAATTTCATACATAATTGCAAAATTTCACTTGCCGCGATGGTAATCTTCTTACTAGCTGTCTGTCTGGATGTTTTTCCCATCAAATTTCCCACCCCTAGTTTCATTGCTTTTCACAGCATATCTGTTGAAAATCCACCCACCTACTATCAGATTTTTTTCTATTTGAGATTTGATGCTTGAAAGTCCTTCTTCTCACCTGAATGTAAATACCCCGACTCTATATCGTAGTATTTTTGAGGAGTGCCGTTCTGCCCTTATAAGACTGAGTGACGTAAACGCCTAACTTAGATAAGAATGCTATGATTTGAAATGTTGATTACGTCACGTAGTTGTATCAGGGCAGTGCCCTCCTCTCTAAAAAATGGACCATCTTCCTTTTCGGACCAGCCCACTTCAGCATGATGATAAGGAGGGCAAACACTCGAAAAGTGAAATAATTTTAATTGGAGCATTGATTGAGCCCCGGTGAGGGCTCTCACTGTCTTAAGGTGTTGTGGCAAACTGGTCCTGTGAGAAATGCATCTGTGGTGAAGCTTTTGGGTTGTATTACAAAGTGTTTGCATGTACGATTGGAGAAGTGAAAGTGATGATTGATACTTCATCTGGAGAAATAGCTTTTATGTAGTTTTCCTGTTGTTGGATTGATTCAGAATGAAAACAAAGCTTTACTCACTGATTGGTTCTGCTGAGGTGAGATATGGCTTACCTGTAATTAAAAAAGAAGGTTTTAGTTTGATTTTTCTTCCAAAAACTGTTATTCAGCAACTTGAAGAAAAAATCGAATCCATTCCCACTACAACTCACAGCTCTTGACAGTCTGTATTGCAAGATTCCTGCCTGGTCCAATACCCAAAACTTTGATGAAGCATTTAACTAGCACTGGTGCCCAATTCACCCGGTGCCCTAATCTGAATTCATTCGGTGCCCTAATCTGATCGTTGGGTACCAAATTCTGGAATAAGCTGGCATCCAAAGCTCAATGTGGATATAACAAACATGTTGAAATGTATAAAGTTAAGTAAAATGGAACAATCGACCGGGGCGAATCGGGACAAATCTAATCAAATCTAATCAAATCTATTCAAATCTATTCAAATCTCATCAAATCTAATCAAATCTAATCAAATCTAATCAAATCTAATCAAATGTAATCAAATTGAATCAAATCTAATCAAATCTATTCAAATCTAATCAAATCTACCCAAATCAAATCAAATCTAATCAAATCTAATCAAATCTAATCAAATCTAATCAAATCGACTCAAATCTAATCAAATCTAATCAAATCTAATCAAATCTTATCAAATCTTATCAAATCTAATCAAATCTAATCAAATCTTATCAAATCTTATCAAATCTAATCAAATCTTATCAAATCTAATCAGATCTTTTCAAAACTCATCAAATCTAATCGTTTGGATGCACTTAACAACCCATCAAAGTCAAACGCATTCAATTTTGTATGAAAATTAGTATGGGAAAACCTACTTTTTAGTGTTTAGGTTTTTATTATTTTCAGGATTCAATGAATTTCAAAGCAATCAACGTTTAAGTAGAGCCCGGATCGTCCCCTAAAACTTTCCCGAAAAAAGTATGGTGCTATCTCACTTCTGAAAAAAGACACAGCGTTTACAAAGGTGCTATTTGAAAGAATATAATGAAAACTTTATTTCCTGACAACACTGCCAATGTATAATGTAAGAATGTAAGAAAATGTCGAACATTCACCGAGTTGGACAAATACGACGAGTGCTGAAAAAATCGAGTTTTGCAACGAGTTGCATACAACATTTTTTGCAATTCTGAAAAACAAGCTTATAATATGAATTTTAGCTAACCAATCGCAATTTAGATTTTTCCATGAACGTGAAATAGCCAGTCGAAGTTGCTCTGACTCCAAAACATCAATTCATAGTATAAAACACACTAATTGAAAATTTAACAGAAAAATTAATCTGAATAGAAAAAATAAACAGTGCTGAAAAGTAGTACCTTTCGATACTGAAATCAGTGCTGAAGAGTTGAACTTTTCAGCACTGAATCAAAAAATGCTGGGAAGTCAATTTTAACTGCAAACAAAACTATTTGGCAATTAACTTTTCAGCCCTTTTTTTTTGGGTGATGAAAATTAGGTCATTTTATCACAGTAGAAGAACAGGAAAAGTTAGTGTTTTTACAACGGAGTTGCAGAAAAATATGTACAAAATTAATTCTTAACTCCTTTTAATAGTATCCCAGCAAAATGGTGTCTGTTAGAAAGTTGCTGAATATGGAGAGGATTACAGGGGTGACATCACGACATGGTGTCAACCTAACCCTAACTTTTTCTGTCAGCCATTTAGATAATTGGTATGTTAGGGAAAGTTGTCAAGAATCTATTTGAGTATCTCATAATTATTGCGTGAATAGGGTGACAACACTGCAGGGTGTCAAACCAAAATAATTAAGCATTATTTAAGTTTATTGCTGGTTTTATTATTATTTTTTTCGAAAAAAAAAAGAATTGGAAATAAATTTAAAACAACTTTTAAGTATTTTCACATCATTGAGCTTTGTTTTACATTGAATGGATGAAATTCATTTGATTATTCAATTATTAAAATTTTCATCATTTAATCATGCAATCATTTAATTTCAGTGGTTCTCTACCTTTTTCCTTTTTTTCTATTTTGATGTGAAAGGAACCTTTATTCCCTTCTTTATAATTTTTCCTTTCTGTTTAAACTTTTTGTTAATTTTTGCCGTTTTACGTTGTGTTTAATTGTTTGTTACAACTTTAACAACCTTAGAAAAGTTGATCTACTGAATGTCATCATTAAGATTAACATTTTTTTCATTATGCCATAGCACATATTTTTCAAAGTTTATGTCGCCCCTTCTCTTCAAAATTGTCAAAATAAAAATGAGAAAACATGATAAAAAATATAAAATTCCTCCAAATATCGATGAAACTTGAAATGCGAATGCATTTGAAAACTAGCTTAAAAATAGCTTCCCTGCAATGTTCTCCATTATTAATAAATTTGAAATTTTGAATTTTAGTACAGTTTTGATTTTAAACAGAAAGTTCTTTCAATAAACTCATTTTTAAGAGTTCCTGCTACAAGAATGATTTTCTATCTCATTCAAGGGGCTTTATCAAGGAAAGGGCTAACAGATTCTGAAAAAAAAGCAATGCATGGGAACTAAACTGAGTCGAATGAGACTGGTTTCTTTTAAATTTGTATAGTCAGTGCTGAGAAAACTAGGTGAGCATTTTTAGCACATACATACGTACACTCACATATACACATACATTTGTTTCAATATAAAGTTCACCTTTGAAGCAGGATTATAGCCTTGCCTCAGTGAGGAAGGCAAATGGTTTTAAATAACGTTGTTTTTTCAGAGACTGCACAAAAAAAGTCACAAAAAACTTGCGCTTCAAATGGATCCTTAAATTAAAGATTTGTGAAACACACTGCCATGCTTTTTAAGGCAATTTTTAACAAAATTTCGCTTTAAATTTTGAATCCTCAGCTTGAAATTTTAACCGGGGCTTCGGAGTCGAAGTCGGAGTCATTGAAAAAGCTTTCCGAGTCCTCATTCCTGGTTTCAACAATAATTTTGAATTATTCCATCTTTCCTGTTTTGTATTTTTTTTGCGATTCTTCTCAATTCTTAACCAAAACTTGAAAAAATATATTTGAAGAAGACCAAGCCATTCATCATCATTCAACCAAAAATCATGATTGCAATCCAATCCCAAGAGTATCCAAAATTTCAGAAAACTCTATTTCCATTCACGTTTCCAGCTTTCACCCCACAATTCAGTAATAATGTCCCGGAGATGGCACCACTGCTGTACACTGTCAAGCCTCTTCATGAAAAACGAACAACTGCGACGGGGAGTGACAAGTTCAGTATCCACATTCGATCTTAATATAAGCTAATGGCACATGTTTCACATCCCTCGCAAATCCATATCGCTCCACTGGCAAAACTGACTTGGACCCAGGGTCGTCATCGTCCTTGTATGTCTGGTTGGACCACATTGGGAACTGTTTCGAGGGGTTAATTTGAGTGTTTTGTGCATGTTTTGATTTATTATCATTATTTTTTTTCGTAGCTTTGGTTAGCATAGAAACTTTTTTTAAAGTTTTGTTTCAATTTCAAAGTAACCTTATTCAACGGTGCTCATTTCACTTGAAATCGTTCATATGTGGTGTGTACAAGACTATGATTTGATATTGGGATGGGCCTTCGGGTGACGGCTTTCCCCACTCACATCATGCGGCCAGCAGTTGTCCCTTAAGGACGACTTTCCGACGACCACAGACCATGTGGCTTATGTCCCGCTGAGGCCTTAACTTGGTGGGCTGGCGGAGATGAAATGTAATAAAATCTCTCCTCTTCTTCTGGCTCGTGTGTGCCATGTCAAATAAATATTTATGTAATTTATTTCAAAAGAGGCCACATGCCGTCATCGTCCTTCTGCGGCAACAGCAAAGAAGTGCTCAGGATGGGAAGGGAACCCTATGCTTTTTTCTTTCTTCACTATGACCACGTGACTCCATAGAAAGTTTGTGACACGTGTCACGACTGCTAGCCGTTGAGATTGTTTGAGCTCCCTTGAAGTCATAAAACTTTTAAACTTTTACTCTTTAATCTTAACTCTTAACTCTTAACTCTTAACTCTTAACTCTTAACTCTTAACTCTTAACTCTTAACTCTTAACTCTTAACTCTTAACTCTTAACTCTTAACTCTTAACCCTTTACTTTTTACTCTTAACCCTTTACTTTTTACTCTTTACTCTTTACTTTTTACTCTTTACTCTTTACTCTTTACTCTTTACTCTTTACTCTTTACTTTTTACTCTTTACTCTTTACTCTTTACTCTTTACTCTTTACTCTTTACTCTTTACTCTTTACTCTTTACTCTTTACTCTTTACTCTTTACTCTTTACTCTTTACTATTACTCTTTACTCTTTAATCTTAACTCTTTACCCTTTACTCTTTACTCTTTACTCTTTACTCTTTACTCTTTACTCTTTACTCTTTACTCTTTACTCTTTACTCTTTACTCTTTACTCTTTATTCTTTACTCTTTACTCTGAACTCTTTACTCTTTACTCTTTACTCTTTACTTTTTACTCTTTACTCTTTACTCTTTACTCTTTACTCTTTACTCTTTACTCTTTACTTTTTACTCTTACTCTTTACTCTTTACTCTTTACTCTTTACTCTTTACTCTTACTCTTTACTCTTTACTCTTTACTCTTTACTCTTTACTCTTTACTCTTTACTCTTTACTCTTTACTCTTTACTTTTTACTCTTTACTCTTTACTCTTTACTCTTTACTCTTTACCTTTTACTCTTTACCTTTTACTCTTTACTCTTTACTCTTTACTCTTGACTCTTTACTCTTTACGCTTTACTCTTTACTCTTTACTCTTTACTCTTTACTCTTTACTCTTTACTCTTTACTCTTTACTCTTTACTCTGAACTCTTTACTCTTTACTCTTTACTCTTTACTCTTTACTCTTTACTCTTTACTCTTTACTCTTTACTCTTTACTCTTTACTCTTTACTCTTTACTCTCTACTCTTTACTCTTTACTCTTTTCTCTTTACTCTTTACTTTTTACTCTTTACTCTTTACTCTTTACTCTTTACTCTTTACTCTTTACTCTTTACTGTTTATTCTTTACTCTTTACTCTTTAACCTTTACACTTTGCTGTTTGCTCTTTACTCTTTACTCCTTACTCTTTACTTTTTAATCTTTACTCTTTACTCTTTACTCTTTACTCTTTACTCTTTACTCTTTTCTCTTTACTCTTTACTCTTTACTCTTTACTCTTTACTCTTTACTCTTTACTCTTTACTCTTTACTCTTTACTCTTTACTCTTTACTCTTTACTCTTTACTCTTTACTCTTTACTCTTTACTCTTTACTCTTTACTCTTTACTCTTTACTCTTTACTCTTTACTCTTTACTCCTTACTCTTTACTTTTTAATCTTTACTCTTTACTCTTTACTCTTTACTCTTTACTCTTTACTCTTTACTCTTTACTCTTTGCTCTTTACTCTTTACTCTTTACTCTTTACTCTTTTCTCTTTACTCTTTACTCTTTACTCTTCACTCTTTGCTATCTATTTAAAAAATCTTACTGAAACTCTTTTGACAGTGATGTTTTATCGTTCAGCTTTGCTCAAGATATTTGCAAATTAATTTTGTTACTAACTCATTTACAATTTTCTCCTTTATTACTCCTTTGTTTTTCACTCTTTTTTTGTACTATTTAGTTCTTTTTTGTTTTATTCAATTCCAATCATTTACTCTTCTTTTATTTTTTTTATGCATTTGTATACTTTTTACCATTATTTAACTTCTCTTCCACTTATATTCTTTGCTATCAGTCTCTCTCCTCCTCTTTTTCTCTTTTTATTTTATTTTTGTTCTTCACCAGATTTTTTTGCTTGAAGCTTTTCTATTTTCAACTCTTGTACTTTTTGAATCCTATACTCTTCTTATGTTCCCACTTTCTGCATTTCTACTCCTCCTTTAAAAAAATATAACTCTGCTTCCAGTATAATAATTGCTTGTTTTCTTCTTGAACTTTTGGCATGCTTCTTGAGTTTAAAAATGTTTTAATTTTTAAACTGTTTCCTTCTTGTTAATTCTTTTTTTCTTTTCTCTTTTTTCAATTCTTTTGGTCTTACACATTCCACTCTTCAACTCTTTGTTCTTTCCATCCTTCTCTTATGATTATTTTCTTTTCCACACCTTTCCTACTGTTTTTCGGAGTCTCCTACGTCTGGTGAAAACTCAAATGGCAACATCTCGAATGGCGAAATTTAATACGGTGAAAAATAACGAAAGGCGAAATCACATTAGGCGAAAAAATCTTTTAAAGAAGAGAAATTTCTTGGATAACGAGTCTTAAATTTCTTTTAAAGAAGGGAAATATCTTTGATAACGACTCCTAAGTTTCTTTTAAAGAAAGGAAAATTCTTGGATAACGGCTCTTAAGTTTATTTTGAAGAAGGAAAAATTCTTGGATAACTCTTATTTTTTTTAATGTAAGGAAATTCTTTGATTCTTGGATAACGACTCTTAAATTTATTATAATGAAGGAAAAATTATTGAATTCCCAGAAACTTTAGAGTCGTTTTCCAAGAATTTTCTTTTCAGAAAAAGTCGTTTTCGTTACCCACCATTTAAGGGTATTTTTACGCCAAATGTTTTTTTCGCCTAATGTGATTTGCTTTTATTATTTTTTGCCTTTTGAAATTTCGTCTTTGAGTTTTCGTCTTATGTGACAATCCCGTTTTTCGGATGAACATCTTTCTTGGCTACTACAAATGTTTTTTTTTTTATTTTAAACTTCTCTTCTTTTCATCTGTATTTTCAATCTTTTTACTCAACAAGGCTTCTTATTCGATGCTATTTTGTCAGTACTATTATTTCTGTATGCTTCTACTCTGTTTCATTGCTAATTTAAATTCTTATTAAATAAATCTTTTTTCCTCTTCTTCACTATCTCACGTCTTTGCTTCTTCACTTGTTCACTTCTTCATTTCCTCACTTTTTCACTTCTTCTCTTCTTCACTTCCTCACTTCTTCACTTCTTCACTTCTTCACTTCTTCACTTCTTCACTTCTTCACTTCTTCACTTCTTCACTTCTTCACTTCTTCACTTCTTCACTTCTTCACTTCTTCACTTCTTCACTTCTTCACTTCTTCACTTCTTCACTTCTTCACTTCTTCACTTCTTCACTTCTTCACTTCTTCATTCCTTCACTTCTTCACTTCTTCACTTCTTCACTTCTTCACTTCTTCACTTCTTCGCTTCTTCACTTCTTCACTTCTTCACTTCTTCACTTCTTCACTTCTTCACTTCTTCACTTCTTCACTTCTTCACTTCTTCACTTCTTGTTTTGTTGTTTTCTTGTTTCTTGTTTTCTTGCTTTCTTGTTTTCTTGTTTTCTTGTTTTCTTGTTTTCTTGTTTTCTTGTTTTCTTGTTTTCTTGTTTTCTTGTTTTCTTGTTTTCTTGTTTTCTTGTTTTCTTGTTTTCTTGTTTTCTTGTTTTCTTGTTTCTTGTTTTCTTGCTTTCTTGTTTTCTTGTTTTCTTGTTTTCTTGTTTTCTTGTTTTCTTGTTTTCTTGTTTTCTTGTTTTCTTGTTTTCTTGTTTTCTTGTTTTCTTGTGTTCTTGTTTTCTTGTTTTCTCGTTTTCTTGTGTTGCTGTTTTTTTTTTCTTGTTCGGTTGTTCTTTTTGCTTTAATTTGTTACAATTTTTATGATTATTACAGTTAAATTGTTGATTTCAATTATTCAATCGTTAAATTCTTAATTAACTTTTCCCGCAGCAAAATCAAAAAATTCAATCCAGATGGCAACCGAATCTGAAGCTCAGCTAGCAATTGCCTAGCTCAAGCATTTTTTATTTTATTTTTTCAAGCACCACAGGTAAACGATGTACGATTCAGAGTGCCCAGAGTATGGTTCTTGTCCGCACCAGATGGGAACCGTTGAATCCGGCTTGGATCCAATCCTGCCAGTTTGCCGCATGACAACTGCCATTATTTATTCGATATTCCAGCGAGAGAGTGTGTGTGTGAATGGAAATCGAAACTATTTCCGGCTGTTTTCAGCTAAAGTTGACGTCGTCCTCGGAACTGCACCGGGATTATTGAATTCAACCGAATGAACCAGAACAAAAAGAGGAATCAACAGCAGCGTCATTGCAGTACGGGACCAGAGTTTTTTCTCACTTTTTTTTTTGTGTGGAAAGTGCAACTTCCAGATCAAATATAAACCATGCGGTTCCGGATCCGGACGAAACGCAGAATGCCAAAATTGTGGATTTCTGTGAATTTGGAATAAAAACTGGTGATTTTTATGTTCTAGGAGTTTTTGAAACTAATACTCTTTAGATTTTTTAAATCTACTTTTTTTGATAGTTGTGTTCAACATGAACAAGAATCTCCAAAAATCAACTATTTTCAATCAATCAACTAAATTTTCAGAATAATACGGTTCGAACGTTGACTCACATGACTCCCTTTTTTTCGTTCATCATAGCACGAATGAACGAAATGCACGTGTAGGAAATTTCATCTTAACCTAGGCCAAGTTCTGGGAGAAAAGGGACAGCTGAGGCGAGAAGGGTTGACCGAAATTCAATTCAATTTGTTGGATTTTTTTAGGAGTACGGTTCCATTCATGGATTCTGTGCAAGCAATGGCTGAACGATGAGTTTTTTTCCTTGTTCCTGAGAGAACAATGGAGAGCTTTGAAGCAAACAAATTTTAATTTGGTTGTACCGAAAACCAAACTTGTTCAATGCTTTTGAGTGGTGCTTTTTGAGAGCATTTGTTTCTTAAAGGTTTTGAATTGTTAAGTATAAGAAAATTGAATGCTTAAAAACGGGATTTAACTTTTATCAATTCATATTTTTCCATTTTGCCTTCCACACAGAGGAAACGCATGCATCGCTTTTTTAAGGATTTGATAACCCTATTTTTAGATATTGCTCCTTAATAGATATATTAAAATCATATTTTTAAGCTAGATCTAAAAAACTGAGGTAAAGATGATTTCCCTTAAGTGACACATTCATTTTTTTTTAGATTGGATCTCGAAAATTGAAAAAAAAAACCCTTTTCAATGAGTAAATAAGTTTGAAAAACGAATGAAACAAACAGCTCAAAGTGGTTCCCATTTGCTGCTGCTGCAATAAGTCCTTATATTGAAAATCGCATGCAAATGGACCAAATAATTGATAATGCGTTTATTGGTGAAGGCAATTTGGATCGATATAATGGAATAATTTTCAGATGAAAACAAACGAGGAATTATGTTTAAAATAGCAAACAGGTTGGAAAGAAATAATGAGCCACTTGAACAATAATTTCAGTCAAAACAAAAGTTAATGATGGGGTATAATTTAACAGTGAAAATTTTCACATTGAGCGAAAAGTCGACTTTTTTTTGTTCATTAAACCTGCTGAATTTCAATGGCATTAAATCAGCTTGAAACTTAAATAATGCACCAAAAATTTCCTTAAACAAACAAAATCCCTACTTCAAATGTTTTACTTTTTGGGGCCTTCACATGCAAAAGTAGACAAAAATTTACACCCAGATAACTTCACCATCTTCCGTTACCTGATAGTCCAGAATGCGGGGCAACACGGCTGCTCACTAATGACTTGACCCATTGTTCTTGCCCTGCTTACAGCGCGGACTGCACAGTGGGAGTCAGGCACGAAAAAATAATGCAATTTAAAAACTTTATTCAAATTCTGTGCAATTCTGAACAATTAAACAATAGAATGTATTCAAGGCAAAAAAAAAAACATTTTAATCTGAAAAAATATATAGAAAAAAAAACAAAGAAACAAGTAAACAAGTATACAAGTAAACAAGTAAACAAGTTAACAAGTAAACAATTAAACAAGTAAACAAGTAAACAAGTAAACAAAAAAAAACTACATCGCCTTTGACGACCCCCAGGTCATGGCGTTCACGGTCACAGTGATTTCTACTCTAAGCTCTAGGCATCCGAAGGCAGGGATGGCGAGTTATCCCTACCTTTTTTTACACCTAGAGCTGCCCTAGCACGGAGGGTTTCCAGGGAGACGACCTGGAGTGACCTAACGACCTAACACAGCGTATGTTCAGGTCGGGACCGACGTTTTACTTCCCCATCCGATAGAAGTGCGTGATAGACATTTCCTGTCTCAAAGAAAAGCCAACGGGGCCGACTGGGATTGAACCCAGGCCGACTGGGGTGTGAGGCAACCACGCTTACCACTACACCATCGCCCCCGTCAACAAGTAAACAAGTAAACAAGTAAACAAGTACAGTAGTAAAGAAGTAAACAAGTAAACAAGTAAAGAAGTAAACAAGTAAACAGGTTAACAAGTAAACAAGTAAACAAGTAAACAAGTAAACAAGTAAACAAGTAAACAAGTAAACAAGTAAACAAGTAAACAAGTAAACAAGTAAACAAGTAAACAAGTAAACAAGTAAACAAGTAAACAAGTAAACAAGTAAACAAGTAAACAAGTAAACAAGTAAACAAGTAAACAAGTAAACAAGTAAACAAGTAAACAAGTAAACAAGTAAACAAGTAAACAAGTAAACAAGTAAACAAGTAAACAAGTAAACAAGTAAACAAGAAAACAAGTAAACAAGTAAACAAGAAAACAAGTAAACAAGTAAACAAGTAAACAAGTAAACAAGTAAACAAGTAATCAAGTAAACAAGTAAACAAGTTAACAAGTAAACAAGTAAACAAGTTAACAAGTAAACAAGTAAACAAGTAAACAAGTAAACAAGTAAACAAGTAAACAAGTAAACAAGTAAACAAGTAAACAAGTAAACAAGTAAACAAGTAAACAAGTAAACAAGTAAACAAGTAAACAAGTAAACAAGTAAACAAGTTAACAAGTAAACAAGTAAACAAGTAAACAAGTAAAAGTAAACAAGTAAACAAGTAAACAAGTAAACAAGTAAACAAGTAAACAAGTAAACAAGTAAACAAGTAAACAAGTAAACAAGTAAACAAGTAAACAAGTAAACAAGTAAACAAGAAAACAAGTAAACAAGTAAACAAGTAAACAAGTGAACAAGTAAACAAGTAAACAAGTAAACAAGTAAACAAGTAAACAAGTAAACAAGTGTACTTGTATGTGAGTAAAAGATTTTTTCACAATTTTTTGAGGACATCCTCAAAACCCACTGTCCTGCAAACAGAACCTCACAAGGTTCGCGTAATCAAAAGGTGTTTTGCACTTCCGGCCTTTCTGAACCATGTTTTTTTTTGGAATCCTCGTCCGAAAATGTGCGAGGAGGGTAACGATTTCCGCGGAAACCATTAAAAGTGGTGCTCTTGGAATAAGGCAGTGAAAAACGAAGGACGTGCAATTAAAGGCATTACAAAAAGAGATTTGTGGCGGTACATTTGCTCTGATGGAAAGAATGCGAAAAACTCTTAATTTTAATTGATATTGTTTCTGGGTAAACCATGGAGGAGGGAGGGGCCGTGAATGGAATATTATTAGCTCTGAAGAGCTTGGTAGTAATGAACAGTGTTGATTGCTTTTGTGAATTCATTGAGCTTGTTTAGTAGAGAATGTCGAAGCGTGAGTTGTTTTGAAACAAAACTTGTTAATTAAGTTTGAAATTATTTATTTTATGACCTCATAACCATTCCAGGTCTTAATTCTAAGTTGTTCGCTGGATTCAGCCATACATTAGTTCAGCTATTCATTTGCTCAGTTGTTTAGTTTTTCTGTTGTTATGCTACTTTTTTGTAATCTTGTTTCGTTGTTCTTTTTTTCATGTTTTCTTGTTATTTATTGTTATCTATTGCTATCTATTGTTATCTATGTTTATCTATTGTTCTCTTGTCCTCTTATCCTTTTGTTCTCTTGTTCTCTTGTTCTCTTGTTCTTTTGTTCTTTTGTTCTCTTGCTCTCTTGTTCTCTTGTTCTCCTGTTCTCTTGTTCTCTTGTTCTCTTGTTCTCTTGTTCTCTTTCTCTCTTGATCTCTTGTTCTATTGTTCTTTTGTTATCTATCGTTATCTATTGTTATATATTGTTATCTATGGTTATCTTTGGTTATCTATTGTTCTCTTGTCCTCTTATCTTTTGTTCTCTTGTTCTCTTGTTCTCTTGTCCTCTTTTTTCTTGTTCTTTTGTTCTATTGTTCTCTTGTTCTCTTGTTTTCTTGTTCTCTTGTTCTCTTGTTTCGTTGTTCCGTCGTTGTCTTGCTCTCTTGTTTCGTTGTTCCGTCGTTCCGTTGTTGTCTTGTTCTCTTGTTCTCTTATTTCGTTGTTCCGTCGTTCCATTGTTGTATTGTTCTCTTGTTTCGTTGTTCTCTTGTTCTCTTGTTCTCTTGTTTCGTTGTTCCGTCGTTCCTTTGTTCTCCTGCTCTCTTGTTATCTTGTTTTGTTGTTGCATCGTTCCGTTTTTATCTTGTTGTCTTGTTTCGTTGTTCCGTCATTCCGTTATTGTCTATTTCTTGTTCTCTTGTTTCGTTTTTCCATCGTTCCATTGTTGTCTTGTTATCTTTTTCTCTTGTTCTCTTGTTCTCTTGCTCTCTTGTTCTCTTGGTCTCTTATTCCCCTGTTCTCTTGCTCTCTTATTCTTTTTTCTCTTATTCTCTTGTTCTTTTGATATTTTGTTCATTTGTTCTCTAGTTTTTTTTGTGTTGTTTTGTTGTTTTGTTGTTTTGTTGTTTTGTTGTTTTGTTGTTTTGTTGTTTTGTTGTTTTGTTGTTTTGTTGTTTTGTTGTTTTGTTGTTTTGTTGTTTTGTTGTTTTGCTGTTTTGTTGTTTTGTTGTTTTGTTGTTTTGTTGTTTTGTTGTTTTGTTGTTTTGTTGTTTTGTTGTTTTGTTGTTTTGTTGTTTTGTTGTTTTGTTGTTTTGTTGTTTTGTTGTTTTGTTGTTTTGTTGTTTTGTTGTTTTGTTGTTTTGTTGTTTTGTTGTTTTGTTGTTTTGTTGTTTTGTAGTTTTGTTGTTTTGTTGTTTTGTTGTTTTGTTGTTTTGTTGTTTTGCTGTTTTGTTGTTTTGTTGTTTGTTTTGTTTTTTTTTGTTTAATTGTTTTGTTGTTTTTGTTTTTGTTTTGTTTTGTCATTTCAATTCATATTTTCATTTTATGTTAATTTTATTTTTTGCTTATTCAATTTCGATTTCAAAATTTTTAAGGTAACTTTCTTTAGATCAGTAACAACTTGCAACCCATTCGCTAAACAACACTTCCGGCAAGTCACTGTTTGCAGATTATTTGCATTTTCCCCCCTTTGCAGCGATTGTTCTCTCAAGTGACATTATGTCACGAAAGCGATACAGAATTCCTGCGGCACAAACACCGTCGTGTCGGAACGATTCACGTTGCCGGTGTACAGCAAAGGTGTTCTCGGGAATGGAAAAAATACTTCAGATCTGTATGCGCTTGGGTTGAAATGCATCCCCTGGAAAAGATTGGGGAATGTAGGGTAATTTGACAAATATTACGGTCATGAAAATGTATGTTTGAAAAACTAAATTGATTAACTATGTTTTAAAAGAGCAAACACAATTTTTTCAATAATTTTATTTTTGGGAAATCTAGTCCTTTAAACTTGCATGAAATCAAACCCCTGAACAGTCGCTGCATTTTGAATGCTGATGGTGGAAAATCGCAGGTAAAAAATTCTCAAGCTTAGAGCCATCAACAATTCAACGGATGAATCAACCAACACAAAGCAGTGCCAGTTTGCTGCTGCAGTAAGTCTGCTTTTATCTGCGTTTCACAAACAGTTTGAGCCTTTTTTGAGCATTTGTTTTTGTAGGCAACGGTTGGTGAAGACAATGTGGATCGAAATAATGAAATAATTATTGTGTGAAAATAAACTGGGAATTCGTGCCATTTGTTTGATTTTCACACGAGTTCCAAATAAAATGAAAACTTCTTTCATAATAATGTAAGCAAATAACCACTTTATTTTAAATTTAACCACTTTTTTCAATTCGATTGCAATTGAAAAAAATAAGGTATAATTATAGAACACAGATTCCATTATTACCACAAACAACTTTTAATCTCTTCAACATCTAACACCGTGTTGCTCACTTTTCCAGGTGTTTTCCTTCCACTTGAAAGAGATAGAATGCCGTGAATGCAAAACAAGATTCCAAGAAGGGAACGGGAAAAATCTCACGGCCTCATTTCGAAATGAGAAGTGAAAAGATCCACTCCAGCAAAATGCACTCCTGTTGCATAGCGTGAAAGAAGCAAGAGTGTGACTAAACTGTATGAAATGCACTTAGGATGCACACTTTCTGTATGGTTTAGTTGAATTTAAACACAGAATTAAATGTCACAATCCAAGGAGCAAAATTAAAAATTTAAGCTGACTTTTTGTCTTCTTGTCTTTTTGTCTTTTTTTCTTTTTGCCTTTTTGTTTTGTCTTTTTGTCTTTTTGTCTTTTTGTCTTTTTGTCTTTTTGTCTTTTTGTCTTTTTGTCTTTTTGTCTTTTTGTCTTTTTGTCTTTTTGTCTTTTTGTCTTTTTGTCTTTTTGTCTTTTGTCTTTTTGTCTTTTTGTCTTTTTGTCTTTTTGTCTTTTTGTCTTTTTGTCTTTTTGTCTTTTTGTCTTTTTGTCTAATTTTATCAAAAATTGAGGTCAAAATTTCCTCTGCACATTTTTATTACCAATTCACCCAATCAAAGCTCACTCTCGCCAATCATGAACAGAGCGGTTCGAGCCGGGATATTTCCGATGAATTCTACGGCTTTTATTGCGCTTCCCTTCCTTTTATGTGCTGCCCTCTTAGGTTTGACAAAAGTGTGCGATTGAATGGTCGGAAATTTATTGAACGAAAAGGTCCCATCGATGAAGGTGTGCCACACCCGCCCACCCCAAACGTCTTCTTCTTACTCCTTCTCGATGGGCTCTTGTTTCGTACAATTGACACCATAAAATCGGGTCGAGGGTGAAAATTGGAAAAATCAAATTAAATTTCCTGCTGCTGGTGCTGGGTTCACCGTTCTTATATGCGAAAGGACGATTTGGCCGCACTGCTTGACGTTTATGAGGTCGAATTCAGTTCAGTTTAGGTGACCTGAATTGGTGGGAGGAAGAAGGGAGGAGGGGTGAAACCTTTCCTGGAAGCTGTGAATAACTGAATGGGTCAGCAGCAGCAGCAGCAGTTTTCGGGTCCGAGGTCTAAATCAAACCGAAAATGGTGATTGAGTGTTTGCATACGTAGTGGAAGTCTCATGTAGGATATGCCTTTATTGTGGTTTTGTCAATTGGGCATATTTTCTGTGATTTATTAGGTTCATGGAAAAGCATCATCACTTATTGGCAATCATTTAAATATTTAATAGTTACAATATCCACTTACTTGTTTATTTGCCTTTCTCATTTTTTTAAAGTATTAAATGAAGTGCATCACGCTTTTTTGTATTTGGGAGAAGTTTGTACGAATTTGATTTTGTGTTTAAAAGTATTTCTGGATGAAAGTTAGGGTGAGAATGGTTGTATGGAAAAAACAATCATTATCGAATTTCAAACCTGGACCCCCTACATTTTGTTTATTGGCCCAAAATAGTAACCTGTTCAAAATTTCAGCTCAATCGGACATGATTTAGGGCAGGGGTGCTCAAAGTTTTTGACTGACGGGCCAAATTTGAATTGTCAAGCTGCTTGCGGGCCATTAATGAAAAATCCTAAATTTTTATTGATATTTTTTTAAAGTTAATATTTTTAGTTATGTTTAAAAAGTCTCAAATTAATGTTCTCATTATCATTAAAAACTTAATCACAATTATTACTTGATGTTTCAAACATCCTTCAATATTTTTTAAGCTTATAAACACTTTGTTAAGCTTTTGTTGCAAATTCTCAAATAAATGTCCATCAACGCCAGTTTAAGGCTCCACTTCAAGCGTCACACAATTTTCGAAACCTTTTTTTGCGAAAAATTGAATATCTTCGAGCAGATTTGAGTAAGAGCATCCATTTTTATGTTAGATCCTAGGTAAATGCTTAAGTCAGCTATCAAATCCAAGATGAAGGTCGTAAATTACGTAGTTTTTTTCAAAAAACTAAAAAAAACTACGTAATTTGTGAAAAAAAAGTTTTTTTAGTTTTTTGAAAAACTACGTAATTAACGTCCTTCATCTTGGATTTGTTAGCTGACTTAAGCATTTATCTAGGACCTAACATAAAAATGGAAGATCTTACTCAAATCTGCTCGGAGAAATTCAATTTTTCGCAAAAAAGGTTGCGAAAATTGTGTGACGCTTGAAGTGGATCCTTAAAACGAAAAGAAAAATGAATTAAAATTTGATTTCACGCCATGTTTTCAATTGGTCCTTAACAAACATTTGTAAAATATTTCATATTTTGGAGATATTTTTCGGCGTGATATTATACCAGTATTGAAATGCTGTGAAAATTATTGATAATTCACTTTAAATTTTGCATTAAAAAAAAAGTAGTGCAAAAGCATCGAAAAAATATTGGATGCTTTTGAGTAAATCTTTTGCAAGTAATTTAACAGTTACTCAAAAGATACTTAAATTACAAAATTGCTCATAGATGTCAAACAATTTCAAGATGGAACTTTAAGTGAATGTTTGAAAGTTTCCAAAAACAATGTCGAAAATTGAAAGTTTGGACTTAAACCTTCCTCGTTGCAGGATTCACTAATATATCGATGGTAAATATTTTACCAAAAATCTTGGTCTGCATATCTAGTATTGGTTTTCAAAGGATTTTTAAAAGCATGTGACAGTCATCCCTCAAATTCGGAACGGATAACAGTTCGTCTCATGTTCAAAAAATCCCAGCAAATCAATGTATTGATTCCATTCATCTTTTATTAGAAAGCTTTCCACTTGATCTTTCGTTTGGTGAATCAGTTGAGAGCATTTGTTTTTTGTTTTATTTTAAAATTTTGAAGAAAACCATTTACCCCTGAAATCCACAACTATGAAACTTTTTTTTTTACCGATGTAATCAAACTTGTTTTCTTTTCCTGATTAAATATTTTCAAGTCCCTTATAACTTTTATCCCTTAATCCGTATGATTTGATGGTAAAGTATGGGTTTCTAAAGAGTTTGACCAATAATTTGTAAAATTTACTGTTTAATTCAGGTGTTTCGTAATTGTGAGACGTACAAAAACATCCAAAAATCATGGAACAGGAAATTTTTATGCCGAATTTTGGTTGTGGTTGGTAAAATGATCGGTAAAGGTAGTAATTTGTTGCTAACTATCAAATTTGACGATTGAAATAGCAAGGGAACGTACAAAACAAGTCCCTCAAATTGGTTTGGGTAATACATACAAAAGCTGTCAATCCAATTTGATTGACAAAATACCACAAAAATGTTCCATAATTTTGGGTGTTCCCAATTTTTGTGGGATGAGTGTAACTTCCGACACATTCTTTTCAATTTGTTTTTGCGTTATTTTAATTAATAATTCATGATTTTTACGCATAGTAATTCTAAGAATTAAAATTTGTACAATTTCATTAAACTTACTAAGGTAAAGAGGAACATTAAAAAAAACATAATTAAAATATCACAAGATTTGACTGTTAAGTTAGCAATTTGCAATAACAAATCGATGTTCCTTGGTTTATAACGTTCTTGAATAATCAATTTCAAAATATATTTAGGGTTTTTATCTGCATGCTCTTATCTTCATTAATTCAATTCTTACCAACACTTGTGCTAAAAAATATGCTAATTAGTGCTCGCAAGGACTGTAAAACCTGAACAGGATTAGTAGTTTTATCCTCTGTTTCCCTGTGTAAAATTCAATAAGAGTAAAGATTCAACCTTTTTTTATTTTTTTCAAATTGAGGTTTGCGGGCCACTTTTTATGTGAACTCTAAAACGGGTTCGCGGGCCACAAAATAACAGCTGGTGGGCCACATTTGGCCCGCGGGCCACATTTGGCCCGCGGGCCACACTTTGGTCACCCCTGATTTAGGGGTATCTCAACGCACTCAAAGTTTCGATGTTTTGACCCTCTAAAATCGCCCAAGGGTCCCCTCTTTGATTTTTGGAAAATCGAAAAAAAATATTTTGATGCCAAATGACTTAAAAATGCCTACAACTGTTACTTCGAAAAAAAAAAATACTCAAAAATCAACTTTTTGGTTCCTTCGACCCTCGAATTTTAAGAAAATCGATTTTTTTTGTTGATGCCAAATGAATTAAAAATACTTGAAACGTCGAGATCTGGTGAAATCCCTCTCGGGACAAAATACTCATTTTTCCCGAGGCCTGAGAGGTCGTTTTTCATCAATTTTTTTTGGGTTTCACAAGATCTCGACGTTTCAAGCATTTTTAAGTCATTTGGCATCAAAATATTTTTTTCGATTTTCCAAAATTCAAAGGGGGGACCCTTGGGAGATTTTCGAGGGCCGAAATATCGAAACTTTGAGCGCGTTGCGACACCCCTAAATCATGTCCGATAGGATTGAGCTGAAATTTTGCGGAGGTTACTATTTTGGGCAAATAAACAAAATGTAGGGAGGCCGCTTAAAAAATTTATAATCAAAATAACCCTCAATGCTTTTTGCCTTCCTCACTGAGGAAAGGCTATAGAATCACGTGAAAAGTGACCTTCTTCATAAAGGTTCAAATTCTGCAGGATCTTAGAAAAAATGGGGAAAATGGTGTCCGCGCAGATAAATTGACCCATTGCAGAATGTGCATTAAAAAAACTAACTCGAATAGTCATACATTTTGAAGATCTGACGACCAAAAGTTTTGCTTAAAAAAAATAGCTTGAAAACCAATGCAACATTTGATGTAACTTTTGTTTTGTTTTATGTAGTAGGATTTACAATAAAATTAGACTTTTATTAAAATCGAACTATTTTAGGATTAAATTCGAAGAGTTAATGTCTTCTTAGAAATATTTTTTTATTCTTTTCACAATGAAAATTTTGATAATACAGTATGTAAAAAAAGTATTAACACCCCTTAGACACTTAACACTCTATGTGTTAAAACATGCCAAAAATTCTAAATTAAGCAAAAACCTAGTACTACGTTTTGTTCAGTAACTCATGCCAAACATTTGGACACAAAAAGTTCATGAAATTTAGATTTCTATAGAAAGTTTCATAACAAACACTTTAAAAATACTTAAAAGATGCAAAAAAAAAGTATTTACACCCTTTGAAAAATCAACAAAAATTGAGTGATTTGTTAGTAAATCATTAAATTTTGAGTTTGCTTGACTAAAAAAGTCATTCTGAACTCGATTCAAGTCAAATATAAAGTATGTTAAAAACTTTATATGAATGTTATATAGCTTTTGAAATTTTATATAAAACCTATGTAAACATTACTTATGATACTTTGCATTCTGCCAAATGTTCGTATATTATCAAAGCCATGCCAAATTCACATGTTGGTGTGAAAATAAAATATTTTTGGACTGTTTTGGATCGATCGAATTGATTTTTCATTGAAATTTCACATAAATCCAGAGCAACGTCGTCGGGAAACCCATCGGTACCGGAACCAGTTATTTTTTCGGTAGATCCCTTACATGCCATCAGAAAGGCCACAAAATTTCCTAACTTTTGGTATATAAACTCCAGGTTTTCTATAAGATTCACAAAGCTAAACACCCAAGCAAAAACTAGGTTGCCACTGCACAATTTTTATTTCTCAAACGCACAATTTTCCATATATTTTTGGCCATTTTCAGCTGTTCGAAGAATGCAACCCAAAAAGAAATTTTTTGTTTATATTTAATAAATGGTGAGCCCCCTTACCACCTGATAATGGATTAAGAATCGTTTTTGCATATATTTTTTTTAATTGTCGTCCCAAAATTTCCCATTCAAAAATTAATTCAAGGGCAAAAAAAGTTTTATAAAAAAACATCAAAATTTCAAAGAAGAAAAAGTAGTCAACATCCGGAATTTTACTATATGAAAGGGCGCCTCTAGTCAGGGCGTCTCAAGTCAAATTTTCAATCCTGAGAGATTGTATGGAATTTGTGCAAGTCACGAGGCGCCTCCAGTCAAATTTACAAACTGAGAAATTGTATCGTATGGACTACTTGAAAGGGCGCCTCCAGTCAATTTTTTAATACCGAGAGATTGTATGGAATTTGTGCAAGTCACGAGGCGCCTCCAGTCAAATTTACAAAACTGAGAAATTGTATCGTATGGACTATTTGAAAGGGCGCCTCCAGTCAATTTTTTAATACTGAGAGATTGTATGGAATTTGTGCAAGTCACGAGGCGCCTCCAGTCAAATTTACAAACTGAGAAATTGTATCGTATGGACTACTTGAAAGGGCGCCTCCAGTCAATTTTTTAATACCGAGAGATTGTATGGAATTTGTGCAAGTCACGAGGCGCCTCCAGTCAAATTTACAAAACTGAGAAATTGTATCGTATGGACTATTTGAAAAGGCGCCTCCAGTCAATTTTTTAATACCGAGAGATTGTATGGAATTTGTGCAAGTCACGAGGCGCCTCCAGTCAAATTTACAAAACTGAGAAATTGTATCGTATGGACTATTTGAAAGGGCGCCTCCAGTCAATTTTTCAATACTGAGAGATTGTATGGAATTTGTGCAAGTCACGAGGCGCCTCCAGTCAAATTTACAAAACTGAGAAATTGTATCGTATGGACTATTTGAAAGGGCGCCTCCAGTAAAACTATCGATACTGAGAGATTGTATGGAATATGCGCATCTTGACTTGGCGACTTTGCGACTAACTGCGACAAAACCCATAAAGGGCAGTAATATAAGAAATATATTAAGTATTTAATGCAAATAGCTAAGTAGACGGCGTCTACCTCCGTATACCCTCAATCACACCCCTGTCAACATCTAAGAGCTATTCTTAATACATTTCCGAGCAAAGTTTTTCAATTAAAATGCATTTCGAGTCATTCTATAATATTTTGCAAGTGAGAGTTAATGTAAAGTATGATCCTGCAAAAAAGAAAAACAAAGATTTATAAGTTCAATTAGGATGAAGGTTTATGAAAAATCACTTTTTAACAGTGATTTGCAAAAGTAACGAGAAAAAATAAACGAAACAAAAACATTTTTGGCTCATTTTTAAGTGCACCATAAGACCTTCCAAATGAAACCAACAGAATTCAATTTCATGAAATTTGATGAAAATGGGAGCAATTTTATGTTTTAAAAGGATTTTTTAAGGCTTAAATTTCAATGAAAGTTTTTCCACTTTTCCCGTTGTCTCAAAAGACTCATATTAGGCATAAGTGCTACTCATGTATACAAACAAACGCTGATTGTTTCATCCAAATTGGAGCACATCTTTACGACCTCTAGAACAAACCTAGCACATTCTAGAAAAAAAGCCTCTTCAATCCTAACTTTTGATAGGGTTGCCAGATTTGAAAAAATATATCACATCGAAAAGATATACCTTTCAAAAAATATATAACAAAATGGGTTTTGCACAAAAAACACCATTTGATGCATCTTCCGGAAGGCTGCTAAAAACAATTTTTGCATAACTTTGGAACAATTACACTAAACTTTTTTTATTTTTAATAGGGACCTATGGTACCCCAAGATGGATCGAATGACATCAAAACGGTCAAAATCGGCTATGCCGGTCCTGAGAAAATTGAGTGCATTTTTTAAGCATTACACGAGTTAGTTTTTCGACTGATTTTATAGCCGTAAATATGGCGGGATTAGTTTTTATTTTTTTATATTTTTGAATTAAACGGGCGCTGACGACATGTTCTTCATCGCAAGTTTAATTTGAAAATAAAAACAATTAAATTGACAACTAATTGCAACTATTTAACTCAAAAAAGTGATGAAGGATTTGGTAAACTTCAAGTTGTGATTTAAAGAATATTCAATTGGGATTTTTTTACTATAAGCATACACGTTTTCTTGAAATTCTCCAAAAGCGTTCGAAAACTGGACAAATCAGAAACATAAGTCAACACCGTTGACGGAGCCTTCACCCATTTCTCGACATCAGGAGGCTAAGTTCGAAGTAGTACGAAACTGTTTACCAAAGGAATTGGAGGGATTACCTCACATTATGAATCAAAATCTGATCCCAGATCAGGCTGCTAGTTTTTTTTTTAAAGTAAGGAATCTTAGTTTGAATTTCGTGCCCCAAATTTGCCTTAAATAAAATTGTAGATATAATCATATATATCAAAGAATCCTTTTTTTTGAAGTAAGCCAGGTAGTCTTGAAAATGACTTTTGTAATAAATATTTTACTGTAAAACCAGTAGCTATGCTCAGCATAACTGTTACCTTCAAAGACACACTCATTATTCGAACCTAAATATCTCTTGTTGGTCGACAAGCACATTATCACATAGCACATAAAATTCGTGCACGAGTTACCAAATTTAGGTTAAGCTCGCTCAAAAAAAAAGCTTCGTCAAAAACTTTTGACGAATTTGCTCTGCAATGCTCCGCCATTTCGGATCCGGAAAAAAAAAACTTTTCCCTACAACTGCTTCCGGAAAACAAATTCTCACCCATTCGTCTGGTTTATTGTGCTTTTCCTTCTTCTTTTTTGGTCCTCCACTGAGTTACGATAAAAACTTTTACCATTCACGTTTCACTAGCTTACGATGCAATAAACGGAACGGACGAAACAATAAAAAGTGCATTTTCATCTGACCAAAAGTTTTAAGCTCGTGGCGTAATTCCCTGCTCTAAATTATGCCACTACCCTGCAGGTGATTCCCCCGCAACTTCAACGCTCGGAGGTAGGTTAAAAGGGCACTCAATGCTTACTTTTCGGTGGCTTGGGTTCGGGTAATTAGCGTCATGTTCTCAGTCTCACTCATCTGGGCGTCTCTACTAATGTTGTTGATGTTATTTATTGCCAGGAAATTTTCACGCCTTTCGAGGAAATCCATGTCGTTGGTATCACAAGCACAGGAGAAAAATTTTAACTTTTCTAACTGGCATGCCGAATTACACCCACAGTAGAGTGACAACAGGAAAATGACTTGTGAGGTAATGGTTTATGGCTTGTTTAGCGTTTAAGTTTAATCAGGTTAGTTTGTAACTTTTTTTCTTCAGTTGTTTTAGTCCCTCCTGTAGAAATCTCTCCCCACTTAGAGTTATTCAGCTGTTGAAGGGTAGTCCATATTTTAGCTTAGGACAGTAACTGCACAATGTAATGCTAAAATAACGAAATAAATGAAAATGAAAATTAAACACTTGTCAAGCCCTGCAGGGACATAGAGCGAACATTTTCGGCTCTGAGAAAGAGTGAAAGCCAAACACATCTACACGCAAACCCAGAACTTCGCAAACTAGGGAAAAATGTCGCAAACGAGCTAAAAGTGAAACCACTCAAGTTTGAGATGGGCAACTCGATCTCAAACTTGATTTCAGCACCTTGATCTCAAACTTGAGATCGATTGGGTACCGAAAAAATCGCAGATAAGCAGAAAAACGGGTCCAGAAGAGACGGAACTGGGTGAAAACATTAGCTCCATGGTAGCAGCAACCGGTTTCACAATAATCAGCTGGACCAGGGAGCGGTTCCGTCGGCAGAATCGACGGTGGCGATTACTTCTGTTTTCTCGGAACTTTTTCCTCCTCCACTTATTAATCCGGCGGCGCCGCTTCCGGGTCTAACGTTTCATCTTGCATCATAATTACCTGATTCTGCTCCGTTTATAATTTTCTCGCTCTGGCAAGAAAAAGTGGCAATTTTCTTCGAATGTAAAAATTCGACTAAGTCCAAGAGTCGAACAACAAAACTGACACCTTAGTTCGATCTCAAACTTGAGTTCGCTCAAGTGAACTACGGATTGAGAATGTAAACAAAGAAAAATGATCTCAAAAATTTAGTTGGCCTAGGTGAACTCTGTTTTGCGAAATTTGACTCAATCATTGAGATCGGCTGGTTAGCGTGTAGCTGAATTGTTGCATTCTCTTTACACAGCAAAAAATCCGATGGAAAAATCACACAAAAAAATGCATATCACTTTGGTAAGAAAATACACTCAATATTACACGATTAAATGTATTGCATACTTTGCATACACACGACAACGGCGCCTTAGCCCGCACGGCTACGGTAGGATTTTTACCAATATGAAGTTTGAAGTGTCAGTGCAGTAGTGTTGCCATACTGATGGTCTGTTTATAAGGCATGTAATGTTACATCAAATCTCGTTGAATATTGCATAATTTATTCTACAAGTAGGCTTTTTACACGCAGATGAATTACTGCTTTTTTTGCTGTGTAGTCAATTTAAAAAGAGATTTAACTAAAGCTGGTTTTATCAATTTTTGAGCACCTCAAACGGAGACACAGCCCGAGCAGACGCCCATAACAAAATGAAGATGATTTTAAAAACAATTGCTGTTAAGGTATAACGTGAAGAGCAGAAACCACAAAATGGAGTACAACGAAGAGTAGCATGATGGATCCGAATAACATTATCTGATCATAATGAAACTCAAAAGGCAATATATGATACCATAAACCGAATCAAATAAGACTGATTTTACGGAAATCGGTTCTAATAACAAAATGTTACTTAATCCACCGATAGGTGGTTGGGGCCTTCCTTACCAATAACTAAATAATAAATCATAAAAAGGATGTGATTTTGTCAATCATAAGTTTTGATAGGGTTGGCAGATCTTCAAAATTTATGACTCATTGAGTAAGTTTTTTGATTACATATTCAGTGATGGGTCAAATTATGGATCTTAACAGCATCTTTATCACGTTTACGGAAATCCTCGAACTCAAAGAATTGAATAAAAAAAATAGATCCGGATAGCATTTTCACTAGCTTTTTTGAGATCCAGCAACTCAAAAGTACCAAGCTAGCACTTAAGTGTTCATAAATTTTGACTTATGGCTCAATTGATAGGTCTAATGATTACCTATGCAACAATGGATCACATGATAGATCCGGACAGAATTTTCCCTATTTTTTTTTATATTCGGCAGCTCGAAAGTACTGAATTATCACTTAATTTTTGACAGTGTTGTCAGATTTTCAAAATGTATGTCTCATTATAAAGATATTTTGAATAGCTTTCTTAAACATATATTGTTTGATGAGTTTCCCACCCTTTTGACAATCTTCCGGAAGTTAACTAAAATTATTTTTTAGCATAACTTTTGAAGTACCTCACTAAAAATTTCCAACGCTTCTTTTGACACTTAAATTTCATCAAAATAATGTTTAGTTTTGGCTGCCGATGCGAAAAACAAAACGGCTATTATGCCATTCTTATGGGAAATTGCCTTGAAGAGGTTTTGGTGACGAACACTCAAACACGTTTTTCTCGGAATACTTGATTTGGCATAATAGCCGAATTTTCATTTATGGGCAGTACGGGACCTCAAGACAGACTGAACGACACCTAAACGGTCAAAATCAGTTTTTCCAGTGCCGTGATAATCGAGTGACAATTTTCGATACACATCCCCACACACACGCACAGACATTTGCTCATAATTGGAAGGTTACGTCTAGGAAGCTTGTTTAAGAAGGTATGTCTAGGAAGCTTATTTAAGAAGTTTATTTTCCAAGTGATTTTATAGCCCTTCCTCAGTGAGGAAGGCAAAAATTTGTAACAGAATTTATTCCAGAAATAACAAAAATAAAATCCAAAATCATAACATTTCATAACAATTTTGCAACAGGCAAAAACACTCGAAATATCACCAAAAATCATTTCATCAAATTGATTGAAATAATTAATAGCTTACATCAAAATAATTTTTTGAGCTTTTTTTGTTGTTATCTGAAATATGATAATAAGCAGTCAGGAAAAACTATCTGCAAAACTTGAATGCCAAAATCTGATTGGAAATAGTACAAAATACCGTTTGATCAAAAAACTGTTTTTAGAAAAACCATTAAAAAAAAAAACAAAAAAATCACGCCAAAATATGTAAAGCGGACATCGGCCACCCTAAACCAAAAGTTTCAGAAACTTTACACAATAGATTATATTTATCTCAAACCTAATACAAATCCTTCTAATATTAGTCCTTAAGAGTACTGAAGTTAAAAAAGCTTAACAAGTTTGGATTATTTTCAATCAACTTCAAGAAATGTATTAAAATTACATAAAATTAAAACAAACGGGGTAAGATGCCTACCCATCGGGACAAGATGGTCAGTGCTATTAATTAACTATATAACATAGTTGAACCAACCGAAATACCAACAAAAATGCTTGAATATCCCTATTTATATGTCATAAGAATCTTGGTTGATGAAAACTAGTTCATAATATGCAAAGAAATAGCTTGAAAAACATTGGCCGTCTTACCCCTAAATGCATTTTTGTCTTCTTTACTGAGAAAAGCCTACAAAATCACTCGATAAATGAGCTTTTAACGTACCTTCACGTATACATATCGACTCAGGATCAAATTCTGAGCAAATGTTTGAGCGTGTGTGTTGATCGTTTGGGTCTCATGCGATCTGTCTTGGGGTCCCATAAGTCCATATAAAAAAAAAAGTTTAGTTAAGTACTTCAAAAGTTATGCTATATAAAAGGTTTTTGGGAAATTTCAGGAAGATACGAAAAGGGTGGTTTACGTAATAAAACCCATTATATTATATATTTTCAGAAATTTATGCAAAATATCTTTCCAATGAGACTTATTTTGAAATCTGTCAACTCTGTCAAAAGTACCAATTGAGTAATGAATATTGAAGATTTGGAATTTAAGTGTTTCTTTGAATTTTCGAGGTACCGAATCTCAAAAAAGTTACTGAAAATGCTGTCCGGATGTATCATGTGACCCGTTGTTGCATAGGTAATCATTAGACCTTGCGGTTTCGTCTACGGATTTATCTTGTGCTTTATTGTTGCATAGGTTATCATTAGACCTATCAAATGAACAATAAATTTTGAAGATCTGGCAACCCTGTCAAGAGTTATGAGCTGTTACGAGAATTCTTTGAACTTTTGAGTAACTGAATCTCGAAATAGTTGGTGAAAATGCTGTCCGGATACATCATGTGACTCATTGTGGTAAAGGATACCAAAAAAATTACACAATGGGTCAAAACTTTGAAAGATCTGGCAACCTGACACAAATGCATAGTTTGGTAAATTATATTTGTTCAATTAATAGAACAGCGAGTTGACCGTTTTACTCCGATCTCCCCAACTTGTTTTACTCCTGAATTTATCAAGTTTTGGAAGAACTTCAATTGGAGAGGCAAAAAATTTGCTAGGTACTGCAAAATCAGGTAAATGCTTTTAAAAGAAGCAAGGGACAGGTAGACCTCGATCTTGTTTCATGTGCCAGAACGGATTTCTCTAGGGGGTATACCAAAAATATCTTAAAATCAGCTTTCCGGTTTCAAATTTAAATGAAACCTTTTTAAGGGCCACCATTTAAGGCATTACAAAAAATATTTCATCCACATCGGACAAAACTTTTTCAAAATTTGATCGATTTTCTCGAAAAAAAAAAAACAATTCTCTGTTAACGCAACTTTTTTTAAGCCATGACTAAATTTGATAATTACCATTACTTATAAAGAGAATATTGCTTTAAAAAGCATCTTTTATTCCCCACTATATGTTTAAAAAGTTTTAATACTGATTAAATAACAATAAGTTTGTTTATGGTATAGTAACATGTTAACGAAGTTTTGGAATTTTCTGCGATTTTCTAGGACATCAGAAATTACCTGTAGTTTTGATTAATAGGAGTTATACAAAATTCAATTTTTTGAGCCGCAAAACCTATTTGTACAGTCAAAGTGAGTATAAAAGATTATGGAGCAAATCCAGTTCAAAACAGAAATTTAAATGCTACTTTTGTACCCGACATCCTCCAATATCATGAAACTTGGAAGACATGTTGTCCTACGTCCAAATAAGCCATTTTGATGTATATGGAGCCAGTTGCACTCTAGAATGACATTTGAGAAGGGCATATGTGAAAAAGTACTTATTATATGAATATTGCTGTATCTTGAAGCCGCTGCATCCTATCAAAAGGTAGTCGAAGACAAACTTGTAGGAAATTGGACGAGCTTTTCGAAAAAAAATACACGGAAAGAAAAATTTAACCTCTTTTTATGAGATTTTTCAATTTTAAGGTGTAAAACTCAAATTTAAAGATGAGCGCACGATAATTTTTCGCTCAAATTTTTGTGGAGATAGTCTAACATGTGTCTAAAAGTCTCACAAAAAATGTAGAATGGTATGTCTCTTCTAAATAAATACAAAAATCGTTAAATAAAACCATCTTTTTTCAAAGTGCTCTAAACAGCAAAATATTCCAAAACCAAACTCGGGAATCAACTTTCCAGACAATTTTACATAAAAGTCTTCCTATTGACCAATATCCTAAGCCTTTTCCTTTAGAAGATGCAGAGCTTTGAACAACAAAAACTTTGTAAAAACACGATTTTTTATGATTTTTAGGTGGTTTTTGGCCATTTCCATATGTAAGGCATGATTTTTCAGTCTTGATATAATTATACCAAAAAGCTCGCCCAATTTCCCATAAGTTTGCCACTGACCATATCTCAATCAGATGCATTGGCTTATCAGTATCAGCTAATGTATTGGCCAAATTACGACTTTTCCGCTACCTACACTGAACAAAAATATACTTTTTGTCAGTTAGTACAATGTAAATTTGCTGATACCAATGACAAAAATGGTTGTTTTGAGCATGAGATAACATGTCTTTAAATTTAGAAAGATATCTAGAGGGTCACGTACAATCAATTCCCTAATTGGCATGGAATTGCTCAAATCTCAATGGTAACGCTCCCTTTCCTCTAACTATCCCCTATCTATTTGCTATTTCGAAGGTTGTTTTTGTAACTTTTTTCCTTCAGTTGTATTAGTCCACCCAACAGAATCCCAAAATCTCTCCCCCACTTAGAATAAATCAGCTGTTGAAGGGTAGTCCATATCTCAGCTTAGGACAGTAATTGCACAATGTAATTGCTAAAATAACGAAATAAATGAAATGCAAAAAATATCAATGGTAACGCATTTTTAAACACCCAGGGCTGGCAAATTTTAAGACCTATTTTGATCCAATTTTTCCAACGTTTCCCTTGCCCATCAAAACCCAACGGTCCAATTAATCTTATCTCTTCATCACCAAAACGGACACCGTTCGCTCATCGCACCCCATCAGCCTCAAATGGAGTTATTTATGACCATTGAGTCACTCGTTGTACCTGTCCCGCATACGTCCTCCCGCGAAAAGGTCATCCCCAAATAAACCCTTCCCAAAAAAAAAAAAAAGACCAACTCACCATGATGGGCAGTTCCAGCTCGTGTGTCTCATTTCCACGCCACACGCTGGCCAACTCGACGCCCGTCAGCTGCTGCTGGATGTCGCAGTCCAGGGTGTTAATCTTCTCCTGCAACCGGGTCACACGCTGCTGCTGCTGCGGCGGACTGCCGGGTCGGGTTGCCGTGATGACCGGGCGTGTAATTAAATTTTCACTTCCGGCCGGCGTTGTTGGGCGCACTCGCTGGTCCTTGGACATGAGCTTTGACGTGGCGGCAATGATGGCCGAGGCGGCCGCCCCCAGGGTCTTGATCTTTTTCTGCTGATCCTGGGGGTGGTGGGCGACGGCGGGTCGGTTGATGGACGTGCTCTCCGTCGGGGAGTTTTGGGTTGGGTGGTCCTCGCGGGGGATGAAGTTGGTCTGGAGGAGCTTCTTTTTGATGTCGGAGGAGGGCGGTTCGGGGCGCCGGATTGGGACTCGGGTTGGCGGGGTCTTCTTGGTGGTGGAGGTCGTCGAGAGGGTCTTTGCGGTTAGGATGTCCTTTTCAGAGACTACTGCGGTGGGCTTTTTGGCCGGCCGGTGATGGTCCGAGTCGTTCATGACCTGGTGGTGAAGTTCGCTGTACAGCTCCTTGCTGTTGTAGAACTTTGTGGTCGAGAACTCGGGCTTGTCCTTCTTGTCGGCGGCGTTGTGACCGCTGCTGGGGTCGGTGTTGAACTTGGTGTTGGCAAAATCAATCTTCTTCAGCGGGGCGCCACCGGTGCCGGCCGAGTTGAAGATATTAATTTTCGATGTGGTTGGATCGTTTTTCTTTACACGCCGTGGAATAAATAGACTGCCAAAGTTGTCCTTTACGATGTCACTGCCACTGACGGGAACCGCCTCATCGGTTGTGGTTCCAGCTTGGGCTCCGGTGGTCCCGGCCAGGGGTGACGGTGTTGGTGGTGCTTGCGTCGAGAGTAGCTGCTGCGAGGAGGAAAATGTCACCGAGGAAATGGCAATCGTAATAACTTCATCGTCCTTTGGCTTGGCCGCAGCCGGCGCTTCCTCGTGCGGGAATTCTACGTCTTCGTCGAAAGTTTTGAAATTCTCCTCGATTCTGCTAATTACCTCGTCGTTCTCCTCCAACTTTTCCGTAATGTTGTCCGTGGCCACCGCCGATTTACCCTCGTCACTGGTAGAAGTCTCCGAAGTATCGTCAATTAATTCGATCTCAATCTTGGTGGTGGAGATGTCCCCGTCTCCCTTCTTGCCATCCTCATCGTAGCTGTCCGTTTTACTGTCAATTACAGGCAAAACATCCGACGGTTTCATGATGGTCGCCTCGAACAAGTTGGCACTTTCTTCATTTCGTAAGATAGCTTTCTCTCGAAGCAGCTTCTCCTCTATATCTTCTTCCCGCGTTTCAATCGCCGGCTTGAAATCCTCCAGCTTTGACGGATAAAAATCATCAATGTTTATCTTGGCCGGATAAACCGACTTTGGAGCACCCAAATCGGCCGGCATCAGTAAACTCTCCCCATCCGACTCGTGCAGTCCGTTATCAAACTCATCGGTCGTAATTTCCGCGATCTTAATCCGATACAGTCCGTTCTTCTTCTCCACCCGAATCTCGTTATGATGATCCTGCTCCTCACCGGACTCATCCACGACCTTCTCCTGCGAGATTTTCGTGTTGACCGTCACTGACGCCTGCGACGTTTCCACGTGACTCTGTTCAGTGCTGCCAGCAGTGCTGCTGACTACAGTCGAGGCAGCCTCCTCCGTCGTGCTAACCACACTTGCCACCGAACTCACCTCCGTTGTCGTCGAACTCTGCGTTGTCATTGTTGTCCCGTTATCCGACCCCGTCATGTTCGCCAGCGCCACCGGTTCGTCCTCGGACCGCTCCGTCCCGGTTCCAACCTCGACCGTAAACGACCTTATCCCGAAGCTTATCACCGGCGTCTCACTCTCAACCTCAACCACCTCTTCCTTCTTCTCACTCGTCAAACTGGCAACACTGCTGACCTCCAAATCCGTCGTCACAGTCGAGGAACCTTCCTCGACGACCTCCGTCGTGAGCGGAGCCCCACTGCCCTCCTGGAGTCCGGTCAAACCGTCGGCGGTGGCCACCGTCAGCAGGCTGTCCACCTCCGTTGACGGTGGACTGTCCTCAGTGCCGGTAGCCGACTCAGATGACGGTGGTGGCAGTTCGGTTGAGGAGACGCAACTGGTCACCACGAGGGCCACTAGCACCAGCGCGAGCTGGAATCGTGGCATTGTTGCCAACCAAAAAATTCGACGCACCCGGGTGAGCACGTGCTCTCAAAATCACACACACACTTATTACGATTCACAGGAGGTTCGTTCAATGCCTGCCACGTGCAAAATGATGACTTTTTACACTGTTTTTGGTTTGAGCTTTTTTACGCGAATTACACTGAATCCCACGCGCACTTGAGTGTCTGGCTTCGGGTTCAAAGGTTAATAATCGCCAGCAGATTTCTGTGGAAAAAAAGATAAAGAGTGGAGAATGTTAGACTTCTGTGAAATCTTTAAATGATGGATTGTTATTTGAAGTGATGGTCTTTTTATTAATCCGATCGAGCTAAGCAAAGCTAAGGAGTCGAATGACTTTTTTGATGACTCTGACTGTGACTCTGACTCTTATCTACAAAGAATAAGTAACTCAATCTCCGACTCCAATTCTGTTTTTTTTTAATTTAGTGACTCCAACTCCGACTCTCCAAAATGATCCAACTCCGGCTCCAAACCCTTCCCCATAAAAAGTTGTTGGAAATTATCCAACTTCTACTCCATCTTTAGCCATTCAGAATTTTTCGACTTCTCCTCCGATTCATAAAAAAAACTGTTCTGCGACTTCACGGCCCTGGTTAAAAGTGAGTGATATGAGAATTCAAATTCACTGTAAGGTAGATGTCCCTATTTTGGACCTACCCTCTGTGGAGAATTAGACCATTCTAGGGAGAAATGAAGAGATTCCAAAAATGAAACGATTATTTAAATTTTCAATATTATCTACAAAAATCTAAACTTTAATAAGATATTTTCAAAATTATAACAGATTAATTTCAATCAAATGCTTGCAAATTCATAAGTTTATAGCTTTATTTTCTTCAAAAGTCAAATGATTTTTCCTTATTTAATTTGTAAGTGTTGTTAATAAGGCAGGTGTGGCTGAATGGTTACGCTGTTTGCTATGCAGGGATGGTTATGGGTTTGATTTCCATCTGCTCCCAACGAGAAATTTTCGGTCAGAAGGAATTCTTGAACGCTAGAACTTGAACTGGAAAATGTATTCGCTCGTGACGAGGTTCGATCGCCCGTCCTTTGGGTTAGTAGCCAAAAAGGCTAGCCACCAGACTATGAAGCCTTAGCGAGCTAAGAAGGACGAAGACTGCTATAAGAATCCATGAAGCTTGATTGGAATTCCTGAATCGAAGAATCAGACACAGAAGCTTTGGTGAATGCTAGTCGAAAGATTAGAATTTACGGGTTGCATACTGGTAGGCGAATATAGAACCTTCCATATGCCCTTTAAATGCTAGGACTTTCAGAATTCACCACAATGCTTTGGTGATCCGAATTGAACATATTTCAGATGAACTAAGAACATACGAAGAATCAAGAGCTATAATTAACTCTGACTGGTCATCACCTTGCCAAAGGTGAACTCCATGGCCTGCCCCTTCCCTTCATCTACTAAAACATTAATCTCCCTTCCCAAGGTTGTAAAACCTTCATAAAGGTCAATATTAATGATATACCGTTTTCAATGCTAGAATTTCTCGTATTTCACTGCACTGGATTATCTTCATTTACTTGACTGATATTCCTTTTAATAAAAATAGCAATCACAAAGTCTATACAACATGACTGGAGATATCTTTTTGTGAACGGCATGGAAGAAATCTATGATTTTAGGAAAAATAATGCTTTGAGCAAGCTCAATGTTTTCAAATATATTTTGAAATAAGATTTAAAACATCAGTATTATATAAACTGCCTTCAATTGGTATTTATGGGTGAGAACATAACACCAATTAAAGGTAGTCTATAATGAATTGCCGGTGATCAAGAACAGAAGAAATAGACATCAGTATTATTGCCTAGCAAAAATATAAAAAAAAAAGTTTTGAGCGATCACTGTTGGTCTAAGCAAAAATATTGTGTTTTTGTTTATATTTGAATAGGGTAGATGTCCCTATTTTGGGCCTACTAAGCGAAGCTCATTTTTGATTTGCTATTTTCTCAAAGACTACTTCAAGTAATCTAGTTTCTTATACATAGCACTGTAGCTTATTCAATGCCAAAGCTCGTACGTATTCACGTTTTTGATAAAATGATCACACTTTGCTGTAATAGCCATATAAAGTAAAACATTTTTTGCCCCTATCTTGGTCCGAGTGCTCCCGGGATCCGACCTACGATGTACCTGTTTTCGAACCACCTTCTGATTGGCTGAAAGCTCAAACACGTGGTGGAATCTTTTTTGTGTACAGTTTTGCCTCAATAAGTACGGTTGGAAAACAACTACATTCAACGCGATATTTCAAGCTCCAAACCTACATTACAATGATTGATTTATGAAGTAACAGTTAAATTACGTCATTAATGTTCATTAACAATATTTAGATTTCTTATTTATACGCTTAAAACATAATTAAAATTTTTTTGAACGGCCAAACAGTCCACCCGTACTCTGCGAGTTATGACTGTACCCTTGGAAAAAAGTGACAGGTCACACGAGCACTATCTCAGTCTGTGGAAGTGTTGATGTGGTACGAAAATACATCCCTTTGCTTTTGTGAAAACATTTAATTTAAAATTATCAATTTAATAGATTTGGTGAAAGTTAATTGATTGTTATTGCGATGGGATGACGTTGGCCACCATCGAAGACATTTTGCCGGTGGAAAGCAACCCGAGGGAAGTCTCTTATTTGTGTGCGGATCGATTGGAGCAACGATGCTGAGTGTCAATTTGCGGTAAGCAGAAGTGGTGAAAAAGTTCGACCTAGTGTGCTGACAGAAATTTTTCGCAAGAAAAATGATGAGTGATACGTTTTTAACTTTAGTTTTGATTAAAGTGGAATAAATATTCGTTTATTTTTCCGAAAGGGAAGATTATGACCGTAAGTACCATTTCCAATTGATGATTTCTTGGAAATTTGGAAGTATTTGCAGTGTTCGGTCAAATCAAGTGTAGTAGGTCGAAAATAGGCACTAGGTCCAAAATAGGGACAAATACCCTACTTATAATATAACAATATAAGGTGATTAGAAATAGTTGAAGTTTAATGCTTAAATTAAAATTGAAATTAAGGCTGAACGTTGTAATTTTATTTGAATTTGCTATGAATTTCATAATTTATATTCCAAGGGAGCTGCCGTGGTTTAATGGCTACGGTGTTCGCTTTGTAAGCGGAAGGTCCTGGGTTTGATTCCCATCATCTCCCAACGAGGAAGTTTAGGACATTGGAATTCTTTAACACTGAATTAGAACGAGAAATCACATAGGCTCATACGACGGGGTTCGATCCCCCGTCCTTTGGATCGGTAAGCAAAATTGCTAATCACTAGGCCATGAAGGTAAGATGAACTCATACTGGAAATAGGATTACAATTGCTACTGACCCGCAACACCTCTCGAGGTGTATCCCAGGGTTCTACCTCTCCTACTAACATTGAGTCCAAAACCTCCTTACAGACATCTATAACACTAGGTGACGTAGGGATCCTTGCGCACTCTAGATAGATGTCTACTAACGATCCTTCCCATCCCCGAGGATAGTTTGGACCCGGTCAGGACCCCCTTATGCCCTGGGCTGTATTACACACTCACCTAAAGATGAAGGCATGGTGTCCCTCATGTTGGAATATTGTAACCGGGTGAGGATCTAATACCGCTATATAATTAGTGGGATAAGCGTTGTGGAGCCATCCGTGGATAGGGCGTACTCCAAATGCTAATGCTAATGTTTATTGCTTATTCAATAATTCTTATTCCATGAAGAAAGATCGTGATTTAATGCTTCTTACAAATTTTAAACACCTTGATTCTGATTATTTTATCTTCAAAAAGTCTAAAATCTGCTTGCAAAAAAAAAAAAAAAACTCAATCGCTACGATAATTAGATCAATTAAACATTATTTTTTTACAATCATTCAATTCAGAAAAATCCGAATTTCGAAACACAAATTTGTAAATTGAACCTTCAATTCATAAATTTTGTGTTAAAATGTTAAACAGCCTGTGATCAATATTGCCCAAATTTGAATACAACTTTGATTTTATTCAAAAAAAAAAAAAGTTAAATGTGCAAGCAAAAAATGTTGATTGCCCTTTGTACATCTTTCCCGGGAAATACAAGAACAAAATTCCCGATATTTTTTGAATTTAGTTATTTAGAAACGAAGGGTTAAAACATTTCAAACTGAACGTTTGATTAAATATAAAAGTATAATATTTTCAATTTTTCGGATGAAACATTTTCAATAATTCCACACCAAAATTAAGTTTTTAAAATGATCGATATTACAGTTAAGACTTCTGCAACCAGCACAGGATGTTGAATGTTTTTCCATTTAAGTAATTGAGTTTTCTATAATTGCATGATTTTGTTTGTAAATCAATGATTAAGATTGAGATTTTAATTTTGAATTATTTTGACATTTTTTAAAGCGTTCAAACGGTGATAAGAATTAACCCAAATAAGATTTTTTTTTTAAATAAGACCTATGCAAATATTTGTCAAAGTTTTTGTTCCTCGGTCCTGGCCGAAGTCGAGGAGGGGACAAAAAAAGATATTTCAAGCTCTATATAAAAAAATTTACGCGCAAAAAACGTTGGAATATGCTTAAAGCAGGTTCACAATTGTTTTGCAATCATTTGTCTTCAAAAATCTTAGTTTCGAGGAAAAAAATATCTTTTTTACTGTACTTCATATCTTTTAAAGCATTCCACAACCATCCTTAATTGATAATAAGTGAAAACAATTAGATAACATTGCATTAGAGATTGTGAGATTGTACAATAAAACTTTTAAATTTCTCCAAACAAAATTTTTGCTCCTGATTTTACGAAACTTTTTGTTTTTTTGCAGTGTTTTTATCTTTAAAAAAATGTATTGGCCTAAATAAAAAGATTGACTCTTTGTCTTCCACTAATTTTTAATAGTAAAATTTTTATAAAGGTTTTATTTAAAAAGGCAATTATTCCTCAATTTCAATTGAAACATGCAAAAATTAACACTTCTGATCTCGTTTTAACCCATGTTGAATTCTTGAATGAATATGAAGCATTTAAAAGTAAAAACTTGTCAAATAATTATGCTGCTCAAATTGGATAGTCTAATTAAAAAACTTAAGGCGCCATCCATAAAGTATGTCACGTCCTTAGGGGTGGGTTGCAGAGCGTAACAAAGTGCGACAAGGCGGGGAGAGGGAGGTTTAGACCAGTGTGACGTCACATTTTTTAAAAATTATTCTATATACCCAAACTCTCATTTGCGCGCAGGCGTTACGCTTTTTGTTTCGTCAATTTCTCCCAGCCAGTACAACATTTTTGCAATGTTTTTAATGCAATTTGTTCGTCTTGTGCCGATCTAGAAATTGCTTCAAAAAGATTCCAAAAATATCGTACCGTTTTGGAGAAATTGACGAAACAAAAAGCGTAATGCCTGCGTGCAAATGGGGGTTTGGGTGTACTATTTTTTTTTTATCAAACCAGTAACGTCATACGAATTAAAGATACTACAAATGGACTCGTAAAAAGTTATAACAACATTATTCTGAGTACTATTTTCAGCTCTGCATGAAGAAATTACCACAAGTACCACAAAATGGGGTGAATTAAGAAAATGTTAAAACATTTTTGTTTTCAATCAAGTATTCATTCATTTTTGAAAGCTGCTTATTTTCTACCATGTAATGGAATGGATCAAACTTTATAAAATATTTAACAATTTTTTTACATAAAATATTTTTAACTTGACCCACCTAGTCTTGGGGTGAATTGAGACAATTTAAATATCTCCAAATAAAACCAAATGATATCCTTTATATGAACAAACGAGTGCAATATATCAAGTTTAGATAGATAGTTAATCTAAAAATTGTAAGACTTTTTTAAAGTTCAAGTCATTTATTGTTTACGGCACAATTTGTGTTAATTTTATAAACTTTGAAATAAAGCAAATTTGCAGTGAATAATTTCATTTCATGATATTTAATTTATACAAGAACAGAAAGCAGATTTAGTTTCTCACTTGTCTTTTTGATAGGTTTGTAATTGACTAGAATATAAAATGACACTGTTTTCCGTTAGCTCTTTATTTGAAGACATTTTTGTACAGTCGGAAATCGCTTTGAAAAAGACCCATTTTAATCCGGTTCTTGTGTGTGTGTTTTTTTTTTAATAGTAATGCCAAAAATCTTACTGATGTACCAAGTTTAGATACCAATTGATTACAGATCTAATGTAGATAACTTGAACGATTCGTATTCCATCAAAGATATTGAAACACATATGTTGAATTCTTGGGCTGAGTTTATGGCTGAGTCTGAATTTTACTAGTTTAAGTTAAGCGATTGTTAATAGAACGATAAAAAAGTAAAATTAAAAACGAACTTAAATTCACAACAAATTAATTTGTCGAAAAGAGTTTCAATTACGAATCTCAGTGCGGCAAGGTGAGAGGGGGGGGGGTATGATGGTTTGTGACGTACTTTTAGAGGGGGGGTAAGATAAAGTGTGACACGTTTTTTGTCAACTTTTGGATTTTGCGATAGGAAAAAGATTACGTAGTTCTGAATTTATCTGTTCCACAAACAGGTTCCCAATACAGTTACGTGAATGAAACTCACTCTGAGTGGCTTAAGTGTACTTATAACCAGCATCAGTAAAATAAGCTGTGGTTGAGCCGGAAGAGGCACCAAACTGGCGAGCAGGAGGTTCTGGGTTCGATTGCCGTTATTGACACTTTTTGTTTTGATGGATGAAATTTTTTGGAAGTTCATTATCGATAGGAAAGTCCTATCAGCAATCTCACGCATCATTCTCTCCATCTGTTGATGGTATCTTCATTCTACCAGTTTGATCTCTTTATTCTATCAACGGGTTGGGCGCTTCTATGAGTGTACAACATTTTCTGACGTTTGGGGAATTTTTCGGTCCTTTAAAAATTATTATCACTTTTTCCGGAAAAAATCCTTTGAAAATTTCATTGATTTATTCTTGAAGACTTTTAATTTTCTAAGGAAATAAAGATTATAAAAAATGTAAATTGTTTTTGAAAACTAATTTTAAAAATATTAGCAGTTGACACCTGGGGGAAAAAACCTTGAAGCGTAGGGTAGAGTAGTCATCAATGAGACACCAGGAACAGTGAGACAAAGGCTCTAAAAAATCGTAGATTCAACCAATCAAGCTCATATTTGGGTAAAAGGTGTGTCTACTGGGTACCCTTCTGCCACATACGTATCATAAGTTATGGACGCTCCCTTGCAGAGTTTTATTAAAATGTTTAGTTTATGGGTGTGAAAGTAAATTACTGCTAAAAAATAGTTTTCTCACATAGGCTGGCAATACAAAAACTGACTTTTATACTGATGTTTTTCGATACATCGTAGGGAATTTGTTGGGTTTTAATGTCATTACATTGAATTAGTGGAAAATTATGGCTTTTTCTTAAATCCGGGGCTGTCTCATTGCTCCCCATTCTTTTGTACCAAGAATTAACAATGAGACACTCTGATTTTTGTTCAGAAAATAATTCAAATTCTTTGTAAATCATTTAGGCTACAATTGATTCATTATATTTAACCCTATCATGGAGTTTTGACTCCATTTCCGAAAAGATTTAAAGTTATTTAAGTAAAATTTAGGTTTTTTAATACATTGAAGTGCTTTTTACTATAACTATTGTTACTTAAACTAAAAAGTTGTCAAAATTGCTTATAAGTGTCCTTGAAAGCCATCCTCAATGAAACATAATTGAAACTCGAAGATTTGCTTAGAAAATATCGTTTTTCATAGAGTGTCTCATTGTTCCTCACCTGTCTCATTGTTCCTGCCAAGTGCGTCTACAATGAGACATTGGAATAATTACGACTGTAGAAGACTGAGCAGTCCCATATTTCTGTCAATGTTAGATCAACTTAATAGAAAGTACCTGCAACAAAGAGAACATCAATATATGTTGTAGAAGAAAATAGAAAATTCTTTAAAAACTAAAAATTTCAAGTGTCTCATTGATAACTATCGGTGTTGCATTAACAAAGTGAATTGAGTGACATTTTTATCAAACTTAAGGTTAACACGTAAATGTAAATTTTAACATTCCAAAGGTCACTTTCCTAAGGTGTCTAGATAAGGTCCAGCTTGTGATGGAACATTACCTTCTCCCTATTAGGCAACATAATTAAGAAGGACAAAAATGACCAGTTGTATTGATCCTAGCCGAGTTTTGAACTCCCAACCTACCACATAAGAGATGATAACGTTACCACTATTCTACTTGGCTTGGTATAATTTTTATACATTTGCTGGAAAACTATAGCTTTGAAAATAATGTTGGAAAATTTTGCATTGTCCGTTCATTTCCAGGAATTTTAGTATTGGCTCTACTAACAGTCTGCCTGTGTGGATCAATCGTCAGCGCACTGGACTCCCAATCCAGAGGTCGCTGGTTCGAATCCTGCGGCAGACACTTCAAAATTCTAAGTGTAAACCTTGAGTATTCGGCGCCGTCGCTCCGTGCCATACTTCAAATGCTTAGAAGCCCAGGGCGGCGAAGTTCCTTAAGTAAAAGGAAGGCAACTAGCCGTTGGTACACTAGCAATAGTTACCAAAGGGCTATAAAAGCCAACTTCGTTCGTTCTACTAACAATATTTTTCCTACTAGCTACAAAAACATAATCACAAAATTTACAAGTAAATTTGTTGGCAAAATTCTCCGCACCTGAAATCACCTCTGGGGCTTACTTATTTACTTGGGTCACATTACAACATGGCACAGTGTGCCATTGCCACATGTACCTTAAATCACACTCTGATTGCAGTTAGTCCCCCTCCCCCTCCCACGCCCACACCACCACCCCCGCACGTTTGTCACTTGACTTACCTGCTTGTGCACTTCACCGTGTGCACCCCTTAATAGCAAATCAAAAATTGAAATCAAATTAGAACAAACTCTCCGGGGAGCAATTCTTATAAAATATGAAAGGAAATGTTTATCCTTTGCCCTGGCCTGGCAAGCCAAACCAAACCAAACGGAGCCAACCCCGGGAAAGCTCCAGAGCCCAACGTTGTTCACCTTACCCGAAAGAAACAACAACAGCAGCAACAACCACTTTGCCAGGATTTGTTGGCGAGCTTCGAAGCTGAAGCTGCGAGAGGACCAAAGTTCGACTTGGTGAGCTTTTGCGTTGCTTGTGTGTGTGTTTGTTTATGTGTGGTTAGTGTGCACCGTGGAAAATGAAGAGCTCACACACCTCGCGAGGGCAATAAATTTAATAAATGTTGCTTATTTATTCTCATAAAAGTTTGTGAAGCAGCAGCAGCACCGACGTCGAGACTGTAGCAAAGGAAAAGGTAGCAGATAACCAAAGGAACTAGCAGGAAAAGTAAGAGACAGCGGCTTCTTATAAGTGGAGAGCTTTGGCGTACAGCTTAGGGTGGTTCTTGGAACTTTGGGAGATTATAACCCTAGCAAAAGCTTTTCCGAACAAACACAGTTTCTTCGCATCTTGGAGTAATTAACATTTCTTTATACACCTAGTCCTAAGCTGGTCCATGCGTTAATTTCTGTTGAAAAGTTAAACGGGACAACAACATACCGATCAAAATCAGGTCTAAAACAGAAGATTGAATTGTTTTCGATAATCAGAGCTGATATTGATTCAGCCTTGGAATCTTTAACGATTTGAAGAAAAAAATGATTCTTTCATTATTGACGATTATCTTCAGCTTTTTATTCGTCTGAACAATATTCACCGAAAACCGTGAAACATTCTCCTGATCTTGTAATAAAGCGAATTCAAAAAGATTTGCAAAAGTATATTGATTAAAGATGTTCTTATGAAACTTCAGAATTCAATCTAATCTTAAAAACTTGTTAAAAACGTTACATGATCCACCGAAAGGTGGTTGGGGCCTTCCTTACCATTTATTAAATAATAATGCATATTAAGATGTAATTTCATCCATCATAACTTTTGATAGGGTTGTCATATCTCCAATAACTATGACTCATTGAGAAAGTATTTTGATTACCTATTTAGCGATGGGGCTTGTTATGGATCTGGAGATCTTCGAACTTGAAAGCATTGAATAGAATATATTAGTCGAACTTGAAAGCATTGAATAGAATATATTAGTACTGAAATTTAAACAAACTTATTGTAACATTTTGCCAATTTGCCAGATTTTTCAAAGTTATAACGCATTGAGAAATTCTTTTGATAACCTATACCACAATCAGGAGTGAATGACCCAGAAGTTAATGCTCCTGGATAATTAAAAGAATTAACAACAACAAAACCACAATGAGTCACATGATATATCCGGACTGCATTTTCAGATTTTTTTTTTTTTTTGATACGGCCAAAAACCGACACAGCACTTAATAAGTACTCATAACTTTTGACAATGTTGCAAGATTTTCAAAGTTTATGACAAATATGATAGATTCAATAATAATTTATGCATCAATAGGTAATACAGTAGATCCGACAACATTTTGGCAACGCCGAAATGCTATGATAAACACTTAAGTAGGGTAGCACGGGGCAAGTTTGCGCACCTAACAAAAATCGCTCCGGATTCGGCATCAAATGATTTTTGTTAAATTCGATCACGTCACCAAATGGAAGCTAGATCTATTGCCTTCAAAACGTATTACTAGGATTTTCCCAAAAATGTATGTACTTCGAGTTATAGAAATATTGCGTAAAAATCCAAAATGCGCAAACTTGCCCCGGGCCTGGGGCAAGTTTGCGCACTGGACGGGGCAAGATTGCGCATTGGTTATTTTATTCAGTTGATTAATTATTTCACCTATTCTGGTTTTGGAGGTTGTTTTTGGGTCCAAATGAAACGATTTCCTTGATAAAACAGACAGAAATAATGAATGTACTGTTTGTGATAAGCAGTTTAAAGTTAAGGGTACTCCAAATTCTGAAAATTAATTAATATTAAGTTTTTTGCATAAATTTACAACGTATTATGCATGAATGTTATTTTTTCATTGTTTGAATACGATTTCTTCATAAATAAATGATTTTCATAAAGTTTAAATTTTTCGTCATACAAAATTGTATGAGAATTTAAGTGCGCAAACTTGCCCCGTACCCATTTTTATTTTTCAAAAGATCGTAGTACAATTTCAATAAACCAAACAATGAATATTTTCAGATGGTTTTACTCGTACTTACCTAAACAATAAAGCTGCTTACTTGATTTAATGATTTTATGGATGTTATGATAGGTATACGTTATATACCAGATGTGAAATTTTCTAAGAAAATGGCCAAAAAATGAATTTTAGCTCTAAAACAAACAAAATGTAATCTTTTCAAATAATTTTTCATACACAAGTAGCTAACCCATAAACACATCCATCACCCAAATATTAGAAATTTTCACTGAAAATAAGGGCTAACAAGGTCGGTGCGCAAACTTGCCCCGTGCACAAACTTGCCCCGTGCTACTCTACTGATAACTTTTGACAGTAATGCCAGATTTTTTGACAGTTATGCTAGATTTTCAAAGATTAAACGATTTTATTATGAATAAGACCACGGTCGCATCACCTTCCACGAAAATCCTGTTTTCATACCCATCCCTTCGAAAGTAGCCAAATGGTGATGATGGGATCTTACTGATCATCTGTGGTCCATGGAGCATTTTTCGAAGCATACTACCGAATCAGTTTGTTGGAATTACATAGCACTCTTTGAACATACTCTGCAAGAGTTCTTGTAACATGTTCAGCAAAAGATCTTTCAGAGAAGGATGTAACAAAAATGAAAATTTTGGCGATCATTCAGGGGCTTGTTCCGATGGGCATACTGAGCCCAAATCCCAAATATGAGTTTGATTGACCGTAACAGGGGCTGGCCCTCCAGCTTTTAAGTTTGAATGGGATTTAACCCGTAAAATGTTTTTTTTTTATTTTATTTTTTTTCAAAAATATAACTTTTTGGGCACAATGGATTTTTGGTAAATAAAACATTGAAGTTTTGAACTTCCTGGAGCTTTTACAAGCCCTCAAAGTTTGGCCTGTTTTGGAAAACATCGCCCCAGTAAAATCAAAGGTAACTTTTTGGCGATGAAAACGCCCCGTTTGATTTTGCTGGGGCGATGTTTTCCAAAACAGGCCAAACTTTAAGGGCTTGTACAGAGCTCCAGGAATCTCAAAACTTCAAAGTTTTATATACCAAATTCATCGTACAAATTTGGCTTACACACCACTGATGTTGAAAATAATCGCAAAAATGTCCAATGTGCTCAAAGAGTTATATGTTTGCAAAAAAAAAAATCATTTTACGGATTAATTCCCATTTGAATTTCAAAACCGGAGGACCAGCTCCTGCTGCGTCCAATCAAGCTAATATTTGCGATTTGGGCTCAGTATGCCCACCGGAATAAGCCCCTGAATGATCGTCAAAATGTTCATTTTAATAGGTATACATTAGGGTGTCAATGGTTGTATGGAAAAAACGTTACTTAATCCACCGATGGGTGGTTGGGGCCTTCCTCAGCATTTATTTAATAATAAAGCATAATAAGGATGTAATTTTATCAGGGTTGTCAGATCTTCATTATTTATTTTGATTACCTACTCAGCGATCTAGGGAGCGAATGACCATGGCAGTTAAAGTTCTCTTTAACAACAATTCTGTGTATACTTTACAAACTGACGTAACCTTGCTTGAAAACAGCCAAGGTAACGTCTGTTTGAAAAGTTATCCCAGAATTAACAATCAACATCAATAATTCCTCAGCGATGAGTCAAATTATGGATCTTAACAGCATGTTCATCACTTTTCTGGAGGCATCGAAATCCAAAGCATTGAATAGCATATAAAAGTAATGAAATATCATCAAACCAATTTGGTGCCAGGGTGCCAGATCTTTCAAAGTTATGACTCGTTGATTAATTCTTTTGATTTTAAATGATTACCTATGAAACAATAGGTCACAAGAGTTGAGTTCCGGCATCGCTAAAATGCTAAGATAAACACTTAAGTGCTCAAAACTTTTGACAGTGTTGCCAGATCTTCAAATTTTATGACTCATTTGATTGGTATAATGATTACCTATGCAACAAAGGGTCACACGGTAGATCCGGACAGCATTTTCGCCAACTTTTTTGAGATCCGGCAACTCAAAAGACCAAGATAGCACTTAACTGCTCATAACTTTTGCCAGTGTTGCCAGATTTTCAAAATTCATGACTCATTTGATAGGTCTGATGACTACCTGTGCAACAATGGGTCACACAGTAGATCCGGACAGCATTTTCACTAACTTTTTTGAGATCTGGCAACGCCAAAATGCTAAGATAAACACTTAAGTGCTCATAACTTTTGACAGTGTTGCCAGATGTTCAAACTTTTTGACTCATTTGATAGGTCTAATGAATACCTATGCAACAATGGGTCACACGGTAGATCCGGACAGCATTTTCACCCACTTTTTTGAGATCCAGCAACTCAAAAGTATTAAAATATCACTTAAGTGTTAATAACTTTTGACAGTGTTGTCAGATTATCAAAATAAATGTCTCATTCAAAAGATATTTTGAATACCTTTCTAAAAATATATAATTTGATGGGTTTTCTTACAAAAACCACCCTTTTTTGTATCTTCCGGAAGATGGCCCAATACCGTTTTTGCTAACTTTTGAAGTACTTCACTAAACTTTATGATAATCAATAGCGACTCATGGGACCCCAAGACGGATTGAATGAGACCAAAACGAACAAAATCGGTTCAGCCAGTGCTGAGAAATCGAGTGCATATTTTAGATCAACATCCAGACACACGCACAGACATTTGCTCAGAATTTGATTCTGAGTCGATATGTATACGTGAAGGTATGTCTAGGAAGCTTATTTAAGAAGTTCATTTTCTGAGTGATTTTATAGCCTTTCCTCAGTGAGGAGGCAAAAAATCAACATCGAATTTCAAACCTGGCCCCCCTACATTTTGTTTATTGGCCCAAAAAGAAACCTGTGCAAAATTTCAGCTCAATCGGACATGATTTAGAGGTGTCGCAACGCGCTCAAAATTGCAATTTTTTTATCCTTAAAAATCACTAAAGGGCCCCCCCTTTAAATTTTGGAAAATCGGAAAAATATGTTGATGCCAAATGACTATAAAATGCCTAAAACGTCGAGATCTTTTGTTATCACAAAAAAAAAAAATGGTCGAAAATTAACTTTTTGATTCCTATCGACCCTCGAAAATCACCCAAGGGTCCCCGTTTGGAATTTTGGAAAATTGATTTGTTTTTTGTTGATGCCAGATGACTTGAAAATGCTTGAAACGTTGAGATCTGGTGTAATCCCGAATTTGTTTTTATTTATTTTTTTTAATTTTTTTTTTTAATGAAAATCTACTACTCGGAACATAGCAATATTTTGGAAAAAAAACGAGGCTTTTGAAACCAAATGGCTTAGTCCCGAGAGGTGGGTGACACCAGATTTCGACGTTTCAAGCATTTTTAAGTCATCTGACATAAAAAAAAAAACAATTTTCCAAAATTCAAAGCGAGGACCCTCGAGGGTTGATAGGAATTAAAACGTTGATTTTTGCCCCTTTTTTAATAACAAAGATCGCAACGTTTTATGCATTTTAAAGTCATTTGGCATCAACATATTTTTTTCCATTTGACCCTTGGTTTATTTTCGAGGGTCAAGATATCAAACTTTTAGCGCGTTGCGACACCCCTAAATCATGTCCAATTGAGCTGAAATTTTGCTCAGGTTTTTATTTTGGGCCAAAAACAAAATGTAGGGAGGTCAGGTTTGAAATTCAACATTGCCATTTTCACTGTCACCTTAGTATACATGAAGAAGGACGAGCCTTTTTTAGTGTAGGATTAAAGCCTTTCATCATAAGGAAGCAAAACGGATTATAATGAAGAATTTTTTTTTTCTGAATGTGAACAAAATTTAAAAAAAAGTTATTAATTATTAAAAACAAGCTTCAAATTATCATTTCAAAGAAATGTTGAATTTTCCAATCTGCTCTAGGATAATCTAAAATTTACTTAAATACAAATTCTCTCTGTTCTGTTCTGTCAATAGACAGCATTCCCAAAATAATCACCCCTGACCAATCCTAAAAATGCCTTCTACTCTCCAGTTATTTCATCTCGTTGCGAATCTTCACAGAACTGCGTCTGTGCACCTGTTTTGCGTCCTACGATCCTACCACGAAGATTGGCTCCAACAAGCAACACAGAAAAAAATAGCAGGCAGGAATCTGCTACAGTTGGCATGCCATCCTCGCCGGCGGTGATGTCCACCTCGTCTCGTTTGCGTTGCGTTGCGCGTGGCACATTTTCCCGGAAGGAGGCCAGAACCACCCCACCCCCCCCTCCCACCCACTCCCAAACGTAATTCATGATGCGCCGGACATTTGGACGGGATTTTTGTTTCCCCCCCCCCCGCGCTCCTCGTTTCGGCGGAAAGTTCACCTCGGGGGAGGGCGTCCTCCGTTTATCCGGCATTCCGCCGAGTTGCTTCCTTTGGTTGATTGCGGGCTTTCGGGTTTACGGATGTCACTAGTTTTGTGTTAGGGGCAGTGCTGAAAATGTCACCGGTCATGACATGAAATTTACTGACACTGACACAAATTTTGAGTCTTCAGTCACTGAATCTCGAGATCGTGACTGAAACAACAAAAAGCATTCGCGACAGTTCTTGCTCTTTCTCTTTCGTGTCGTCAAGCTTCGCTCTTTCGACGCTGCACGCACACACACAAAGAAAAAATAAAAATCAATGTTTTTACATGAAAAGTTTGTTTATTTGTGTGAAAATAGATGTTTTTGTGCAAATACTGTTAATTTAATGTGTTTTGAACCTTCGAGTGATAATTAATTGGTTAAAAACAGTGAAAATGGTCTGTCAATTAACAGAGATTGACTGACTGAGAGCATTTTTTTCATGTCACTCTTTCTCTATTCGCTGACACACACGAGTCAGGCGGCAGCGTTCTGACTGACACAGTAGGCTGGCAATCACAAGCAGGTAGTGAGCCGAAATCTTTTACTGCGTTTTTTTGGGCTCACTCAGTGAGTTTTGTCCCTGAGTTTGACAGCTTGTCAGATGCAGTCTCTAACCCCACCAAAAAAACACTCCAGGTTAGTTACCATTTAACTGGCCGTCACTGAATTTTTTTCCGGGTTAAATCCTCACTCGCGTTTGTTTGTATTAGTGTAACTGGTGACCAAAAAAAACACTCGAGTTACCGAGTAGTTACACACTGGCCAGGGACAAAGCTCACTGAGTGAGCCCAAAAAAACGCAACATTTGTGTCTGTCAGACTCTGAAGATTTGTTAATTTTTCGCAGCACTGGTTAGGGGCCTCGCGACAGGACGATGATTGCTGGTGACAGGACAGGTGGGTGCGGTTCTACGGGATAACGGTGGGTTCAAAAAGCATCCGGACGTCAAACCGGACAATGCCGCAATCAAGCTTTGTTTGATGCGAAATTATGACGAGTTGATGCGGAAGTTGTGTGCGAAGAGGGTAGCTTATTTAATTCGATAAAGGATAAAGGCTTTAAGATGACAGTTGAATTTCTGTAAAAGTCTCCATAGCTTTTAAAAGCTAGTAAATGTCTTAAAAATTAATCATAAGTTTTGTACAAATTTGAATCCTCTTTATCATTTCGCCGTTACAGTGCTATCTTGTCGTAAGGCACATTATGGCGTTTCGAGAAAAACGTGTTTATATGTTTGATATTGAATAAACAAAAACTGAAGCACGTAATGTAAACAATCACAAACACGTTTTGTTAAGTTGACCATTCCATGCATGGTCCCAAAATTTGGTTTGGTTTGATTACCGGAGTCAAAAGTTACAAGAGAAAATGTAAGCAGTTTGAGAGCCAGAAGAAGTGTCAAACTGCTTCTGACTAAAATTCCCTTTGGCAAGTTGTCGCAATTGAAGCAAATGAAAAGATAGCATAACTGATTTGAACGATCTTGTACACCCACAAGTAAATAATGTATCAAAATCTGCCATCCTTACTTTGCTGCAGAAAATGATGTATTTTACAACAAAATATGCATCAAAGGCACATATCAATTTTGCCCGAGAATAAAATATAACAGAGACCAACCAGTCCCCACCAACACAACCATACGTCAGTAATTGAACAAATCATAAGACTTGTTTGAGATCTGACTTGCTTTGTCATCAAGCGTTCCCAGCGCAGTGGTAGCGTGTCGGATTGGAAACCAAGAGTTTCTGGTTCAATCCTCGATAGTGAAACTTTTTTTAGCATGTTGATAATTACCAACACAATCAAACAAGCTTTTGTCGGTAACGGGCAAATTTGTCATCCCCCAGTATGACAAAATATGCATGAGAACTGTTTTGATGCAGATTCTGTTACACTTTCATGCAGCAAAATCATGCCACCACTTTTGCGTGTAAATGTAAAGTGTCAACATTGCACTGAGTTTTTAAGGTTTTCTTTGAATATCTCAAGATTGAAATCGAATTTTGTGGATCTGTGAAGGTCAAAAGGTGAGGCATGAAAACTACATAAAATGGCGTCCTTAACTCAATTTATTCAAAATGTGCCTTACGACAAGATAGCACTGTCGAGACGATTTCGTCGCTCGTATGCTATCTTGTGACATGTCTGCTGTAAAAACATAGAACGTTCACAAGATAGCACACGAGCGACGATTTGTCTTAGTTGCATGCCTTTTAAACAAGTTTTATAATCCTTGAAAAACAAAATTATGAAGAATATTCAAAATGTTACCACTAGATTTTGATTTAGGGGAGTTTGGGGTAATATCAGTGGTTATTAGAACACCTTTGAAAAATCTATTTTTCTTCAAATTTTGAATATGAATAGCAATGTTAGAGTTGCGACGTAGTCCACCGTCAATATCACCACAGCGACTCACTGTCCGCCTGATGACGATCGCCCTAGGCGCCGTTATAGCTGTCAACTGATTGGTACGTCATTAGGGAAACAAAGAAAGATCCTAACGTGATCAGCAAGCTATCCTAAAATTTTAAACTTATTCCTTTAAGTTTCTCCAATCAAGTAATCATTGATTGCGGTTTGAACTGTAAGTTGAATTATATTGTATATTCAACATTATCTCAATAAAATTTGAATATTTAGGCATAATCGCTACAAATCCCGTCGACATTGACCCACATTCCAGTAGTACTAACGGTGCACTAAAACTGTAAGTTCGACTTAATACAATTACATATGAATTGTTATAATAAATCATATTTTACCAGCTTGAAGCTGGCAAACCCAAAACTGCCTGCTGTAGAGACTAGAACAGATCTAATGATGACCCAAAAGTTCGGAAAAGTTCAAAAAGTTGGATGTGGTTAGATAGTTTTGAAATAATTTGCAAAAAAATCAGAATAAAGTGACACTTTTTTAAATTCTAATTTTTAAGGGTTGGGAAAAAGCTGTCCCAGAGATTCTATGGCAATAAAGTGGTTTATTGTTGTTTGAGGTCATTTTTTAGATGATACCTAAGGTATGTACTTTTAAATGTTGTGCAATTAGATATAGCATGCCTTGGGGGTAAATTGGGCGTGCTATTTGGGGTAATTTGACATACCTGAACGACTAACTGTCAGGCAAAAATTGAGAATACCTGAATGCTGATTGAGTTTTTGTAAACATTTCAAGAGCCGAAGAACAACAAATTTAGAAGTAAGGATAAGTTTCTTTACAGAGCACTCATTTTGTTTCAACTATATTTTTTTCTAGAAAGCTAAACGATTAGTTCATTACAGATCAATTGATAGCATGAAAGTGGACTTTGGTTTTTCTCAACCCTCTACAACCCAACCCCGCCTTTAGACGGGCTTCATTTAAAAAAATCGCCAAAAATCATTTTTCAACCTATTTTTGATCTCTTAAAAGCATTTGAATGAAGAACTCTTATATTTTCAGAAAATTATACACATGATCATTTTACTTGTCTATGTGACTTTGCCAGTGTTACGAAAAAAATAGTATTTTTTTGATGTCAACTTTGCTGCGTTCTGACCAACATCTCGTAAGTTTTAGGTAAAATAAGTATGCAGTAATTTTTGTTATGGCCCAGACTACGAATAAACGTATTTTGTTGCAACTTCAAAGCTTCGATGGCAATAATATAGTCAAAAATGTGAAAAACAAGCAAAAAAACGTGGAAGTGACTAGAAAATGGTAAAAATAACTAGAAAGGAACAAGATATGATTGTACGTTGTAGAACTAGCATGAATCTACCAAAAACAAAGCAAAAGTAAACATGATAAATGCAAATAAAAATATTAAAAAATTAATGAAGAAAAACACAAAACAAGAGAAGTTAAGTTTTTCGTAGAACAAAAGTTGCTCAAAATGGCCTCCTGAACACGGGAAAAATAAAATTTTGGGAAAAAATTTTAGGCATTAGAGGGATAACTAATTTACATATTGTTCAGGAAATACATGGATTTCTTTTCTAACTTACTCAATTTTATACAATCAGATACACATTTGAAAAGCTGTTTCATTGAATTATTTAATATTTTTAATTTTATTTAAAAGCCTTTTGCTTGAAGTCGTCCTGTCTAAAAGGTTATTTGAAGCAGAGCTATTTTTTTACATTTCCTTAATTTAGTAGTTATCATTCCAAGAATTCATTTTTTACCTCATGTATCACATTTTTTTCTTGTGCTGCTTTAAAAGGAAAGTTTTGTTCTTAATATCATCATCATGCTTAAGTAAAATCTGTTTAAATTATTTTTTTCATGAAAGAGTATCAAATAAAACTTGAAATATTCTAAGAAATCAAGGTATGAGGTAAAAATCATGCTCACAAAATCAATAGTTAGTTATTTAAATCCCTCAAAATATTTTCAAATTACCCCACAAAAGCTGTCCAATTTACACCACAAAACGTATTAATTTTACCCCCGCAAAGCTTGTCCAAATAATCCCACAGGAGTGTCATTTTGGGTGCGGGACATTTCACCAACTGACGTTTCGCCGACGGTCGTTTTGCTGACTGCCGATTCACCGAATGGGTCGTTTCGACGACAGCCGTTTCGTCGAATTGAAGAAAAAAATAGGAGAAAATATAAGTAGAGTTCAGTCTCCAAAAATCTTTTTTGGAGATTGTGCAATGTGCATTCTTTATAACTTGAGCCGTTCTTAAGGTTAAAAGCAAAAAAATTCTTTAACAAAATAGCTGAAAAATATTTTTAAAGACATTTTGCATTATAACATGAGTTGTTCTTCAGGTAAACAACGAGATCTTTAAATTATTATGTTTTTAAATTTTAGGACCCAGAAATTTGAAAAGTTTGAAGTTTTGTAGTTTTGGAATTTAGGAATTTTGGAATTTTAAGATTTTAAAATTATAAAGTCTTTAAATGATAAAAATTTTAAAATTTTCAACTTTTTAAATTTTGGAATTTCGAATTCTTATTCGACATTCGACATTCAAGATTCAGCATTCGACATTCGATATTTGACTCTCGACATTCGACATTCCCTATTCGACAATCGACATTCGAAATTCGAAATTCGAAATTTGATATTCGATATTCGATATTCGATAACAAACATTCGACATTAGATTTTCGACATCCGACATTCGACATGCGATAATTGACATTCAACAATCGACTTTCAAAATACAAAATTCGAAATTCGACATATCGCCGTTACAGTGCTATCTTGTCGTAAGGCACATTTTGGCGTTTCGAGAAACACGTGTTTTTATGTTTGACATTGAATAAACAAAAAATGAAGCACGAAATGTACACAATAACAAACACGTTTTGTTAAGTTGACCATTCCGTGCATTGTCCCAAAATTTGGTTTGATTTGGTTACCGGAGTCAAAAGTTACAAGGGAAAATGTAAACAGTATGAGAGCCTGGAGGAGTGTCAAACTGCTTCTGACTAAAATTCCCTTTGGCAAGTTGTCGCAATTGCAGCAAACGGCAAGATAGCATTACTGATTATAACGATCTTGTTTATGGATAGTGTCAACTTTGCACTGAGTTTTTAAGGTTTTCTTTGAATATCTCAGGATTGAAATCGAATTTTGTGGATCTGTAAAGGTGAAAAGGTGAGGCATGGAAAACTACACAAAATGGCGTTCTCAACTCAATTTAGTCCAAATGTGCCTTACGACAAGATAGCACTGTCACGACGATATGACATCCAATGTTTGACATTCGAAATTCGACATTCGACATTGCACATTCGACATTCGACATTCGACATTCGACATTCAACATTTGACATTCGCCATTTGACATTCGACATTTGACATTTGTCCATTCAGCAAAACGGCAGTCGGCGAATCGACCCATTCGGTGAAACAACGTTCAGTGAAATTACCCAGATCCGTCCAATTTACCCCTACTTTTTGTGGAAGTATTTGTTATTTTTGTTAAAAAATTATGATAAAAATTTATTGAAAAAAATAAAAATAAGTAGCCTGTAGCCTTTTGTGCCGTCAACATTCCTTGTAAATGTGTCTGTGGCCTGTGATAGACAAATTTCCTTAGGGTGTTTAAATTACTCCAAACTCCCTTAACTTTCATCGAAATCTCAATGATTGACCATCATCACCAAAGCTGATAGATTTCATCAGACAAAGCTGAACCCTTTTCCCCCCCGTTATTGAGACTAGAACTTGCAAAAACAAACTTCCGGATACTGTTTCCACTCCCAAACGCTACGGGTTGCATCATGAAAATTTTCTCCAATTACCTCTGAACCACGCTGCTGGCAAGCTGCCCTTTGCCTAGTCTAGTGGACCTGCTGCTGCCACGGTTGTTCCTAGCTATGGCCCCGCGGGGAAATCAGCACTTATTTTCCTCTCAATTTCCCCGGAAGCTGTTTCCGTTCTGTGTTGGAAAACGTCGAACTTTACGGTTAGGGCAGGTTTCATTGGCAGTTATTGCGGAAATGGAACCTCTCATCGTGATGAAAATGAATTACCAAAAGTCATTAAATAATTTAATGGGTACATTTTGAGCAACAAAAAAAAAACAATTTCAAAAATATAAACCCTTTGCATAGTTTTGAGAAAAAGCTTAAACAATCTTTAATGTTTTGAATTCTAAGTGTGAAAGTGATTGAAATGAATCTGGTATATTTCACCAAATGTCGTTTCGCTGAATGGACATTTTACCGAAGGACGTTTCACCGAATGGGACATTTCGCCGAAGGACGTTACGCCGAATAGACGTTTCGCTGATTGTGAAAAATTATAAAATTTTAAAATGCCAGATTCAAAAAAAAATTATCAGTTCATTCACTTATTACAAAAATTCGAAAATGCAATCATTCTTCATCCAAATTTAAAGACTTCAAAAAAAGAAAAAAAATAAGTTAACAAAATAATAAATGTTCAACAATTAAAGAACTAGAAAATTATCTTCGAAAAACGATACTGATCTTGAATTAAATTGCAAAAATGTCAGATGTGCTCAAAAATTGACAAATGTGAAAAAAAATGTTTTTACATGTAAAATCTCATACAGACTTGTTTCTGCTTCAAGCAAGCCAATTTTCACCCAAATGAGCTGAAATTTGAGCTGATGACCTCTTTTTCTATGCTCCTTCGGAAAGTCTTGCGGAGGATTGGATTTGAGCAACTTTTACTTTTTTGACCCACCCTACTGTGAATGCCAAATTTGATGTAAAAAAACTCACTTTTGATCAATGAAAAACTAAACGCAAAAAACATAATTGGCCAAAGAACTATTTTTGATCACAAGAATGTATAAACTCATAGAAATAAAAAATCACGTTTGAAAATGAATGGGACACTACACACGAAAAAAAACATATTTATTTTCAATTTGTCAAAGAACATGTTCATGTTCAAAAAAATGCTAAACGCAAAGAAACAACAATTGTTAAAAAGTGCTTAAAGACAAATTTGAAGAAATTGAACAAGCTTTTCGAAAACATAAATTTAAAGAAAAACATTCATATTTCCACCAAAAAAAATATTCTGGTTAGGCAAAAGTCAAATGCAAAGATAAGAACACTTTTTCTTCGTCTAAATTGTTGTGCAGAGATAGCTTAAAATAAGTTTCAAAGTTCAACAATTAATTGTAGGATGATAGCTTCTTCTAATTGAAATCTTTTGAATAGACCAATTTTGAGAAAAGTGATCTGATAAAAAAAAGTATAGCAAACACTTTTGTTAAGGCTTTAGGTGGTTTTAAAGAATTTTTACATGGTAGACGCGATCTTTCAGTTTCAAAACTATTCCTACTGAAAATCTTGTCCAATTTCCCATTAGTTACCATTGATCATTTAACAGTTAGACGTTGCGTCTAGCAGATTAAAGTTAATTAATGTTGGGTGCAGATGATAACAGGATTTTTATTTTCCAATGTATTTCCAATTGATTGTTACTCGGTAACGAGTTGGATAAATACACTAAGTTATGAAAAAAAATAGTTTTGCAACGAGTTGCATTTCTTTTTCGCAAGTCTGGAATACAACAGAAGAATATTATTTCAAAAAGTATCACAAACGTATTTCCTTATGGTTTGGATTGTCCCATGGTCATCAAAAAGACAGCTGAAGTTGCTCTTCCCCGAAAATAAACTCAATGCAGAGTATGAAAATGAGAAATATATATAAAATCAAATCATTGTTCTAAATTTTAACATTCCAACACAAGAGCTGAAAAGTAGTGTTTTTCGACATTTGAAACAGTGCTGAAAAGTTGGATTTTTTTGATTAAGTGCTGAGAAGTTCAGCACTAGAGTCGAAAAAATAAACTTTTCGACACGGTTAATTTGTTCTAATCAGATTAATTTTTCTTTTAAGGTTTCAATTCATGAAGTGTGTTTTATACTACGATTTAATGTTTTGTGCAACTTAGACTGGCTATAATTGGATATAATTTATATGCAAGTAACATAAACTAACACTTACTGCACCAAATTCATTTTGAAATAATGAAGAAATCAAATCAATCAGAATCGAGAAATATTTCATAAATTGCATACACAAAAGAAGCCTAATCAAATATCAATTTCCCTTCCTTAGTCAAAGCCCTCCTCCACCAGTGAGCTACAATTGATTGTATTTTCCCGCGTATAGAGTCATTTTCAGCGAAGGTGGTTTGAAAATGACGCAAAAAAGGAAAAAATAAACCTTATTCTTTAGAGTTCCCCACCGTGCTAACGATCGTGGCATGAAGGCTTCAACTTTTAGTCCTACAAACCCCCCTCTACCTTGTCACGCCAAAGTTGAGATAATTTATCGGAAAGCAACTTTTATGTGTCTTCTTTTTACCTTTTCCCGAGGGAGTTTGTTTTTGTGCGGGGTGCGTTCGAAAATGGCATTTTCCCTGAAGCGCGGAATTACTTTTTAAATACTTTTGTGCAAATGTTTTCTCTTTTGAATGTATTTATTTGTTTTTGATGTTTTGCTTGATGCCGTTTTGGTAAGAGAATGAATTAATAGTAAAATGGGAAATAGTCTTGATTACTTATTGAAATTGAGATTGACTCGAACTTTTATGCATAATCATACCGATGCTTTGAAATGACAACAAGGTGTTAGAAAAAAATGCAAATTAAATCAGCTAATCTGTAAAATACCTATGTTTTCAATACGCTAGTGACAATCAGATAAAGAACAAAGAACAAAGAACAAAGAACAAAGAACAAAGAACAAAAAACAAAGAACAAAGAACAAAGAACAAAGAACAAAGAACAAAGAACAAAGAACAAAGAACAAAGAACAAAGAACAAAGAACAAAGAACAAAGAACAAAGAACAAAGAACAAAGAACAAAGAACAAAGAACAAAGAACAAAGAACAAAGAACAAAGAACAAAGAACAAAGAACAAAGAACAAAGAACAAAGAACAAAGAACAAAGAACAAAGAACAAAGAACAAAGAACAAAGAACAAAGAACAAAGAACAAAGAACAAAGAACAAAGAACAAAGAACAAAGAACAAAGAACAAAGAACAAAGAACAATATAAAGTTAAATAATTTTCTAGTTAAATCTTCAATTCAAAACATTTGAATCATGTTTGTTTCTATGATTGTGCAATTATTCGATAAATTTTCTTGCATAACTCATATTTTATTACCTCAATTCATATTGTTCTAAAATTTCATCACTCTGACATTTTTTTTTTTTTTTTGAAAAAGAAACCTACAGTTATTTTTGTTATTACACTTCATTTCATTTGATTGAAGAAATCATTGAAATGGAAGTCATCTTCAATAAACTTTAGAAGAAAAAAAAAATGAAAATTCCCGGGAATCTCGACCAATGTTCCCGAGAATCATAAGTATTTAAAAAAAACGAAATATCCAAGAAAATTTTCCTGGCTCTTCCCGCTCATCACTCTCTATAAACGATGGCTAATTTCCGGAAAATCAGACGGTCAAAGTTGAAATCAAAACCAAACGCTTTGTTCGGTCTGATGAAAATCAAATTTTCCAATTGACCGGATCTCGTAATGACTTTTTCTTCCTTGTACGTGGTTTGATCGACAGATCCGGTGAAGCTCAATGTTTTCCAAATTTGTGTTATGAATGGTCTCTTAATTTTGCTCATCATCTAGGAAAAGCTATCTATTGATGATATTGTGTTCACAGATAAAAATATTATTGAAATTTAATATTGAAAAGTTAACTCCCTTGGACCTGATTTGAAAAAGTTATAGAACAGTTATTTTAGTAATTTACGCAATAATCCTTCAACTTAAACATTCATAATTTTGTACAATTATGACACCCGGATAGACGATTATTGTATAGATTAGGGTGAGGATCATTTACAAACATTTTGAGAAAAGGTGATCATATGTAATACAGTTATCTTGTGGACTTCCATGATTTTTTGTCAAATGGTAACCATTACTATTAGAGTTAATTTAATGTTCATAATGTTCACACATTTTCTCCCGATTTTGTAAAACTTTTTGCAAACTTTTTGTGAAATGTTAATCATTAATCATACGGTTATTTTAATGTCTAAATGGTTAATTTTGATACGCAATAATCATGTAGAAACATAAAATAATCGTTTGAAAAAAGTTCTTTTTCAAAACAATTTCCCCAAAACCAGCTTTAAAAATGTTATTTTTTTAAATATCTACCCCCACATTTACCCCACTCCCCCCCCCCCTCTCAAAATTTTGTAACAAATCTTTAAACCCCTCCCTCTTTATTTGCGTTACGTATTAAAAGAACGCTCCCTAACCGATTCAATTTTCGACCCACCTACAACGGCTGCATTCCATTTCGACCAGTGCGTTCGATACCATCGGCAAGTATCAAACGCGTTGCGGCGTGAAAACTGTGAAAATAGAAACAAAAACAAACGTGCGTGCGTTCCACGGAATTTCGAGTTTCAATTCAGTTTCCTCCATTAAAACGCCGAGAAAATGTCCCGCGTAAGCTCAAAATGGACCAGCGAGCTTCGAAAAGATTACACCCGTTCAGGTGAGATTGTTTATTTTTGAATATCTTGCTTTCAGTGGGTTTTATTCTGGATGATTTCAGATTGGTTCTATCTTACGATTCGGGTAAGACACTGGCGTTAGTGGTTCTGCTGGTGGAGTTTTTGGAGAAGCGTCAACATCCCGGATAGACGGAAGCTGAAGCGGCAGCAAAATTCCGGTTGGAAGCACTACGAGGTGGGTGCGATTGTCGTGTGTCTCACGAGGAAACTTGCCACGTGTTTTGAATATGGCCTCGATGGTGAAGAGTACGGAGCTATTGGTGTAGGACGAGATGGATCGGTTGTTGGATTTAGGGTTTGAGACAACGATCAATACGACTATGGGCCTATGGGATAACTGCCGAGGTAGCGCCGAACTGGGTTGGTTTTGATCACGCGTATGAAGAAGGTTCGCGATTTTATAAGGGCAGGGTTGAGGAATCCCGTTCTGGTCAGCGTCAGTACGCCTAAAGGCCCATTCTGACTTGACCGCATCGTCATCCGCACCCGCATCCGCATTATCCCAGTGACAGATGTAGTGACAGATCTGGTCCGACTCTGGTCTGACTGTCAAGTGACAATCGGACCGATCGGCCCTTTATTTCTGACTGGAAAAATGCGGATGCGGGTACGGATGCGGATGCGGTCAAGTCAGAATGGGCCTTAAGCTGTACCAGAATTATAACGTTATTGTCGTCGCGGCACAAATCGAATTGAGTGAGCTCAACTTTCGCGACACTTTTCTGTCGCGAAATATTGTTGAGGATGTTTTGAATCATTGTTTTTGCTTGTTTTGTTTTCAACTTTCTGGATTGATTGAAAAATAGCGCTTTGGTATTACGCTTTTCCCCAAATTGCACGCGGCGCAACAGCCTCGAACTGCTCGCCGTACTTTTTAACTAATGCGCGCTGTCAAATTCGTACTGGATGCAGTGTTGGTCTTGTTGTTATTCGCATTGTAGGCAGATTCATTTAGTAATACACTGAAAGTATTGAAAATCGCGGGCGACTTTGCGTACGGCATTTTCAGAAACGCCGCGCGGCGTGTAACTTCCAACGAAACAAGCAATAGTTGATTTTAGGTTCAGAAAATAAATTTAGAGGTAGATGCTAAGACCTCGTAGTGTTTTCAGTTGATTCCCGGTTCCGATTATGGACGGATGGTAAATGAGAGGCCGAGTTTAGGAGCCAACTTTGTCGGCTCTAGTAGAAGCTGTTTCTCTGGATTGTTGAGTAATACTCTTTAGTCCTTTTCAGGATGAATTTCATTTTATAACTCATTGAATTCATGCCAATAAAGCGATTTCAACAACAACAAAACTTATGTGTTGTGCATTGGAATTGCATTATATTGTTGTTAATTTAAGCTATTTTATTATATATAACCTGTTGAGTAATTCATGCATATAAGTCTTCTTGTCAATTAAAACAACCGCCCCAAAAACGACACACAAAAAAGTTTATTAACGAAATTGGTTGACACCCTGTGGATTCATCACCCTGTGAAAGCATTATTTAATTCTACTAGCCTTGTACAATAACTCTTCTGAATAAGCCATGTAACTAGGATCGTTAATTTTGCATTAATTTTATTCGATTGAATTGAAAATCAAATATTTCACAGAAAACCGTAATAAACTATAAAATAATTATTTGCTGAACAGTTGCGTTTTATGTGACGACGATTGAACTCGAAGTCCAACCATTCGCTTCAAGTAGCACTTTTGCCAGATGAATCGCAACAACACAAACAGCTCAGTCGGTTAGGGCGCCAGCATCGAATATTGGAGTCGTCGAAATAGGAATCGGTAATTCATCAGGATCGGTAAAGTGGTTCCAATGGGAAAAAAATAAAAAAAGTTTTTTATTTTTAATTTTTTAATAAGAAAATTTACAAGAACCATTTTTCAAACAATTTTGGGTGTAGAACTACCCGGATGAACGATGATGATTTGGTTACGATAAAGGATCATTAAATGAGTATTTGAAAAACAATAATCACTTATGAAGTCGTTAGCCTGCAACAATTTATCAAATGGTTGTTTGCAAAGTTGAAAGTTATCATTTGTTGTGAGGTCATGACAACTTTTAAAATTGTATTTTTTTATAATTTTACTTAGTATTTTTTCTGATGAAAAATTTGTAATTTTTATCCAATGTAATTTTTTTTAGCTTTAAATCGTTGTTTTGAAGCAACATTTTTCATAAAAAAATTAAAAACTTCAAGTTGATTTTTAAAATTTTTGGTATACCCCCGAACAAAACTCAACTTACTCCTTGATTTTTCTAAGTCCATGGCAATTTGTCAAATGGTAGTTTTCCAAAATTTTCAAGTCTTTTTGGTAAATTTTGGAATTTTTCAGGATTTTTTCTTTAGTTTTAAAAAGGTACATAAAAACATGGGAATTCAGTCAAACATCGAAATATTAATATTGATAGTTTATTTTTTTAGGAAACATCGACACACAATATAACTTCAAATCAAAGACGAAATGCATTCAACGTAGCGAGGAATATCACCACCAGAAACATCAGATAAGTATATTTAATTTTATGTAGCTAAACTAGATCTTTTTTCAGGTTGGTACAGTACTTGTCCGCTAACTGGGCTGAGGTTTTTGCCCATTTGCCGGACAATGCTCTCTAACTGGGCTAAACTGCTGAATGTAGAATAAATTTTGAGGGGTAAGTTACTTTTTAAAACAGCTCCCAGACACCTATCGAGCTTCTAGTTAAAATGCTGGCCTTAAAACATAGCCCAGTTAGCGGACAATTACTTTATAGCGTTAGCAACCAGCTGGGAAAACATCCAAAATGGAGAAATCTTAATGAAATACCAAACCTTTTTTAATTTACCTTTTTAAAATCAGACCAATTATTTCTCAAATTGTAGTGGTCTGTAGAAAATTGCTTCAAAAACTATTTAAAACCATTAAAACACCATTTGAGGAATGGTACAATACCTGAAATATATAGGCTAAAATGATTTTAATAAAACCTTTTGACAAATGGTCGCTAGAAGAAAAAATCAAATGATGATTATAACTAACACCATATCTGCCAAATAATTGAAAATTTGAGAGACGGTCAAGATGTTAAAAAGAATATTTACCAAATAGTGGACCTACATTTTGATAAAATGTAGAATTATTATTTACTAAATGATTTTCAAATGATTTTCTTCTATGCGGGCAGACACGTAAAATTGAGAACATTATATAAATGCATGGTACACCATGTATTTGCTAGTAATTCCTGTCAAGTGATGTCTCCGTGATCCTTAAGCAACAATATAGACTCTTTGAACCATTTTTGGGATATTATATTATATTTGGGATATTATCCTAAGTTTCCTTGAGTCTACCGCTTTAATGATAGGATTATTAGGGTGGTTCAAATCCAGATACCTCCCGGAGCTGTCACATGAAATCACAAATTGACCCATCACTAGGTTAAATTCCAAATTTGAGCTCTGTTTGACCACAAAAACTATTCCCCCTAAGCCCTTGAAGTTTGAAGACCGGTTTCCGTTGTCAGAGCGAGCTCAAATTTGAAATTCAGCCTAGTGATGGGTTAATCTTTGATTATAAAGGGTGGCCCCGAGGGTATCCAGATTTGGACCACCCTAATGATTTTACGAGGATTTCGGTGAAGGTTTATGTGCAGTGATATTCCTGGGACCTTTTGAAACACTTTGAACTATAAGGCCCAGTTTTGGGATGTTCGAAGTCATCCAAATTATTCTGAAATTCACTACCCGGATGAACGATGATGATTTGGTTACGATAAAGGATCATTAAATGAGTATTTGAAAAACAATAATCACTTATGAATTCGTTAGCCTGCAACAATTTATCAAATGGTTGTTTGCAAAGTTGAAAGTTATCATTTGTTGTGAGGTCATGACAACTTGTAAAATTGTATTTTTTTATAATTATGCTTAGTATTTTTCTGATGAAAAATTTGTAATTTTTATCCAATGTAATTTTTTTTAGCTTTAAATCGTTGTTTTGAAGCAACATTTTCCATTAAAAAATTAAAAACTTCAAGTTGATTTTTAAAATTTTTGGTATACCCCCGAACAAAACTTAACTAACTCCTTGATTTTTCTAAGTCCATGGCAATTTGTCAAATAATAGTTTTCCAAAATTTTGCTAAGTCTTTTTGGTAAATTTTGGAAATTTTTCAGGATTTTTTCTTTAGTTTTAAAAAGGTACATAAAAACATGGGAATTTGGTCAAACATCGAAATATTAATATTGATAGTTTATTTTTTTAGGAAAAATCGACACAAAATATAACTTCAAATCAAAGACGAAATGCATTCAACGTAGCGAGGAATATCACCACCAGAAACATCAGATAAGTATTTTTTAATTTTATGTAGCTAAACTAGATCTTTTTTTCAGGTTGGTACAGTACTTGTCCGCTAACTGGGTTGAGGTTTTTGCGCATTTGCCGGACAATGCTCTCTAACTGGGCTAAACTGCTGAATGTAGAGTAAGTTTTGAGGGGTAAGTTACTTTTTTAAACAGCTCCCAGACACCTATCGAGCTTCTAGTTAAAATGCTGGCCTTTAAACATAGCCCAGTTAGCGGACAATTACTTTATAGCGTTGGCAACCAGCTGGGAAAACATCCAAAATGGAGAAATCTTAATGAAATACCAAACCTTTTTTAATTTACCTTTTTAAAATCAGTCCAATTATTTCTCAAATTGTAGTGGTCTGTAGAAAATTGCTTCAAAAACTATTTAAAACCATTAAAACACCATTTGAGGAATGGTACAATACCTGAAATACATACGCAAAAATGATTTTAATAAAACCACTTCTCAAATAGTGGCTAGAGCAAAAAATCAAATGATGATTATAACTAACACCATATCTGCCAAATAATTGAAAATTTGAGAGACGGTCAAGATGTTAAAAAGAATATTTACCAAATAGTGGACCTACATTTTGATAAAATGTAGAATTATTATTTACTAAATGATTTTCAAATGATTTTCTTCTATGCGGGCAGACACGTAAAATTGAGAACATTATATAAATGCATGGTACACCATGTATTTGCTAGTAATTCCTGTCAAGTGATGTCTCCGTGATCCTTAAGCAACAATATAGACTCTTTGAACCATTTTTGGGATATTATATTATATTTGGGATATTATCCTAAGTTTCCTTGAGTCTACCGCTTTAATGATAGGATTATTAGGGTGGTTCAAATCCAGATACCTCCCGGAGCTGTCACATGAAATCACAAATTGACCCATCACTAGGTTAAATTCCAAATTTGAGCTCTGTTTGACCACAAAAACTATTCCCCCTAAGCCCTTGAAGTTTGAAGACCGGTTTCCGTTGTCAGAGCGAGCTCAAATTTGAAATTCAGCCTAGTGATGGGTTAATCTTTGATTATAAAGGGTGGCCCCGAGGGTATCCAGATTTGGACCACCCTAATGATTTTACGAGGATTTCGGTGAAGGTTTATGTGCAGTGATATTCCTGGGACCTTTTGAAACACTTTGAACTATAAGGCCCAGTTTTGGGATGTTCGAAGTCATCCAAATTATTCTGAAATTCACTACCCGGATGAACGATGATGATTTGGTTACGATAAAGGATCATTAAATGAGTATTTGAAAAACAATAATCACTTATGAATTCCCCGCATAGAAAAAAATCATTTGAAAATCATTTATCAAATAATAATTTAACATTTTGTCAAAATGTAGTGCGACTATTTGGTAAATATTAATTTTAAAATCTTGACCGTCTGTCAAATCTTCAATTATTTGCCAGATAGGCGGTTAACAATGATCACCATTTGATTTTTTCTTCTAGCCACCATTTGTCAAGTGGTTTTTTTGAAATCATTTTCGAGTATATATTTGCTGGGATTTATTATTTCACAAATAATATTTAAATGATTTTAAAAAGTTTTTTGGGTATTTTACACGGTTCATTAAAATTTGAGAAACGGTCAGAATGATTAGATGTAAGGTTATTTTAAAAAGATGTTTACAGGGATTAATAAAACACAGCAGTTTTTAAACCGATATAAAAAAGTTTATTTAAACAATAATATAAGCCGGGGTGACATTGATAAAATTTAAGTTTATTTTACAAATATTTTCGACCTGGAGAGTCTTGTTTCATGATTCATATTTTTAAAACATGTAATGGGGTTGGTTTAACACTGTCCATACACTATTTATCAAAAAAGTTGTTTTCAATAGTGGATTAATAATTATGTTGGTCAAAAATCAAATTCAAAAGTTCGGGTTTTCTTAAGTGTGAATTTTGAGATGGAACTTCCGCAGCAGGAACTCCCAAAAGCGTTGTCTGGTTCCTCGCCCGTAGGTCGAACAGACCAGCACCACGAACCGTTCCTCGATCAGAACCACGCAGGTGGAACAGCATCGAGTTGCGACAGATTTGCTCCGCCAAATCCTGGACCGATCCGGACTAGCTGCCGTACAGGATGGTTATTTGCTGTGGGTGGACATTTTCGGGATGGAAGGAGAAACCTGACAGAACTTAACAAGATTAGAAACTTGATTTTGCAAGCAAATGTTGTCACCTTTTTGCGTCACAATTTGCCGCAAAAAAAGATAGTATAAGATTTTAAGGTCATGGATTGAAAATTATCAACAAAAATATTGTAAAATACAGCATAACAGTTGTTTTTCAATAATTAATTTTAAAAAATCTTTTTTTACGAAAAAAAACTTTTTGCGGAACTATGCATTACAATAACACTAGTTTTCCAAACTATTTGAAAATTAATCCAAACATACTAAAACGAAACACGATGCAGGGAAAGATTTTTTGATGTGTTTACAGATACCCTTCAGATTCCATTGAAATTTTAAAGTTGTTTGAAAAAAAAAAAATGTTTTGCCTCCTCATTTTTCAGGACAATTGCAGCGACCTAAATATAAAAACTAAAATGAACAATGATGTATCCAATTGGTTTTTAAGTCTTACAAATCACGTCATACCGTATAAGTCAATTATTTTTCAAAACAATTCGTTTCAAAACAATCAGAACTTGATCATATGTGTAACTACCGGATGCCTTGGACCAAAAAGTGATAAAAACGTAAGCAAAATTTGTTTAAATTACCACGCTGAATAATTAAAAGTAATTTTTGAAGTGATAATCACACCCTAAAATATTGTTTTAGTGTTGCATACCATAACGCCTTCATAGAATTTTGTCACTGTGAGCTTATTAAATCATCTCCCGTTCAAGTTGTCTCCATTCCTTAGAACGGTCCGCTTGTTCCAGATGATGTATCGCTTATGATAGTTTATTTAGCACCATTTTCAACAGGATTCCCTGGAAAAAAAGAATTATTACAAAGTATCATTTCATTTAATAAATTTTAAAACGAATTGATGGTCTAATTTATTAAACCTTTAACTTCGATAGTGGCACTTGTTCTCCAAGATGTCAATATCAATTGGGGGACAAGCAGGTATCTTCAGCTAATGTTCAAATGATAGCCCATAGCTCTTTCAGGTTAGATTGCAGCAATAGGGAAAATAATTTTGCAAAACTTTCGATAGGAAATTTCTTGCTAACTTCCCATTTAGATATTCATTACTTGATTTCAAAGGAAAACGATTCCAACCGCAAAATGCTGAGGTGGGAATATTACAAGCATGCTGAAGATACGTGCTTTTCTCCTATCTCGGCATTAGAAAACATTTTCAAACGCTTCCTTTCAAACGAGTTCATTAAACATATAAACTAACTTCAGAACAAAATTCATCCAGATTGATTCATTTTGAGCCTTGTTGCAGACCAAACGCAAACGGAAGTCCGTGGCCGTGACTTCCTACAAAAATTTTAAATTTTCTCTTAAAAATAACGAAGTTTAATTGTTTTTGTGGAAACAGCAATAAAAGAACGTTCAAATAAACCACCTCAAACATTTTTTATTTGATTTTATGTAAATAGAACGAAAACTGCTTTGTTTACAAATGTCTCTTGGGTCTTTTTGCAAACTGACCCGAGATTTAAACATTAAAGATAATTTAAATCTAACTTGTAAATACATTGATCTAAGTAGCAATATAAAACTGGTTTGAATTATGCATTATACTAATTTGAATTGTAATTCTGGTTTTGTTCAAACTGAGCTTTTGCCGTACTGAAAAAGTTCCTGATTATGCTATTGCTTCATTTTAAGTTTAGGTTTGACTTGATAATTATGTTAGTGGACCAGATTAACACTATTCTTAGACTTATGATTTTGTGCCAAAGTTAAATCTTTACATATTTCTTATTTGGAAAAAAGTTCCTGGGCGTTTTAGAGTTAAAATATACTTATCTGAAATCAATCCATAAATAAAGTTGAAAGTCCTGCACGTATGGAATCATCAGCTCGTCCAAGGCCAGTCAAAAAGTCAACGCTTTCAACATCGGGCACTCGCAGTAGATACAGGTGATTTGATCGAGCATTCCGTGGTCGTACAACTTACCCGATCAGTCCGCACTGGTAACGAAGTGCTTCGGAATCTTTTTCTCAAGCGAAGTCGGGGAACATCATGCGGATAGTGTTGGCTTGGTTCTGGCCTGGTAGAAGACCAACGTCGGCATCGCATTTGTCCACATCGTCCTTCAGGAACACCGCCTCCGGAAACCCTGATCGGCAGCTGATCAACAGCGGCGCTATGTTCCGGCACAGTCCGCACCTGCAATAAATTTCAAATTAAAAACAAAAATCAAAATTTCCCAGTCCAAACACTCACCAGGTTGCAACAAAATCCTCCACGACCAGTTTTTCACCAGCCGCCGCCATCTCGAGCTGGAGAGGACCTCGTCGTTGATGGCTTTGAACGAAACCGACTTGCAATCACCAGCGATTTTATCCAGCTGCTGCAAATCTTCTCCGCAATTCACGCGACGAACACTCACACTCAAAATCGAACGGGAAATGCAACCGCAACTCCACGAAATCGGTTATGGTAAACAAAAACGCGACGAGAGGACGGTAGCGCACAAATCAAAACAATATTTTCTTCGTGCGCGCTTTGACGTTTCAATGCGAATGTTGCCGTGAAATTGGGGGGCGTTCACAAACAACGTTTGCGTAAAAAGTAATCAGTAAATATTTATCGTAAATAATAAGTACATATAGTATTTATTTTTTATTTACATCAATCAAGTGTATTGCAGTTACTTTTTAATTCTGGGATAACTTTTCAAACAGACGTAACCTTGGCTGTTTTCAAGCAAGGTTACGAATGTTTGTAAAGTAAACACAGAATTGTTGGAAATTTGTAACAGTGTTTTTTTTAACAATAGTAAAATGCCAATTAGAAGGAATGCAAAAAAAACATGCTACTTGTTACTACATCCATTCATTACGCCGTTTCAAAAGTTTCCTTGATATATAATAGAATGATTTGCCAATTATAAACATTCGGAGCATCCTACTCACTCCAACGGGTGTTGACATGGGTGTGAGCTGGATGTTTTCAATGCCTACATTTGACGTATCGATATAGGAAAAATTCTCGTATCTTTGGCAGGTTAAGCGGTTGGTCCAAATTGCAAATTTTCACCATATAAACAATTTTTTTTAAAGAAACTTTTGAAAGAAACTTGCTTGCTAACTCTTCATTAAGCTATTTATTACATGATTTACAATATTATTGAATTCCATCGATTTTTAAATGCTACGTCATTACTGAAAGACTCCCGTTAGAGTACCGCATCAGATTACGACGGTAGCAGCTGATTGATCAGCTGTTTTTGTTGACTGATGGGAAAACTGTAGAGGGGGATTGGCAATTTTACCGACCGTTTACAATATTGCATGCAAGTTGACTGCAATATTGTCGAAACCTCTTAGATTGAAACACACGGAACTTTTGGCAGATTAGATAAAAAAATAAAACAATGTAAAACTATTGAAAAATTCAAAAACAGCAATGATATTCAGAATCAAACTCTTTGTGGAAACCCACTACAGTTCTCAAATATAAGGGCATGGCGTTGAATGAACACCGATGCATTTCTAAATTTAGCTCTGGCTGGCAACAACAGCTTTTGCTGAGCGAGATTGGGCGAAAAGTGCTGCCAGCTCGTGCAAAAGTGGAAAAACGCGTCGGTATTGCAGTCAATGCCCATGCCCCTATTGTTTCTCGAATTTATAATGCACTTCAAAATTATTCTTAATGTTTTCAAAGTCTAGAAAAATCAGGCCCTGAAATGCGATGTTTTTAAAATAGTTATATTTAAGTTTAAGACAGATGGATTTATATCGAGGATTAAAAATATCATCAAGCCAGCAAAATAATTACATTTTTGAAGAAATATTTGCTGATGATGCATGACTTAAAGAATTCAATGAGCCTAAATTAAAAATTCTGTTACCGACTGAAAATTCAACTGAAAACTTAAAATTTTCTTATGATACAGGGTTACCAAAAATATTCTAACAGTCGAAACATTGATTTTCTAACGGTGACTGAAAACTGTCCTGCAAATTAATGATTAAAAAACATCATTTGATGATGCATGGAATATAAAGTGTCGGAAAATTTTAATGTTTTCCGAGAATGAAAATTTCACCAAGTCCAGTAAAAACATGAAAAAACTTAATCATATCAGCTCATGGTCCACGGGACGATTTTTTTCTAAGTGTCAAATTAATTTGATTTCCGAAAATTGGCTGAGTCCAAAATTATTACAAAGAAAAAAAATTATCATTTAATGATACATCGTAAAGAAACATAAAAAAAAAATAATTTTAGAGATGATTTTTAGAAAATTTTCAGCAAATCAAAATACGCTATGATTGTAAAAAACATACCAAGATTAATTTTGGATCAACTCCTTATGCGATTTTCTCTCCAGGTCATGTAGAAAACAACAATTTTGAGACAATTTAATTTTTTTAAAGTGCATCTTAAAATTTAAATGCTAAACAATTTGTAAAATACTACATTGATGATCAAGAACGTATAAAAATTCTGGAACCATTTAAAAATTAAAATAACCTTTTTCTAATAGTAACCATTTGCAAAAAAATCACTCCACATTTTTTTACTAACAATTTGACAAATGGTGATCGTTTGCTAAATAGTTATTAAATGTTTCTATATGGTCACCAAATCATCCTCGTGCATCCGGGTCGTTAGCCTGCAACAATTTATCAAATGGTTGTTTGCAAAGTTGAAAGTTATCATTTGTTGTGAGGTCATGACAACTTGTAAAATTGTTTTTTTTTATAATTATGCTTAGTATTTTTCTGATGAAAAATTTGTAATTTTTATCCAATGTAATTTTTTTTAGCTTTAAATCGTTGTTTTGAAGCAACATTTTCCATTAAAAAATTAAAAACTTCAAGTTGATTTTTAAAATTTTTGGTATACCCCCGAACAAAACTTAACTAACTCCTTGATTTTTCTAAGTCCATGGCAATTTGTCAAATAATAGTTTTCCAAAATTTTGCTAAGTCTTTTTGGTAAATTTTGGAAATTTTTCAGGATTTTTTCTTTAGTTTTAAAAAGGTACATAAAAACATGGGAATTTGGTCAAACATCGAAATATTAATATTGATAGTTTATTTTTTTAGGAAAAATCGACACAAAATATAACTTCAAATCAAAGACGAAATGCATTCAACGTAGCGAGGAATATCACCACCAGAAACATCAGATAAGTATTTTTTAATTTTATGTAGCTAAACTAGATCTTTTTTTCAGGTTGGTACAGTACTTGTCCGCTAACTGGGTTGAGGTTTTTGCGCATTTGCCGGACAATGCTCTCTAACTGGGCTAAACTGCTGAATGTAGAGTAAGTTTTGAGGGGTAAGTTACTTTTTTAAACAGCTCCCAGACACCTATCGAGCTTCTAGTTAAAATGCTGGCCTTTAAACATAGCCCAGTTAGCGGACAATTACTTTATAGCGTTGGCAACCAGCTGGGAAAACATCCAAAATGGAGAAATCTTAATGAAATACCAAACCTTTTTTAATTTACCTTTTTTAAATCAGTCCAATTATTCTCAAATTGTAGTGGTCTGTAGAAAATTGCTTCAAAAACTATTTAAAACCATTAAAACACCATTTGAGGAATGGTACAATACCTGAAATACATACGCAAAAATGATTTTAATAAAACCACTTCTCAAATAGTGGCTAGAGCAAAAAATCAAATGATGATTATAACTAACACCATATCTGCCAAATAATGAAAATTTGAGAGACGGTCAAGATGTTAAAAAGAATATTTACCAAATAGTGGACCTACATTTTGATAAAATGTAGAATTATTATTTACTAAATGATTTTCAAATGATTTTCTTCTATGCGGGTAGACTCCAAAATCTCATCAATCGGATGATCCAAATTCAGTGTTCAGTCATCGACTCACGAAACGTCTCCTCACTGATGGTGATCCAAATGTGCACTTTTACCCCGATTCAAGAACCGGTTGCTGCCGGGGACAATGTATAAATTTCAATTTACTACCCAGCAGGGAGGGCACAAAATCGAGTTCACTCTTGCGCTCAAAGCAGTCACTTTCTTGGTGGCACACACGTGTCTGAGTGCACTACCCGTTTTCTCTTGGTGAAATGCACATTTCAGATTTCTCGGATGTTGCACCGAAAGCTACTCGATTTGCTGAGTTGGAAGGGATCTGCCAACTCTTTGTATGTTAGCTTCGAAAAGATAAATAGTACTTTCCTAGCGGATGACGAAGCTCCTTCTGCTTTTGCTTCCTTCAGGAGCTTTCACTTTAAATTCTGCTTCTTCTCAAATTACTGATACGAATTCGGAAAGCTTTCAATTGATTGCTCGATGATTCGAAAATGTTGTATTTGAGAATATGTTGCTATGTTCATTGCATCGAGGAAATAATATTGAATTATTTTTAAACTTTTTGAGTTCCCAGAAGAAATACATTACAAGCCCAACAAACGACAAGCCACCCTTAAAGAAAATTCAATTTTAAGATATAAATTATCTTGAATGCCTTTAAAATGTATGTCTGAACATAGTGTATTAGGGTGCACAGCGGCTGGAAAAGAAAAAAAAATATAATCCGAGATAATCCATTTGAGATTTTAACTTTGGAAGTTATTTTTTTACCGGCCGTGAATTTAAAAATGTTCGCTCATGCCGCGGTCGGTGGTGCAGTGGTTAGCCTGATTGCCTCTCACCCTAGTCGGCCTGGGTTCAATCCCAGCCGGCCCCGTTGGCGTTTCTTGAGATAAGAAATGTCGAATTACGCACTACTATCGGATGAGGAAGTAAACCGTCGGTCCCGACCTTCACAATAATTGTTTTCGGTAGTCTATCTAGTTCGTCTTACTTGCTTTTAATGAGGATGCTCTAGGTGTAAAAGAGGTATAGGTTAACTCGGCTTCCTTGCCTCCGGATGCCTAGAGATGGAGCAGAAATCGTCAATGCGACCACCAAGTTCATGATGTAGCGCGAATACCGTCTCTCATGAAAATTTATATTTCCAAAAAATAATTGTTTTTTTTTTTTTCATACTAAAAGAGACGCATGGTGTTGAATGAATGGCTCCACATTAATAAAACAATGAAATTTGTGTTTATTTATCTTTGAAATCAAAACATTCACCGATACAATATTTTTAAATTCACGGATAGTGATTCTGGCCTGTAATACTTTCTACGTTAGAATCTCGAATTGAAGTTTCTCGGAATATAATATTTCACGCCTTAGGGTTCAAATTTTTACTTTTTTTTATCAAAAAAACCTCAAATCAACCACATAAAACTTGGACTTTCATTGGGATCCAAAACCAATAGTTTAGGGTAAAAATATAAAAAAACAAGGCCTGAAGGAAAAGCCTACACTACGGGCTACATTCATAGAAAATCAGTCATCACTACAAAATAAAGTCTACTTTATTCAATTCAACGAATATCTGCATTCAAATTGATCAGCATGTGTCTGATTTCACTTCCATTAATGTCCTTAAGAAAGTTTATCTAAACCAAATGCATCTAAAAAATTTATTAAAATTCTTAAAAACTTGTACACACACATGAAATCGGCCAAATCCTCTTACAATTATTAAGAATCTCTTACATTGAGTGTGAGAAAGCGACTCTCTTACAGTCGATGTAAGAAGGCTCCATCAGTTTAGCATCATTTTTATTTTTAGCTTATAAAATTGTTTATTATGTGAATACAAAAAACAATTTGTGTAAATCGAGATTCGAACCAGGATCCTAAGGATAATAGGCAATCTCTTATCCACTGCGCCACAAGGGATAGTTTAGAGAGGAAGATCAAATACGCAATCTTGCTCTTCGCCGTGGTTCTCTCTTAATAATGTCCCTCTGGAAGTAATGTAAAGAAACTAACGTGTGAGCTGTTGGGCTGCTAGGGCACTGATTGTATGAAGCCGTTGGGTTGCGTGTAGACGATAACTTTGGATAACTCATCAGGTGAACAAAATTTATATATTTTAATGAAACCACGCGTCACTGATGGCTGGTATCACGTGATGCTTACCCTAAGAAATTCAACAATATGTTGTTCAATATAAACTTCCACCCTAATGTTGCATGGTGCACTCGTGTGCACTTGATGTTTGTTTGTGTGCTCAAACTTGAATCCACACATACACACACACACACACACACACACACACACACACACACACACACACACAAGTTCTATTGAGCTTGTTCTAAATAAAGTTAGTGCTTTGTGTGAATCATGTTTTATCAGCTGCCCCGTAGTTTCCCAAAACAAGAGGATGAGATCGAGTTTCTTTGTCAGGGTAGTGAAACGGAAAACATGCTTTTGTTGGGTAGTTTTGCTCAGTTGTGTGGAAAAGTGTCTGTTGAACACTAATTGCAGGGTTTTTTTTAAATAAATTTTGTGCAAAGTTTCTTTGCATTACTTTTATCCATCAACCTTTTAGTTAATTACAATTGACTGGTAATATAGTTATTACGTTCAAATTAAACAGAGAAGCTGTTATCTTCTTTGGTTGATTACCGTTGGTATTGATAAAAAAAAACGTGTTAGACATGTTTTTAACACACTGGATCTTTTGTTAGAAGCATACATTCTTCGGAAAATTTTGAGAGTAAATGTTCAACTTTAATGCTATTGAACTAGTTTCAAATGTTTAGAGAAAATAAAAAAATTATAAAAATCACAATATAAAAAAGAGGGTTTCCCATACTATATCCAAGACAAAATTGAAACGTTTTGCGGAAAACAGGGTCTTAACCAATTACTCCCATACTTTGAAGAGCTGTTTAGGGACCCAAATGGAATCATAAAACCACTGTTGAGAAAAGTTAATCTGGAGGGCCGCTCTACTATTCAGCAATGGGTCAAATTATGGATATGGCCAGCATTTTCATCAATTTGTCTGAGATCCGGCAACTCGAAGGCATTGAATTGAATATAAAAGTACTGAAATATCACCAAACTTATTGTTACTTTGGGTCGGGTTGCCAGATAATTTAAATTTGTGACTCATTGAGTATGTCTTTTGATAACCTATACCACAATGAGTCACATGATGTATCCGGACAGCATTTTTACCAACTTTTTGAGTTCCGTTAACTCGAAAATTCAAAAAAATCACATAAATCTCATAATGTTTGACAGGATTGCTAAATCTTCAAAAATTATAGCTCATTAGATAGGTCTAATGTTTATTTGTACAGCAATGGTAACTCGAAAGTTAATAGAAAGCACCTAAATGGTCATAACTTTTGAAAGTGTTGCCAGATCTTCAAAAGTCATGGCTCATTTGATAGGCTTCATCATTACCTATACAGCAATGGGTCACATCACATGGTAGATCTGGAAGTCATTTTGATAAACTTTTTTGAGATCCGGCAACTCTGAAGTACTATCACTTAAGTGTTAATAACTTATGACAGTGTTGTCAGATTTGAAAAATTGATGTCTCATTGGAAAGATATTCTAAATACCTTTCTAAAACCATATGATTCGGTTTCTTACAAAAACCACCCTTTTTGTATCTACCGGAAGATTTCCAAAATCTTTTTTCAGCATAACTTTTGAAATACTTTACTAAACTTCATGATTTTCAAAAGGGACTGATGGGACAGAGAACATTTTGAGCTATACTTTAACGATGGAAGTTTCAAAATTTTGTGACACCTGAAAATTATAAAAATCAAAATACAAAAAAGTAGCTTTTCCCATATTAATTTCCATACAAAATTGAAACCGTTTGCGGAAAGCCGGGTCTGGACCAATCGCTCCCAAACTTCGGGGGGTTGTTTGGGGGATTAAATGGAACCAGAAAAGTGTTGTTCAGAAAAGTCGACCATGTCGAGCCACCCTAATGTGTACAGATGAAGGTATGTTTTAAAGGCTTAATTTTTCGTAAATTTTTCTATCAAATACCTTTCCTCAGTTAGGAAATCATAACCGTATATTGCTTTTTTATTTTTCAATTGTGCAAAATGCTTCCAAATTTTGAATCAATCAAAAATCTGATGATGCAATTCGTTACCGCATTCAATTTGACTAGAAAAAAAATCGGCTGATTACTGTTCTAGATTGATTTTGTTTTCTTCAAGTCATGACAATGTGAATAAATGATTTATCGATAAAATTACGAATAGTGTTAAACTTTGTTTAGGTCATATTTGGTTGCTTTGCTTTGGTAGGGACCGAGTTTTCTTGGTAATTACATTTTTGGTAGTTAGTAATTACAAAGGAACTTTAGTTTCTAGTGTTAGTGGAGGAGCCAATTACCAGTGTTAAACTTTGGGACGTCTAAACGTGGTTCTATTTAGATAACATTCGGGATTCTAGCTTGTTTTGATACTTTAACCATCCTTATGAAATTTAAGCATGATGAGAGATAGTCGAGTAATGATTCGCTTGATATGAAATCACCCAACCGTATTGCAAATTCAGAAATATTGAGTCTTTTCAAAAAGAATCGATATAAATCACGAAACATATACAAACAAAATAGTTTGGAGTCATACATTGTTGAATGCACATCAATAAGTGAATTATAACTATTTTTACGAACAAATTAATGAAAAGCAGTATTCTATACCTCTTAAAGTGCCAAATTTTTCTCTGAAAGAATGTTTTGCAAACGTTAAACGGAGTTTATTTTCGGATTTTTTTGAACAATTTTCTATTAAGATTTTTTAAATTTGAATTCTTTGTGTCTATGGAATATGACTTAAAAATATTTTTCATATTCATAGGCATTACCAGTAGAAAAAATTGAGCTTTAAAAGTGGAAAAATCATAAATCATGGTTCAAAATCAGCGAAAAATTCCTACAGAGCCGTATTGCTTCACAAAAAATAATTTTCAAAAGATTTATTATTTCAGTTTAAATGTTTACTAAACTTGCCTCTTTTTCATATGTAAATATTATTTTGGGTGACAAAAGTTTTAAATAAAATTTGAACTTGTATTAATTGAAATAAACTAAACTTAATCAAAACTCAAATGTTTATTTTTTTAAACAAATGCAAAAAAAAAAACAACCTTAATAAAGACCTCTTTAACGATAATAATTTAAGTTGATAACAAATAACATACTTTTTTTACACGAAATTAACAAGAATCACTATGAACTGTGACTTTCAAAGCCACTCCGGTAATAATAATTTATTTTTTTATATAACTTTATTTTAATGACTATTGAAATGTTGTTTTAAAACACTGCAACAAATTGTGTGGTTCACCCCAGTACATGTTTCAAAAATATAAAACGTGAAAAAGGACAAACCTTTTGAAATACAATAGAAAATAAAATGAAATCCTATTAATCCCGGTTAATGGTACTTGTTTTTGCTCAATACAAGCCAGTTTTCAATCAAATAAGCTGAAATTCGGGCTGGTGGCATTTCGGAAAATTTTGAGAAGAATGGTATCAGAACAACAAATTTTCATTTTGACCCACCCTAGTAACCATTACGTCTACTCTTTAAAATATGGCATCAAACATAGAACACAGATAAAACGGTCAAGGCAAATGAAGCATGATTTAAATGAAAACTAACACGCCGTGTGCCGTCACCATTCGTCTTGATTCGTCTGCCATAAGGAATGATGGAGTTCCTGCTGGTTCCTGTCCAACATCCTAGAGGATCTCACCAAGGGATGAAAAAAAAACGTCATTCCTCAAAGGATGCAAACGCTTTTTTTTTTCTCTATCATATCCTTCCTGCTCGGCTGCCTTCCTCGACGACAGCTACGCGGGAGACATTATAAAGTTATCTCTACAAATTTGCATAATGCAATTTTGATCAACACAGCCTCCCACCACCCACCCTTCGAGCTCAACCCACCACCCTTCGTAGAGCTTGTCTCACCCATGTCAACCGAGGGAACATCTGACGTGCACACGACACACAAAAAAAAAGACTTCAGACTTTTCCGAAGAGGGATTTCTTTGCCATCTGCCTGGTTGATTCACTACCTTGTGCGAGCTTGATGGAAAACGGAAATATTTTCTAATGATTTATATCCCAAGATGTGACTTTGACGACCTCCGTGGAACTTGATTCTATAAAAAAAAGGAACTCTGGCGTGATGAACTCGGGGTAGATTTCTTTCTTTGATTTGGAAGGATGACATGTGCCTTGTCTGCTCGAGCAATTTGAGAAATTGATTCTCAAACAATAAGTTTAACTTGAAACTAGCTAAACTTTGCTATGTTAGAATTTTGTTATGGATTGTAGATTATTAGCATTATTTCAACGACTTAAAAAAACACAAAAACTTGAGGGACTTTGTCAAAATTACCAGTCATCCACCGGGAAACTTCTTTTTTAAATAATTAATTTGACGTTTGATATTTTAACATTATTATGTAGCGTGCTTTGTCACACAGAGGGAGCGTTCAACGTTATTTATGTTGCAGCACTCAGTGTACGCACTCCACACTCTATCAGCCTGACAATTGACATTTCAAGTAGAGTACGCACCTTGGGCAGAATGGAAAGGTTTCAGAAAATTATACATGAACACAATAACTGTCACGGTGAATCCTGACCTAATGCCCATCTTACTAACCCCCTTAAAAAATGGTGTGATACGTTGAAACAGATGCTGCCGATTTAGTGGTCTGTACCACTCAAGTATCGGACTAACATTCCTATCCTCTTCCTTGTGACCTTTTAACTGGTCATAGCCAGCGCCGGTATTGATCAGCATGATAGGAGCCTTTGAGAGTTGTGTAGTGATGGACTCCTACTGATCATGATGATGATATTGATCTAGGGTCCCGGTCAATAACCAAGTAGTATCTGCGGGTGGTCACCAATGCTATGCTAAACGCAACCCAATGAGTTCTTACATTCAGTGTAATCTCAACGATATTACACTAACTGTAAGAAGCTCTTACGCTCAGTGTAAGAACAGCCCCATCATCGTAGCAGTGCTGCTGCTCACAAGTTAGTTTATTTACACCACTACCAGAGGGACATTACGAAGAGAGTACCACGGGGGAGAGCAAGATTACGTATTTGACTCACCTCTCTCAACTAACCCTTGCGGCACAGTGGATAAGAGTGAGTTTCTCATCCAGAGAACCTGGGTTCGAATCTCGAGTTACACATATCGTTTTTTGTACTTTCAAAAACAAACATTTTTATAAACTAAAAATAGAAATGCTGCTACAATGATGGAGCCTTTATGACATTGAGTGTAAGAGATTTGCTTTCTTACACTCAGTGTAAGAGGTTCTTACCGATCTGTAAGAGGATTTGGCCGATCTCGTTTGCGTGTAGTATTGTAGATTATTATTGACCTCAGATTAAAAAAAAAAAAACAAAAAATATTGAATTTTGCTAAAACAATGTATTGATAAAAATTACCATTCCCGTTCCTCTGTATTTTCACGCTTTATTCCGTTGCGAGATGAAACTTGTTTGCCTCAGTTGCTCGACCATAAAAATACCCTCCGAGGACCGTCTTTATTGGCACTGGAAAAACAAGTCAAACCTTTCCGGGAAATACACGTGGCAGAGACTAGCCGTCGTCGGTGTCGTTGGTCTTTGCCAAAACATGTTTTCCACCCACGCGCACGAAAAAACCTCCGTCCGAGTTCAAAGACACGGTCACAGAGGAAGGTTCCGAGTGCCGAGAATTTTTATTACAAAAGTTGTGAAAAGTTGACTTAGCTGGGCTTCTCTCTTCAGGCAACGTGCACAAAATCACACGTGGCTGAGGGATTAAAGGGGTGTTGAGAAAAACACTGAACGTGAATACCGAAACAGTGTTTTTGAACCCGTTTTCGATCCATACTGTCATTAGAAAATGTACTTGTTGTATCGTATAATCTAATAAAAAAGTCATATATAAGACTGTAGCCAGCTTCAATTTATAGAACTGCGTTGAAGTTCATTTGATATCAATTGCAATTGTAATTAGATAAGATAACACGATGCTTAACCCACTAGTAGATGGTAAAGGTATTTCTAACATTATTGGTATGTTGCCTTTTTAACTAAGCAATTTGTTAACTTTTCTATTTTTTTATACATAAGCGGAAAAATTCGTTACAAATTTTTTAGAAAGTTGTTTTTCAAACGAAATTTTTTCAATATATTTTTTTTTCTTTCAAAAATATGCTGGTTTTTTCAAAAAAAAATTATAAAACACATTTGAATCTAACATCAAATATATTTTTTAAGGGTTTTGTTTCAATCAAGTACTAATTGATTTAGACAAAATAAAAGGTTGCATTATTTTGATACTGTTTTGAACAAGGTTGTAGATGAGCAAGATCTGATCATCTTCAATACCGGAATAATTTTTTGAAAATTTTGTTTGATCCAAAACTGATATAAAGAATGTAATAAAAAACAAAATATTTGAAAAAAATATTTTAAACAGACAGTAAACCAAAAGTCCACCTTTTTTGTTTAAAATTAAATAAATAAATTATATTGAATTTTGTTCGTGGTTGCTCTTCAACTTTTATTTTATCATGCTGTTTAATTGGGAGCGGGATATTTCACCGAAAGTCGTTTCACCAAATGGACATTTCGCCGAAGGACGTTTCGTCGAATGGGACGTTTCGCCGGATGGATGTTTCGCCGAATAAGAAAAATGATTATTAATATGACTTAAATTTTGTATATTTTGTTGGTTTTTCATTCATTCGTATACTACTATAAAAATCACCTGAGCTTAAGCATTCTTTCAAAAATTAACAGTTTTTTGAAGATAATTGTTTTTGAAAATACTTTCAATGAATTTCATGTACTAGGGTTTCAAATAAATTCTTGTGAAATTTTGAATTCTTTCAACATGAACAACTCCTTAAAAAAAATGTTCACAAAAATACTTTAAATGAACTTTATGTTCTCTGTCACAAAAGGGCTTCAAATAAATTCTTTTGAGTTCTTGCATTCTTTCATACATGAGCAGTTCTTTAAAAAAATGTTTTAAAGAATTTAATGTCTTTTGTCACAAAAGGATTTAAAAAAAAATCTTGTGAGCATTTTTTCAAACATGAGCAGTTCTTTAAGAACTTTTCGTTTTAAAAATACTTATACTGAATTTTGTGTTTTGTGTTTGAGTTTTTTTTCAGCAAAAGAAAAAAAAAGGAAAATTGTTTGGTTATTTGTTTTGAATCTAAATTTAATGACGATTAAAAAATATTTTATCTGATTTAAGAAAATTTTAATGTAAAAAAAATCTTTCACAAACTGGTAATACAAATTTTGATTTCAATTTGTAATAATTTTTGCATGCTTTTTAACAACAGTTGTTTTAAGGAAAAAAATTGGATGTTAAATGTTTTATTTATATGATTTTGCACATTCGGCAAAACGTCTATTCATTGAAATGACTTTCGGCGAAATGTCCCAGATATGTTTAATTTACATTAAAAATGCAAAATAAATTTGATAATCAAACTTGCAACTTACATCCTCTGACCCCTTGGTCATATTGTTTAATTTTTTTTAACGTTTTTTTTTGCTTTTTAACCATGCAACAACCCAGTTATCGAGCGCCC
